# Supplementary material for: Decentralizing oxygen availability and use at primary care level for children under-five with severe pneumonia, at 12 Health Centers in Ethiopia: a pre-post non-experimental study
Source: BMC Health Serv Res. 2022 May 19;22:676. doi: 10.1186/s12913-022-08003-4 (PMC9121544; doi:10.1186/s12913-022-08003-4)
Supplement: Supplementary file 8 — Additional file 8. HCW_Skill_Asses_Baseline. [file 12913_2022_8003_MOESM8_ESM.xlsx]

## Sheet: HCW_Skill_Assessment_v1_(field)
S.No	username	training	g1	g5	g6	g7	s1_a	s1_b	s1_c	s1_d	reserved_name_for_field_list_labels_38	s2_a	s2_b	s2_c	s2_d
1	akebede@clintonhealthaccess.org	1	2019-01-29	4	401	4001	2	2	2	2		1	2	2	2
2	akebede@clintonhealthaccess.org	1	2019-01-29	4	401	4001	2	2	2	2		1	2	1	2
3	akebede@clintonhealthaccess.org	1	2019-01-29	4	401	4001	2	2	2	2		1	2	1	2
4	akebede@clintonhealthaccess.org	1	2019-01-28	4	401	4003	2	2	2	2		2	2	2	2
5	akebede@clintonhealthaccess.org	1	2019-01-28	4	401	4003	1	2	1	2		2	2	2	2
6	akebede@clintonhealthaccess.org	1	2019-01-28	4	401	4003	2	2	2	2		2	2	2	2
7	akebede@clintonhealthaccess.org	1	2019-01-31	4	401	4002	2	2	2	2		2	2	2	2
8	akebede@clintonhealthaccess.org	1	2019-01-31	4	401	4002	2	2	2	2		2	2	2	2
9	akebede@clintonhealthaccess.org	1	2019-01-31	4	401	4002	2	2	2	2		2	2	2	2
10	rgebeyehu@clintonhealthaccess.org	1	2019-01-31	1	101	1001	2	2	2	2		1	2	2	2
11	rgebeyehu@clintonhealthaccess.org	1	2019-01-30	1	101	1001	1	2	1	2		1	2	2	2
12	rgebeyehu@clintonhealthaccess.org	1	2019-01-31	1	101	1001	1	1	1	1		1	2	2	2
13	rgebeyehu@clintonhealthaccess.org	1	2019-01-28	1	103	1003	1	1	1	2		1	1	2	2
14	rgebeyehu@clintonhealthaccess.org	1	2019-01-28	1	103	1003	2	2	2	2		2	2	2	2
15	rgebeyehu@clintonhealthaccess.org	1	2019-01-28	1	103	1003	2	2	2	2		2	2	2	2
16	ayaregal@clintonhealthaccess.org	1	2019-02-27	2	203	2003	2	2	2	2		1	2	2	2
17	ayaregal@clintonhealthaccess.org	1	2019-02-27	2	203	2003	2	2	2	2		1	2	2	2
18	ayaregal@clintonhealthaccess.org	1	2019-02-27	2	203	2003	2	2	2	2		2	2	2	2
19	rgebeyehu@clintonhealthaccess.org	1	2019-01-29	1	102	1002	2	2	2	2		2	2	2	2
20	rgebeyehu@clintonhealthaccess.org	1	2019-01-29	1	102	1002	2	2	2	2		2	2	2	2
21	rgebeyehu@clintonhealthaccess.org	1	2019-01-29	1	102	1002	2	2	2	2		2	2	2	2
22	ayaregal@clintonhealthaccess.org	1	2019-01-29	2	201	2001	2	2	2	2		2	2	2	2
23	ayaregal@clintonhealthaccess.org	1	2019-01-29	2	201	2001	2	2	2	2		2	2	2	2
24	ayaregal@clintonhealthaccess.org	1	2019-01-29	2	201	2001	2	2	2	2		2	2	2	2
25	ayaregal@clintonhealthaccess.org	1	2019-01-30	2	202	2002	2	2	2	2		2	2	2	2
26	ayaregal@clintonhealthaccess.org	1	2019-01-30	2	202	2002	2	2	2	2		2	2	2	2
27	ayaregal@clintonhealthaccess.org	1	2019-01-30	2	202	2002	1	1	1	2		1	2	2	2
28	ttumbule@clintonhealthaccess.org	1	2019-01-26	3	301	3001	2	2	2	2		2	2	2	2
29	ttumbule@clintonhealthaccess.org	1	2019-01-27	3	301	3001	2	2	2	2		2	2	2	2
30	ttumbule@clintonhealthaccess.org	1	2019-01-27	3	301	3001	2	2	2	2		2	2	2	2
31	ttumbule@clintonhealthaccess.org	1	2019-01-29	3	302	3002	2	2	2	2		2	2	2	2
32	ttumbule@clintonhealthaccess.org	1	2019-01-31	3	302	3002	2	2	2	2		2	2	2	2
33	ttumbule@clintonhealthaccess.org	1	2019-01-31	3	302	3003	2	2	2	2		2	2	2	2
34	ttumbule@clintonhealthaccess.org	1	2019-01-30	3	302	3003	2	2	2	2		2	2	2	2
35	ttumbule@clintonhealthaccess.org	1	2019-01-30	3	302	3003	2	2	2	2		2	2	2	2
36	ttumbule@clintonhealthaccess.org	1	2019-01-29	3	301	3001	2	2	2	2		2	2	2	2
