# Supplementary material for: Decentralizing oxygen availability and use at primary care level for children under-five with severe pneumonia, at 12 Health Centers in Ethiopia: a pre-post non-experimental study
Source: BMC Health Serv Res. 2022 May 19;22:676. doi: 10.1186/s12913-022-08003-4 (PMC9121544; doi:10.1186/s12913-022-08003-4)
Supplement: Supplementary file 9 — Additional file 9. HC_MRR_TOOL_1st Round. [file 12913_2022_8003_MOESM9_ESM.xlsx]

## Sheet: HC_MRR_TOOL_v2_field_WIDE
S.No	SubmissionDate	username	training	pxid1	pxid2_a	pxid5/Region	pxid6	pxid7	px1	px2	px3	px4	px4_other	px5	px6(age)	Respi. Rate	px7	px8	px9	px10	px11	px12	px12_A	px12_B	px12_C	px12_D	px12_E	px12_F	px12_G	px12_H	px12_I	px12_J	px12_K	px12_L	px12_M	px12_N	px12_O	px12_X	px12_Y	px12_other	px13	px14	px14.1	px15	px16	px17	px18	px19	px20
1	2019-05-22 10:06:57	ahailay@clintonhealthaccess.org	1	2019-05-16	abebe kebede	4	401	4001	71978	2011-04-06	2011-04-06	3		1	5	2	1	5	60	38	52	A B E	1	1	0	0	1	0	0	0	0	0	0	0	0	0	0	0	0		2			2				2
2	2019-05-22 10:06:58	ahailay@clintonhealthaccess.org	1	2019-05-16	abebe kebede	4	401	4001	67055	2011-04-06	2011-04-06	3		1	9	2	2	8	72	38	999	A G	1	0	0	0	0	0	1	0	0	0	0	0	0	0	0	0	0		2			2				2
3	2019-05-22 10:06:58	ahailay@clintonhealthaccess.org	1	2019-05-16	abebe kebede	4	401	4001	24036	2011-06-06	2011-06-06	3		5	48	3	1	12	104	39	45	A B G J N	1	1	0	0	0	0	1	0	0	1	0	0	0	1	0	0	0		2			2				2
4	2019-05-22 10:06:59	ahailay@clintonhealthaccess.org	1	2019-05-16	abebe kebede	4	401	4001	72699	2011-07-06	2011-07-06	3		1	4	2	1	7	66	36	31	A G	1	0	0	0	0	0	1	0	0	0	0	0	0	0	0	0	0		2			2				2
5	2019-05-22 10:06:59	ahailay@clintonhealthaccess.org	1	2019-05-16	abebe kebede	4	401	4001	71235	2011-07-06	2011-07-06	3		1	9	2	1	7	72	36	50	A B G J N	1	1	0	0	0	0	1	0	0	1	0	0	0	1	0	0	0		2			2				2
6	2019-05-22 10:07:00	ahailay@clintonhealthaccess.org	1	2019-05-16	abebe kebede	4	401	4001	61514	2011-11-06	2011-11-06	3		2	19	3	1	9	85	38	41	A B G N	1	1	0	0	0	0	1	0	0	0	0	0	0	1	0	0	0		2			2				2
7	2019-05-22 10:07:00	ahailay@clintonhealthaccess.org	1	2019-05-16	abebe kebede	4	401	4001	73664	2011-12-06	2011-11-06	3		1	3	2	1	6	67	38	52	A B G	1	1	0	0	0	0	1	0	0	0	0	0	0	0	0	0	0		2			2				2
8	2019-05-22 10:07:00	ahailay@clintonhealthaccess.org	1	2019-05-16	abebe kebede	4	401	4001	61304	15/6/11	15/6/11	3		3	29	3	2	9	85	35	52	A B J M N	1	1	0	0	0	0	0	0	0	1	0	0	1	1	0	0	0		2			2				2
9	2019-05-22 10:07:01	ahailay@clintonhealthaccess.org	1	2019-05-16	abebe kebede	4	401	4001	69100	15/6/11	15/6/11	3		1	6	2	1	7	70	35	52	A B G	1	1	0	0	0	0	1	0	0	0	0	0	0	0	0	0	0		2			2				2
10	2019-05-22 10:07:01	ahailay@clintonhealthaccess.org	1	2019-05-16	abebe kebede	4	401	4001	62359	28/6/11	28/6/11	3		2	16	3	1	8	71	38	41	A B G J N	1	1	0	0	0	0	1	0	0	1	0	0	0	1	0	0	0		2			2				2
11	2019-05-22 10:07:02	ahailay@clintonhealthaccess.org	1	2019-05-16	abebe kebede	4	401	4001	74721	29/6/11	29/6/11	3		4	40	3	1	10	107	38	42	A B G J N	1	1	0	0	0	0	1	0	0	1	0	0	0	1	0	0	0		1	97	2	2				2
12	2019-05-22 10:07:02	ahailay@clintonhealthaccess.org	1	2019-05-16	abebe kebede	4	401	4001	74905	2011-05-07	2011-05-07	3		2	20	3	2	8	79	36	48	A B G M	1	1	0	0	0	0	1	0	0	0	0	0	1	0	0	0	0		1	96	2	2				2
13	2019-05-22 10:07:03	ahailay@clintonhealthaccess.org	1	2019-05-16	abebe kebede	4	401	4001	75040	2011-10-07	2011-10-07	3		3	25	3	2	11	103	36	42	A B J N	1	1	0	0	0	0	0	0	0	1	0	0	0	1	0	0	0		1	88	1	1	2	0	0	2
14	2019-05-22 10:07:03	ahailay@clintonhealthaccess.org	1	2019-05-16	abebe kebede	4	401	4001	73090	17/7/11	17/7/11	3		1	2	2	2	5	54	36	40	A B	1	1	0	0	0	0	0	0	0	0	0	0	0	0	0	0	0		1	86	1	1	1	0	0	2
15	2019-05-22 10:07:03	ahailay@clintonhealthaccess.org	1	2019-05-16	abebe kebede	4	401	4001	75316	18/7/11	18/7/11	3		5	52	3	1	12	110	38	42	A B G J N	1	1	0	0	0	0	1	0	0	1	0	0	0	1	0	0	0		1	95	2	2				2
16	2019-05-22 10:07:04	ahailay@clintonhealthaccess.org	1	2019-05-16	abebe kebede	4	401	4001	71191	25/7/11	25/7/11	3		1	9	2	1	7	77	36	52	A B G	1	1	0	0	0	0	1	0	0	0	0	0	0	0	0	0	0		1	96	2	2				2
17	2019-05-22 10:07:05	ahailay@clintonhealthaccess.org	1	2019-05-16	abebe kebede	4	401	4001	41174	25/7/11	25/7/11	3		4	36	3	2	10	111	35	42	A B G	1	1	0	0	0	0	1	0	0	0	0	0	0	0	0	0	0		1	97	2	2				2
18	2019-05-22 10:07:06	ahailay@clintonhealthaccess.org	1	2019-05-16	abebe kebede	4	401	4001	75825	2011-03-08	2011-03-08	3		3	24	3	1	8	80	36	999	A B G	1	1	0	0	0	0	1	0	0	0	0	0	0	0	0	0	0		1	97	2	2				2
19	2019-05-22 10:07:06	ahailay@clintonhealthaccess.org	1	2019-05-16	abebe kebede	4	401	4001	62336	2011-09-08	2011-09-08	3		2	17	3	1	9	79	38	59	A B G	1	1	0	0	0	0	1	0	0	0	0	0	0	0	0	0	0		1	91	2	2				2
20	2019-05-22 10:07:06	ahailay@clintonhealthaccess.org	1	2019-05-16	abebe kebede	4	401	4001	62359	2011-10-08	2011-10-08	3		2	17	3	1	9	78	37	43	A B G J N	1	1	0	0	0	0	1	0	0	1	0	0	0	1	0	0	0		1	91	2	2				2
21	2019-05-22 10:07:07	ahailay@clintonhealthaccess.org	1	2019-05-16	abebe kebede	4	401	4001	68100	16/8/11	16/8/11	3		1	10	2	2	9	69	37	53	A B G	1	1	0	0	0	0	1	0	0	0	0	0	0	0	0	0	0		1	92	2	2				2
22	2019-05-23 15:44:14	ahailay@clintonhealthaccess.org	1	2019-05-17	abebe kebede	4	401	4002	35666	2011-01-06	2011-01-06	3		2	14	3	1	7	71	39	60	A G J N	1	0	0	0	0	0	1	0	0	1	0	0	0	1	0	0	0		2			2				2
23	2019-05-23 15:44:15	ahailay@clintonhealthaccess.org	1	2019-05-17	abebe kebede	4	401	4002	40280	2011-04-06	2011-04-06	3		4	40	3	2	11	102	37	52	A B G J N	1	1	0	0	0	0	1	0	0	1	0	0	0	1	0	0	0		2			2				2
24	2019-05-23 15:44:15	ahailay@clintonhealthaccess.org	1	2019-05-17	abebe	4	401	4002	20317	2011-05-06	2011-05-06	3		4	36	3	2	12	92	36	48	A G J N	1	0	0	0	0	0	1	0	0	1	0	0	0	1	0	0	0		2			2				2
25	2019-05-23 15:44:16	ahailay@clintonhealthaccess.org	1	2019-05-17	abebe	4	401	4002	35197	2011-06-06	2011-06-06	3		2	16	3	1	7	73	37	52	A B G J N	1	1	0	0	0	0	1	0	0	1	0	0	0	1	0	0	0		2			2				2
26	2019-05-23 15:44:16	ahailay@clintonhealthaccess.org	1	2019-05-17	abebe	4	401	4002	36973	2011-06-06	2011-06-06	3		1	10	2	1	7	63	38	42	A B G J N	1	1	0	0	0	0	1	0	0	1	0	0	0	1	0	0	0		2			2				2
27	2019-05-23 15:44:17	ahailay@clintonhealthaccess.org	1	2019-05-17	abebe	4	401	4002	15482	29/6/11	29/6/11	3		5	54	3	1	16	104	38	42	A B G J N	1	1	0	0	0	0	1	0	0	1	0	0	0	1	0	0	0		2			2				2
28	2019-05-23 15:44:17	ahailay@clintonhealthaccess.org	1	2019-05-17	abebe	4	401	4002	30011	28/6/11	28/6/11	3		2	18	3	1	9	82	38	42	A B G	1	1	0	0	0	0	1	0	0	0	0	0	0	0	0	0	0		1	96	2	2				2
29	2019-05-23 15:44:18	ahailay@clintonhealthaccess.org	1	2019-05-17	abebe	4	401	4002	17614	28/6/11	28/6/11	3		5	48	3	1	15	100	39	48	A B J N	1	1	0	0	0	0	0	0	0	1	0	0	0	1	0	0	0		2			2				2
30	2019-05-23 15:44:18	ahailay@clintonhealthaccess.org	1	2019-05-17	abebe	4	401	4002	35977	27/6/11	27/6/11	3		2	14	3	1	7	67	38	42	A B G	1	1	0	0	0	0	1	0	0	0	0	0	0	0	0	0	0		2			2				2
31	2019-05-23 15:44:19	ahailay@clintonhealthaccess.org	1	2019-05-17	abebe	4	401	4002	38089	26/6/11	26/6/11	3		3	24	3	1	11	80	39	64	A B G J N	1	1	0	0	0	0	1	0	0	1	0	0	0	1	0	0	0		2			2				2
32	2019-05-23 15:44:20	ahailay@clintonhealthaccess.org	1	2019-05-17	abebe	4	401	4002	37943	2011-06-06	2011-06-06	3		2	18	3	2	7	78	39	40	A G J N	1	0	0	0	0	0	1	0	0	1	0	0	0	1	0	0	0		2			2				2
33	2019-05-23 15:44:20	ahailay@clintonhealthaccess.org	1	2019-05-17	abebe	4	401	4002	17313	2011-06-06	2011-06-06	3		5	48	3	1	11	103	37	40	A G J N	1	0	0	0	0	0	1	0	0	1	0	0	0	1	0	0	0		2			2				2
34	2019-05-23 15:44:21	ahailay@clintonhealthaccess.org	1	2019-05-17	abebe	4	401	4002	20642	2011-07-06	2011-07-06	3		1	8	2	1	7	58	37	42	A G J	1	0	0	0	0	0	1	0	0	1	0	0	0	0	0	0	0		2			2				2
35	2019-05-23 15:44:21	ahailay@clintonhealthaccess.org	1	2019-05-17	abebe	4	401	4002	16218	2011-07-06	2011-07-06	3		5	48	3	2	12	104	37	40	A G J N	1	0	0	0	0	0	1	0	0	1	0	0	0	1	0	0	0		2			2				2
36	2019-05-23 15:44:22	ahailay@clintonhealthaccess.org	1	2019-05-17	abebe	4	401	4002	33433	2011-07-06	2011-07-06	3		3	25	3	1	9	85	36	999	A G J	1	0	0	0	0	0	1	0	0	1	0	0	0	0	0	0	0		2			2				2
37	2019-05-23 15:44:22	ahailay@clintonhealthaccess.org	1	2019-05-17	abebe	4	401	4002	35674	2011-07-06	2011-07-06	3		2	16	3	1	7	72	37	40	A G	1	0	0	0	0	0	1	0	0	0	0	0	0	0	0	0	0		2			2				2
38	2019-05-23 15:44:23	ahailay@clintonhealthaccess.org	1	2019-05-17	abebe	4	401	4002	40339	2011-08-06	2011-08-06	3		2	16	3	2	99	9	38	999	A G	1	0	0	0	0	0	1	0	0	0	0	0	0	0	0	0	0		2			2				2
39	2019-05-23 15:44:24	ahailay@clintonhealthaccess.org	1	2019-05-17	abebe	4	401	4002	18391	2011-08-06	2011-08-06	7		4	41	3	1	12	78	38	49	A B G H J N	1	1	0	0	0	0	1	1	0	1	0	0	0	1	0	0	0		2			2				2
40	2019-05-23 15:44:25	ahailay@clintonhealthaccess.org	1	2019-05-17	abebe	4	401	4002	20536	2011-12-06	2011-12-06	3		4	36	3	1	12	80	36	999	A G N	1	0	0	0	0	0	1	0	0	0	0	0	0	1	0	0	0		2			2				2
41	2019-05-23 15:44:26	ahailay@clintonhealthaccess.org	1	2019-05-17	abebe	4	401	4002	40392	2011-12-06	2011-12-06	3		4	36	3	2	12	80	38	45	A B G N	1	1	0	0	0	0	1	0	0	0	0	0	0	1	0	0	0		2			2				2
42	2019-05-23 15:44:26	ahailay@clintonhealthaccess.org	1	2019-05-17	abebe	4	401	4002	31715	13/6/11	13/6/11	3		3	30	3	2	10	74	37	42	A B G N	1	1	0	0	0	0	1	0	0	0	0	0	0	1	0	0	0		2			2				2
43	2019-05-23 15:44:27	ahailay@clintonhealthaccess.org	1	2019-05-17	abebe	4	401	4002	36668	13/6/11	13/6/11	3		2	12	3	1	7	64	38	44	A B G J N	1	1	0	0	0	0	1	0	0	1	0	0	0	1	0	0	0		2			2				2
44	2019-05-23 15:44:27	ahailay@clintonhealthaccess.org	1	2019-05-17	abebe	4	401	4002	33846	13/6/11	13/6/11	3		3	24	3	2	10	83	38	46	B C G N	0	1	1	0	0	0	1	0	0	0	0	0	0	1	0	0	0		2			2				2
45	2019-05-23 15:44:28	ahailay@clintonhealthaccess.org	1	2019-05-17	abebe	4	401	4002	38385	14/6/11	14/6/11	3		1	7	2	2	6	64	36	62	A B G	1	1	0	0	0	0	1	0	0	0	0	0	0	0	0	0	0		2			2				2
46	2019-05-23 15:44:28	ahailay@clintonhealthaccess.org	1	2019-05-17	abebe	4	401	4002	37552	15/6/11	15/6/11	3		1	8	2	1	7	74	37	52	A B G	1	1	0	0	0	0	1	0	0	0	0	0	0	0	0	0	0		2			2				2
47	2019-05-23 15:44:29	ahailay@clintonhealthaccess.org	1	2019-05-17	abebe	4	401	4002	36454	15/6/11	15/6/11	3		2	12	3	1	9	66	37	52	A B G	1	1	0	0	0	0	1	0	0	0	0	0	0	0	0	0	0		2			2				2
48	2019-05-23 15:44:30	ahailay@clintonhealthaccess.org	1	2019-05-17	abebe	4	401	4002	36673	18/6/11	18/6/11	3		5	56	3	2	12	94	37	48	A B G N	1	1	0	0	0	0	1	0	0	0	0	0	0	1	0	0	0		2			2				2
49	2019-05-23 15:44:30	ahailay@clintonhealthaccess.org	1	2019-05-17	abebe	4	401	4002	37978	26/6/11	26/6/11	3		1	8	2	1	8	9	9	56	A B J	1	1	0	0	0	0	0	0	0	1	0	0	0	0	0	0	0		2			2				2
50	2019-05-23 15:44:31	ahailay@clintonhealthaccess.org	1	2019-05-17	abebe	4	401	4002	16856	26/6/11	26/6/11	3		5	48	3	1	11	108	39	40	A B G J N	1	1	0	0	0	0	1	0	0	1	0	0	0	1	0	0	0		2			2				2
51	2019-05-23 15:44:31	ahailay@clintonhealthaccess.org	1	2019-05-17	abebe	4	401	4002	37248	25/6/11	25/6/11	3		1	10	2	2	9	74	36	52	A B G	1	1	0	0	0	0	1	0	0	0	0	0	0	0	0	0	0		2			2				2
52	2019-05-23 15:44:32	ahailay@clintonhealthaccess.org	1	2019-05-17	abebe	4	401	4002	16308	25/6/11	25/6/11	3		5	48	3	1	12	110	36	999	A G J N	1	0	0	0	0	0	1	0	0	1	0	0	0	1	0	0	0		2			2				2
53	2019-05-23 15:44:32	ahailay@clintonhealthaccess.org	1	2019-05-17	abebe	4	401	4002	33489	22/6/11	22/6/11	3		3	24	3	1	10	66	39	54	A B G N	1	1	0	0	0	0	1	0	0	0	0	0	0	1	0	0	0		2			2				2
54	2019-05-23 15:44:33	ahailay@clintonhealthaccess.org	1	2019-05-17	abebe	4	401	4002	39659	21/6/11	21/6/11	3		1	5	2	2	99	9	37	42	A G	1	0	0	0	0	0	1	0	0	0	0	0	0	0	0	0	0		2			2				2
55	2019-05-23 15:44:34	ahailay@clintonhealthaccess.org	1	2019-05-17	abebe	4	401	4002	39658	2011-11-08	2011-11-08	7		1	6 week	1	1	5	9	9	999	A E H	1	0	0	0	1	0	0	1	0	0	0	0	0	0	0	0	0		2			2				2
56	2019-05-23 15:44:34	ahailay@clintonhealthaccess.org	1	2019-05-17	abebe	4	401	4002	39845	2011-06-08	2011-06-08	7		1	new born	1	1	4	9	36	999	C E H	0	0	1	0	1	0	0	1	0	0	0	0	0	0	0	0	0		2			2				2
57	2019-05-23 15:44:35	ahailay@clintonhealthaccess.org	1	2019-05-17	abebe	4	401	4002	21382	2011-02-08	2011-02-08	7		1	new born	1	1	1	9	35	999	X	0	0	0	0	0	0	0	0	0	0	0	0	0	0	0	1	0	VLBW, Body Temp. <35, not able to breast feed	2			2				2
58	2019-05-23 15:44:35	ahailay@clintonhealthaccess.org	1	2019-05-17	abebe	4	401	4002	21434	2011-07-08	2011-07-08	7		1	new born	1	2	2	9	36	999	C X	0	0	1	0	0	0	0	0	0	0	0	0	0	0	0	1	0	VLBW/1.5 KG/, not BF, Body To < 36.5	2			2				2
59	2019-05-23 15:44:36	ahailay@clintonhealthaccess.org	1	2019-05-17	abebe	4	401	4002	21228	19/7/11	19/7/11	7		1	new born	1	1	3	9	36	999	C J X	0	0	1	0	0	0	0	0	0	1	0	0	0	0	0	1	0	not breast feed	1	66	1	1	1	0	0	2
60	2019-05-23 15:44:36	ahailay@clintonhealthaccess.org	1	2019-05-17	abebe	4	401	4002	19997	2011-12-08	2011-12-08	7		1	new born	1	2	4	9	9	999	J X	0	0	0	0	0	0	0	0	0	1	0	0	0	0	0	1	0	not able to BF, Not cry enough after resuscitation	2			2				2
61	2019-05-23 15:44:37	ahailay@clintonhealthaccess.org	1	2019-05-17	abebe	4	401	4002	19734	2011-02-07	2011-02-07	3		4	42	3	2	13	9	37	50	A B G J N	1	1	0	0	0	0	1	0	0	1	0	0	0	1	0	0	0		2			2				2
62	2019-05-23 15:44:37	ahailay@clintonhealthaccess.org	1	2019-05-17	abebe	4	401	4002	46680	2011-02-07	2011-02-07	3		1	5	2	2	6	59	36	999	A G	1	0	0	0	0	0	1	0	0	0	0	0	0	0	0	0	0		2			2				2
63	2019-05-23 15:44:38	ahailay@clintonhealthaccess.org	1	2019-05-17	abebe	4	401	4002	39953	30/7/11	30/7/11	3		1	3	2	2	7	63	36	52	A B G	1	1	0	0	0	0	1	0	0	0	0	0	0	0	0	0	0		1	96	2	2				2
64	2019-05-23 15:44:38	ahailay@clintonhealthaccess.org	1	2019-05-17	abebe	4	401	4002	21350	30/7/11	30/7/11	3		2	15	3	1	10	78	36	46	A B G N	1	1	0	0	0	0	1	0	0	0	0	0	0	1	0	0	0		1	98	2	2				2
65	2019-05-23 15:44:39	ahailay@clintonhealthaccess.org	1	2019-05-17	abebe	4	401	4002	37111	30/7/11	30/7/11	3		2	12	3	1	9	76	39	58	A B G	1	1	0	0	0	0	1	0	0	0	0	0	0	0	0	0	0		1	92	2	2				2
66	2019-05-23 15:44:39	ahailay@clintonhealthaccess.org	1	2019-05-17	abebe	4	401	4002	35118	30/7/11	30/7/11	3		2	18	3	1	10	78	40	56	A B G J N	1	1	0	0	0	0	1	0	0	1	0	0	0	1	0	0	0		1	97	2	2				2
67	2019-05-23 15:44:40	ahailay@clintonhealthaccess.org	1	2019-05-17	abebe	4	401	4002	40680	27/7/11	27/7/11	3		1	6	2	2	8	73	38	50	A B G	1	1	0	0	0	0	1	0	0	0	0	0	0	0	0	0	0		1	95	2	2				2
68	2019-05-23 15:44:40	ahailay@clintonhealthaccess.org	1	2019-05-17	abebe	4	401	4002	35895	27/7/11	27/7/11	3		4	36	3	2	10	84	37	44	A B G N	1	1	0	0	0	0	1	0	0	0	0	0	0	1	0	0	0		1	94	2	2				2
69	2019-05-23 15:44:41	ahailay@clintonhealthaccess.org	1	2019-05-17	abebe	4	401	4002	19953	26/7/11	26/7/11	3		4	38	3	2	14	98	35	42	A B G J N	1	1	0	0	0	0	1	0	0	1	0	0	0	1	0	0	0		1	98	2	2				2
70	2019-05-23 15:44:41	ahailay@clintonhealthaccess.org	1	2019-05-17	abebe	4	401	4002	39911	26/7/11	26/7/11	7		1	3	2	2	8	54	36	50	A B K	1	1	0	0	0	0	0	0	0	0	1	0	0	0	0	0	0		1	87	1	1	2	0	0	2
71	2019-05-23 15:44:42	ahailay@clintonhealthaccess.org	1	2019-05-17	abebe	4	401	4002	36646	26/7/11	26/7/11	3		2	12	3	2	6	68	39	56	A B G	1	1	0	0	0	0	1	0	0	0	0	0	0	0	0	0	0		1	96	2	2				2
72	2019-05-23 15:44:42	ahailay@clintonhealthaccess.org	1	2019-05-17	abebe	4	401	4002	39031	26/7/11	26/7/11	3		1	7	2	1	8	70	36	52	A B G	1	1	0	0	0	0	1	0	0	0	0	0	0	0	0	0	0		1	95	2	2				2
73	2019-05-23 15:44:43	ahailay@clintonhealthaccess.org	1	2019-05-17	abebe	4	401	4002	21291	25/7/11	25/7/11	3		1	3	2	1	6	62	36	56	A B G	1	1	0	0	0	0	1	0	0	0	0	0	0	0	0	0	0		2			2				2
74	2019-05-23 15:44:44	ahailay@clintonhealthaccess.org	1	2019-05-17	abebe	4	401	4002	20860	25/7/11	25/7/11	3		4	36	3	1	13	91	36	43	A B G J N	1	1	0	0	0	0	1	0	0	1	0	0	0	1	0	0	0		2			2				2
75	2019-05-23 15:44:44	ahailay@clintonhealthaccess.org	1	2019-05-17	abebe	4	401	4002	19899	25/7/11	25/7/11	3		5	48	3	1	12	88	36	42	A B G J N	1	1	0	0	0	0	1	0	0	1	0	0	0	1	0	0	0		2			2				2
76	2019-05-23 15:44:44	ahailay@clintonhealthaccess.org	1	2019-05-17	abebe	4	401	4002	34946	25/7/11	25/7/11	3		2	20	3	1	9	82	37	47	A B G N	1	1	0	0	0	0	1	0	0	0	0	0	0	1	0	0	0		2			2				2
77	2019-05-23 15:44:45	ahailay@clintonhealthaccess.org	1	2019-05-17	abebe	4	401	4002	39376	25/7/11	25/7/11	3		1	6	2	1	7	62	37	54	A B G	1	1	0	0	0	0	1	0	0	0	0	0	0	0	0	0	0		2			2				2
78	2019-05-23 15:44:46	ahailay@clintonhealthaccess.org	1	2019-05-17	abebe	4	401	4002	40294	24/7/11	24/7/11	3		1	9	2	1	8	70	38	50	A B G	1	1	0	0	0	0	1	0	0	0	0	0	0	0	0	0	0		2			2				2
79	2019-05-23 15:44:46	ahailay@clintonhealthaccess.org	1	2019-05-17	abebe	4	401	4002	37268	24/7/11	24/7/11	3		1	10	2	1	8	9	38	52	A B G J N	1	1	0	0	0	0	1	0	0	1	0	0	0	1	0	0	0		2			2				2
80	2019-05-23 15:44:47	ahailay@clintonhealthaccess.org	1	2019-05-17	abebe	4	401	4002	39923	23/7/11	23/7/11	3		1	3	2	1	4	64	36	51	A B G	1	1	0	0	0	0	1	0	0	0	0	0	0	0	0	0	0		2			2				2
81	2019-05-23 15:44:47	ahailay@clintonhealthaccess.org	1	2019-05-17	abebe	4	401	4002	39447	23/7/11	23/7/11	3		1	5	2	1	6	68	36	50	A B G J N	1	1	0	0	0	0	1	0	0	1	0	0	0	1	0	0	0		2			2				2
82	2019-05-23 15:44:48	ahailay@clintonhealthaccess.org	1	2019-05-17	abebe	4	401	4002	35426	2011-02-07	2011-02-07	3		2	16	3	1	12	74	36	999	A G J	1	0	0	0	0	0	1	0	0	1	0	0	0	0	0	0	0		2			2				2
83	2019-05-23 15:44:49	ahailay@clintonhealthaccess.org	1	2019-05-17	abebe	4	401	4002	40683	2011-02-07	2011-02-07	3		1	2	2	1	4	58	37	999	A G	1	0	0	0	0	0	1	0	0	0	0	0	0	0	0	0	0		2			2				2
84	2019-05-23 15:44:49	ahailay@clintonhealthaccess.org	1	2019-05-17	abebe	4	401	4002	35674	2011-02-07	2011-02-07	3		2	16	3	1	10	68	37	51	A B G J N	1	1	0	0	0	0	1	0	0	1	0	0	0	1	0	0	0		2			2				2
85	2019-05-23 15:44:50	ahailay@clintonhealthaccess.org	1	2019-05-17	abebe	4	401	4002	35868	2011-02-07	2011-02-07	3		2	13	3	2	8	66	36	52	A B G J N	1	1	0	0	0	0	1	0	0	1	0	0	0	1	0	0	0		2			2				2
86	2019-05-23 15:44:50	ahailay@clintonhealthaccess.org	1	2019-05-17	abebe	4	401	4002	37743	2011-02-07	2011-02-07	3		1	9	2	1	8	62	38	54	A G J N	1	0	0	0	0	0	1	0	0	1	0	0	0	1	0	0	0		2			2				2
87	2019-05-23 15:44:50	ahailay@clintonhealthaccess.org	1	2019-05-17	abebe	4	401	4002	36647	2011-03-07	2011-03-07	3		2	12	3	1	9	66	36	52	A G J N	1	0	0	0	0	0	1	0	0	1	0	0	0	1	0	0	0		2			2				2
88	2019-05-23 15:44:51	ahailay@clintonhealthaccess.org	1	2019-05-17	abebe	4	401	4002	7892	2011-03-07	2011-03-07	3		3	27	3	1	11	83	38	42	A G J N	1	0	0	0	0	0	1	0	0	1	0	0	0	1	0	0	0		2			2				2
89	2019-05-23 15:44:52	ahailay@clintonhealthaccess.org	1	2019-05-17	abebe	4	401	4002	40714	2011-04-07	2011-04-07	3		2	14	3	2	8	84	37	43	A G J N	1	0	0	0	0	0	1	0	0	1	0	0	0	1	0	0	0		2			2				2
90	2019-05-23 15:44:53	ahailay@clintonhealthaccess.org	1	2019-05-17	abebe	4	401	4002	36070	2011-04-07	2011-04-07	3		2	13	3	2	9	66	37	43	A G J N	1	0	0	0	0	0	1	0	0	1	0	0	0	1	0	0	0		2			2				2
91	2019-05-23 15:44:53	ahailay@clintonhealthaccess.org	1	2019-05-17	abebe	4	401	4002	34729	2011-04-07	2011-04-07	3		3	26	3	1	12	72	36	999	A G J N	1	0	0	0	0	0	1	0	0	1	0	0	0	1	0	0	0		2			2				2
92	2019-05-23 15:44:54	ahailay@clintonhealthaccess.org	1	2019-05-17	abebe	4	401	4002	33981	2011-05-07	2011-05-07	3		3	25	3	1	12	71	36	51	A G J N	1	0	0	0	0	0	1	0	0	1	0	0	0	1	0	0	0		2			2				2
93	2019-05-23 15:44:54	ahailay@clintonhealthaccess.org	1	2019-05-17	abebe	4	401	4002	35990	2011-05-07	2011-05-07	3		3	26	3	2	12	92	37	42	A G J N	1	0	0	0	0	0	1	0	0	1	0	0	0	1	0	0	0		2			2				2
94	2019-05-23 15:44:54	ahailay@clintonhealthaccess.org	1	2019-05-17	abebe	4	401	4002	39803	2011-06-07	2011-06-07	3		1	6	2	1	5	64	37	62	A G	1	0	0	0	0	0	1	0	0	0	0	0	0	0	0	0	0		2			2				2
95	2019-05-23 15:44:55	ahailay@clintonhealthaccess.org	1	2019-05-17	abebe	4	401	4002	18202	2011-06-07	2011-06-07	3		5	48	3	1	14	92	37	46	A G J N	1	0	0	0	0	0	1	0	0	1	0	0	0	1	0	0	0		2			2				2
96	2019-05-23 15:44:56	ahailay@clintonhealthaccess.org	1	2019-05-17	abebe	4	401	4002	31650	2011-06-07	2011-06-07	3		3	31	3	2	13	76	37	46	A G J N	1	0	0	0	0	0	1	0	0	1	0	0	0	1	0	0	0		2			2				2
97	2019-05-23 15:44:56	ahailay@clintonhealthaccess.org	1	2019-05-17	abebe	4	401	4002	37404	2011-06-07	2011-06-07	3		3	34	3	1	8	64	37	54	A B G J N	1	1	0	0	0	0	1	0	0	1	0	0	0	1	0	0	0		2			2				2
98	2019-05-23 15:44:57	ahailay@clintonhealthaccess.org	1	2019-05-17	abebe	4	401	4002	37550	2011-09-07	2011-09-07	3		2	22	3	1	11	73	37	46	A B G N	1	1	0	0	0	0	1	0	0	0	0	0	0	1	0	0	0		2			2				2
99	2019-05-23 15:44:57	ahailay@clintonhealthaccess.org	1	2019-05-17	abebe	4	401	4002	39030	2011-09-07	2011-09-07	3		4	39	3	1	14	82	36	44	A B G J N	1	1	0	0	0	0	1	0	0	1	0	0	0	1	0	0	0		2			2				2
100	2019-05-23 15:44:58	ahailay@clintonhealthaccess.org	1	2019-05-17	abebe	4	401	4002	35809	2011-10-07	2011-10-07	3		3	34	3	1	13	80	36	42	A B G J N	1	1	0	0	0	0	1	0	0	1	0	0	0	1	0	0	0		2			2				2
101	2019-05-23 15:44:58	ahailay@clintonhealthaccess.org	1	2019-05-17	abebe	4	401	4002	39659	2011-11-07	2011-11-07	3		1	6	2	2	6	63	37	52	A B G	1	1	0	0	0	0	1	0	0	0	0	0	0	0	0	0	0		2			2				2
102	2019-05-23 15:44:59	ahailay@clintonhealthaccess.org	1	2019-05-17	abebe	4	401	4002	38230	2011-12-07	2011-12-07	3		1	7	2	1	7	68	36	52	A B G	1	1	0	0	0	0	1	0	0	0	0	0	0	0	0	0	0		2			2				2
103	2019-05-23 15:44:59	ahailay@clintonhealthaccess.org	1	2019-05-17	abebe	4	401	4002	37719	2011-12-07	2011-12-07	3		2	17	3	2	10	72	36	48	A B G J	1	1	0	0	0	0	1	0	0	1	0	0	0	0	0	0	0		2			2				2
104	2019-05-23 15:45:00	ahailay@clintonhealthaccess.org	1	2019-05-17	abebe	4	401	4002	36196	2011-12-07	2011-12-07	3		2	13	3	1	8	67	36	48	A G J N	1	0	0	0	0	0	1	0	0	1	0	0	0	1	0	0	0		2			2				2
105	2019-05-23 15:45:00	ahailay@clintonhealthaccess.org	1	2019-05-17	abebe	4	401	4002	34609	2011-12-07	2011-12-07	3		2	20	3	2	9	85	37	46	A B G J N	1	1	0	0	0	0	1	0	0	1	0	0	0	1	0	0	0		2			2				2
106	2019-05-23 15:45:01	ahailay@clintonhealthaccess.org	1	2019-05-17	abebe	4	401	4002	7516	2011-12-07	2011-12-07	3		2	18	3	2	99	80	38	46	A G J N	1	0	0	0	0	0	1	0	0	1	0	0	0	1	0	0	0		1	93	2	2				2
107	2019-05-23 15:45:01	ahailay@clintonhealthaccess.org	1	2019-05-17	abebe	4	401	4002	34277	13/7/11	13/7/11	3		3	24	3	2	9	85	36	40	A B G J N	1	1	0	0	0	0	1	0	0	1	0	0	0	1	0	0	0		1	98	2	2				2
108	2019-05-23 15:45:02	ahailay@clintonhealthaccess.org	1	2019-05-17	abebe	4	401	4002	20275	13/7/11	13/7/11	3		4	36	3	1	11	92	37	44	A B G J N	1	1	0	0	0	0	1	0	0	1	0	0	0	1	0	0	0		1	99	2	2				2
109	2019-05-23 15:45:02	ahailay@clintonhealthaccess.org	1	2019-05-17	abebe	4	401	4002	21132	13/7/11	13/7/11	3		1	9	2	1	7	68	37	42	A B G	1	1	0	0	0	0	1	0	0	0	0	0	0	0	0	0	0		1	93	2	2				2
110	2019-05-23 15:45:03	ahailay@clintonhealthaccess.org	1	2019-05-17	abebe	4	401	4002	37666	20/7/11	20/7/11	3		1	9	2	2	8	68	37	999	A G J	1	0	0	0	0	0	1	0	0	1	0	0	0	0	0	0	0		2			2				2
111	2019-05-23 15:45:04	ahailay@clintonhealthaccess.org	1	2019-05-17	abebe	4	401	4002	32738	20/7/11	20/7/11	3		3	28	3	1	13	94	37	42	A G J N	1	0	0	0	0	0	1	0	0	1	0	0	0	1	0	0	0		2			2				2
112	2019-05-23 15:45:04	ahailay@clintonhealthaccess.org	1	2019-05-17	abebe	4	401	4002	37658	20/7/11	20/7/11	3		1	9	2	1	8	68	37	56	A G J N	1	0	0	0	0	0	1	0	0	1	0	0	0	1	0	0	0		2			2				2
113	2019-05-23 15:45:04	ahailay@clintonhealthaccess.org	1	2019-05-17	abebe	4	401	4002	35868	18/7/11	18/7/11	3		2	15	3	2	10	68	39	34	A G J N	1	0	0	0	0	0	1	0	0	1	0	0	0	1	0	0	0		2			2				2
114	2019-05-23 15:45:05	ahailay@clintonhealthaccess.org	1	2019-05-17	abebe	4	401	4002	20774	17/7/11	17/7/11	3		4	36	3	1	12	82	39	42	A G J N	1	0	0	0	0	0	1	0	0	1	0	0	0	1	0	0	0		2			2				2
115	2019-05-23 15:45:05	ahailay@clintonhealthaccess.org	1	2019-05-17	abebe	4	401	4002	15166	13/7/11	13/7/11	3		5	48	3	1	14	89	37	42	A G J N	1	0	0	0	0	0	1	0	0	1	0	0	0	1	0	0	0		2			2				2
116	2019-05-23 15:45:06	ahailay@clintonhealthaccess.org	1	2019-05-17	abebe	4	401	4002	39282	2011-02-08	2011-02-08	3		2	27	3	1	11	80	38	42	A B G J N	1	1	0	0	0	0	1	0	0	1	0	0	0	1	0	0	0		1	96	2	2				2
117	2019-05-23 15:45:07	ahailay@clintonhealthaccess.org	1	2019-05-17	abebe	4	401	4002	36985	2011-07-08	2011-07-08	3		2	12	3	2	8	85	39	44	A B G J N	1	1	0	0	0	0	1	0	0	1	0	0	0	1	0	0	0		1	94	2	2				2
118	2019-05-23 15:45:07	ahailay@clintonhealthaccess.org	1	2019-05-17	abebe	4	401	4002	15246	15246	2011-01-08	3		5	52	3	2	12	88	37	999	A G J N	1	0	0	0	0	0	1	0	0	1	0	0	0	1	0	0	0		1	96	2	2				2
119	2019-05-23 15:45:08	ahailay@clintonhealthaccess.org	1	2019-05-17	abebe	4	401	4002	20320	2011-01-08	2011-01-08	3		4	38	3	1	10	84	36	44	A B G J N	1	1	0	0	0	0	1	0	0	1	0	0	0	1	0	0	0		1	97	2	2				2
120	2019-05-23 15:45:08	ahailay@clintonhealthaccess.org	1	2019-05-17	abebe	4	401	4002	21364	2011-02-08	2011-02-08	3		4	36	3	1	8	94	37	48	A G J N	1	0	0	0	0	0	1	0	0	1	0	0	0	1	0	0	0		1	98	2	2				2
121	2019-05-23 15:45:09	ahailay@clintonhealthaccess.org	1	2019-05-17	abebe	4	401	4002	40602	2011-03-08	2011-03-08	3		1	11	2	2	8	68	38	42	A B G N	1	1	0	0	0	0	1	0	0	0	0	0	0	1	0	0	0		1	97	2	2				2
122	2019-05-23 15:45:11	ahailay@clintonhealthaccess.org	1	2019-05-17	abebe	4	401	4002	16856	2011-03-08	2011-03-08	3		5	51	3	1	11	90	37	42	A B G J N	1	1	0	0	0	0	1	0	0	1	0	0	0	1	0	0	0		1	94	2	2				2
123	2019-05-23 15:45:12	ahailay@clintonhealthaccess.org	1	2019-05-17	abebe	4	401	4002	36266	2011-04-08	2011-04-08	3		2	14	3	1	9	88	39	41	A B G J	1	1	0	0	0	0	1	0	0	1	0	0	0	0	0	0	0		1	93	2	2				2
124	2019-05-24 09:03:30	ahailay@clintonhealthaccess.org	1	2019-05-18	abebe	4	401	4002	21449	2011-08-08	2011-08-08	3		5	56	3	1	16	110	37	45	A B G J	1	1	0	0	0	0	1	0	0	1	0	0	0	0	0	0	0		1	97	2	2				2
125	2019-05-24 09:03:31	ahailay@clintonhealthaccess.org	1	2019-05-18	abebe	4	401	4002	30598	2011-08-08	2011-08-08	3		5	55	3	2	16	110	38	41	A B G J	1	1	0	0	0	0	1	0	0	1	0	0	0	0	0	0	0		1	96	2	2				2
126	2019-05-24 09:03:31	ahailay@clintonhealthaccess.org	1	2019-05-18	abebe	4	401	4002	39959	2011-09-08	2011-09-08	3		2	18	3	1	9	81	40	42	A B G	1	1	0	0	0	0	1	0	0	0	0	0	0	0	0	0	0		1	94	2	2				2
127	2019-05-24 09:03:32	ahailay@clintonhealthaccess.org	1	2019-05-18	abebe	4	401	4002	35661	2011-09-08	2011-09-08	3		2	16	3	1	9	81	38	46	A B G N	1	1	0	0	0	0	1	0	0	0	0	0	0	1	0	0	0		1	96	2	2				2
128	2019-05-24 09:03:32	ahailay@clintonhealthaccess.org	1	2019-05-18	abebe	4	401	4002	18634	2011-11-08	2011-11-08	3		4	42	3	1	14	105	37	42	A B G J	1	1	0	0	0	0	1	0	0	1	0	0	0	0	0	0	0		1	94	2	2				2
129	2019-05-24 09:03:33	ahailay@clintonhealthaccess.org	1	2019-05-18	abebe	4	401	4002	35674	2011-11-08	2011-11-08	3		2	18	3	1	9	85	37	44	A B G J	1	1	0	0	0	0	1	0	0	1	0	0	0	0	0	0	0		1	96	2	2				2
130	2019-05-24 09:03:33	ahailay@clintonhealthaccess.org	1	2019-05-18	abebe	4	401	4002	33767	2011-11-08	2011-11-08	3		3	26	3	2	9	92	37	42	A G J	1	0	0	0	0	0	1	0	0	1	0	0	0	0	0	0	0		1	96	2	2				2
131	2019-05-24 09:03:33	ahailay@clintonhealthaccess.org	1	2019-05-18	abebe	4	401	4002	21492	14/8/11	14/8/11	3		4	36	3	1	12	93	38	60	A B G J	1	1	0	0	0	0	1	0	0	1	0	0	0	0	0	0	0		1	96	2	2				2
132	2019-05-24 09:03:34	ahailay@clintonhealthaccess.org	1	2019-05-18	abebe	4	401	4002	39300	14/8/11	14/8/11	3		1	6	2	1	7	65	37	60	A B G	1	1	0	0	0	0	1	0	0	0	0	0	0	0	0	0	0		1	94	2	2				2
133	2019-05-24 09:03:34	ahailay@clintonhealthaccess.org	1	2019-05-18	abebe	4	401	4002	40718	14/8/11	14/8/11	3		1	3	2	2	6	66	37	61	A B	1	1	0	0	0	0	0	0	0	0	0	0	0	0	0	0	0		1	96	2	2				2
134	2019-05-24 09:03:35	ahailay@clintonhealthaccess.org	1	2019-05-18	abebe	4	401	4002	7527	15/8/11	15/8/11	3		2	21	3	2	12	90	37	55	A B	1	1	0	0	0	0	0	0	0	0	0	0	0	0	0	0	0		1	96	2	2				2
135	2019-05-24 09:03:35	ahailay@clintonhealthaccess.org	1	2019-05-18	abebe	4	401	4002	34139	16/8/11	16/8/11	3		4	41	3	1	13	91	36	60	A B G	1	1	0	0	0	0	1	0	0	0	0	0	0	0	0	0	0		1	95	2	2				2
136	2019-05-24 09:03:36	ahailay@clintonhealthaccess.org	1	2019-05-18	abebe	4	401	4002	40524	16/8/11	16/8/11	3		1	2	2	2	6	60	36	60	A B	1	1	0	0	0	0	0	0	0	0	0	0	0	0	0	0	0		1	94	2	2				2
137	2019-05-24 09:03:37	ahailay@clintonhealthaccess.org	1	2019-05-18	abebe	4	401	4002	7786	16/8/11	16/8/11	3		2	18	3	1	9	82	39	38	A G	1	0	0	0	0	0	1	0	0	0	0	0	0	0	0	0	0		2			2				2
138	2019-05-24 09:03:37	ahailay@clintonhealthaccess.org	1	2019-05-18	abebe	4	401	4002	38271	17/8/11	17/8/11	3		1	8	2	1	7	63	37	52	A B G	1	1	0	0	0	0	1	0	0	0	0	0	0	0	0	0	0		2			2				2
139	2019-05-24 09:03:38	ahailay@clintonhealthaccess.org	1	2019-05-18	abebe	4	401	4002	37309	17/8/11	17/8/11	3		2	12	3	2	7	66	38	51	A B	1	1	0	0	0	0	0	0	0	0	0	0	0	0	0	0	0		2			2				2
140	2019-05-24 09:03:38	ahailay@clintonhealthaccess.org	1	2019-05-18	abebe	4	401	4002	40311	22/8/11	22/8/11	3		1	7	2	2	8	71	37	55	A B	1	1	0	0	0	0	0	0	0	0	0	0	0	0	0	0	0		2			2				2
141	2019-05-24 09:03:38	ahailay@clintonhealthaccess.org	1	2019-05-18	abebe	4	401	4002	39614	23/8/11	23/8/11	3		1	5	2	1	7	64	36	51	A B G	1	1	0	0	0	0	1	0	0	0	0	0	0	0	0	0	0		2			2				2
142	2019-05-24 09:03:39	ahailay@clintonhealthaccess.org	1	2019-05-18	abebe	4	401	4002	32944	23/8/11	23/8/11	3		3	29	3	2	11	90	39	60	A B J	1	1	0	0	0	0	0	0	0	1	0	0	0	0	0	0	0		2			2				2
143	2019-05-24 09:03:39	ahailay@clintonhealthaccess.org	1	2019-05-18	abebe	4	401	4002	36454	24/8/11	24/8/11	3		2	14	3	1	8	67	37	55	A B	1	1	0	0	0	0	0	0	0	0	0	0	0	0	0	0	0		2			2				2
144	2019-05-24 09:03:40	ahailay@clintonhealthaccess.org	1	2019-05-18	abebe	4	401	4002	20495	25/8/11	25/8/11	3		4	36	3	2	10	90	37	51	A B G	1	1	0	0	0	0	1	0	0	0	0	0	0	0	0	0	0		2			2				2
145	2019-05-24 09:03:40	ahailay@clintonhealthaccess.org	1	2019-05-18	abebe	4	401	4002	17317	25/8/11	25/8/11	3		5	50	3	1	14	95	38	60	A B G	1	1	0	0	0	0	1	0	0	0	0	0	0	0	0	0	0		2			2				2
146	2019-05-24 09:03:41	ahailay@clintonhealthaccess.org	1	2019-05-18	abebe	4	401	4002	18630	25/8/11	25/8/11	3		4	44	3	1	12	91	37	60	A B G	1	1	0	0	0	0	1	0	0	0	0	0	0	0	0	0	0		1	97	2	2				2
147	2019-05-24 09:03:41	ahailay@clintonhealthaccess.org	1	2019-05-18	abebe	4	401	4002	39181	28/8/11	28/8/11	3		1	7	2	2	7	65	36	54	A B	1	1	0	0	0	0	0	0	0	0	0	0	0	0	0	0	0		1	96	2	2				2
148	2019-05-24 09:03:42	ahailay@clintonhealthaccess.org	1	2019-05-18	abebe	4	401	4002	19517	29/8/11	29/8/11	7		4	40	3	2	12	88	37	40	A B K M	1	1	0	0	0	0	0	0	0	0	1	0	1	0	0	0	0		1	88	1	1	2	0	0	2
149	2019-05-24 09:03:42	ahailay@clintonhealthaccess.org	1	2019-05-18	abebe	4	401	4002	39494	29/8/11	29/8/11	3		1	6	2	1	7	64	37	56	A B G	1	1	0	0	0	0	1	0	0	0	0	0	0	0	0	0	0		1	98	2	2				2
150	2019-05-24 09:03:42	ahailay@clintonhealthaccess.org	1	2019-05-18	abebe	4	401	4002	40339	29/8/11	29/8/11	3		1	7	2	2	8	60	37	61	A B	1	1	0	0	0	0	0	0	0	0	0	0	0	0	0	0	0		1	98	2	2				2
151	2019-05-24 09:03:43	ahailay@clintonhealthaccess.org	1	2019-05-18	abebe	4	401	4002	40718	30/8/11	30/8/11	3		1	3	2	2	5	54	36	56	A B G	1	1	0	0	0	0	1	0	0	0	0	0	0	0	0	0	0		1	95	2	2				2
152	2019-05-24 09:03:43	ahailay@clintonhealthaccess.org	1	2019-05-18	abebe	4	401	4002	21669	30/8/11	30/8/11	3		1	2	2	1	6	52	36	56	A B	1	1	0	0	0	0	0	0	0	0	0	0	0	0	0	0	0		1	99	2	2				2
153	2019-05-24 09:03:44	ahailay@clintonhealthaccess.org	1	2019-05-14	abebe	4	401	4003	57804	2011-01-06	2011-01-06	3		2	16	3	2	10	84	37	50	A B K	1	1	0	0	0	0	0	0	0	0	1	0	0	0	0	0	0		2			2				2
154	2019-05-24 09:03:44	ahailay@clintonhealthaccess.org	1	2019-05-14	abebe	4	401	4003	64623	2011-01-06	2011-01-06	3		1	2	2	1	5	9	37	62	A B K	1	1	0	0	0	0	0	0	0	0	1	0	0	0	0	0	0		2			2				2
155	2019-05-24 09:03:45	ahailay@clintonhealthaccess.org	1	2019-05-14	abebe	4	401	4003	56594	2011-04-06	2011-04-06	3		2	16	3	1	10	9	37	50	A B	1	1	0	0	0	0	0	0	0	0	0	0	0	0	0	0	0		2			2				2
156	2019-05-24 09:03:45	ahailay@clintonhealthaccess.org	1	2019-05-14	abebe	4	401	4003	52620	2011-04-06	2011-04-06	3		3	26	3	2	12	9	37	40	A B	1	1	0	0	0	0	0	0	0	0	0	0	0	0	0	0	0		2			2				2
157	2019-05-24 09:03:46	ahailay@clintonhealthaccess.org	1	2019-05-14	abebe	4	401	4003	57067	2011-04-06	2011-04-06	3		3	24	3	1	10	9	37	50	A B K	1	1	0	0	0	0	0	0	0	0	1	0	0	0	0	0	0		2			2				2
158	2019-05-24 09:03:46	ahailay@clintonhealthaccess.org	1	2019-05-14	abebe	4	401	4003	66011	2011-04-06	2011-04-06	3		1	6	2	1	6	9	37	50	A B	1	1	0	0	0	0	0	0	0	0	0	0	0	0	0	0	0		2			2				2
159	2019-05-24 09:03:46	ahailay@clintonhealthaccess.org	1	2019-05-14	abebe	4	401	4003	64874	2011-05-06	2011-05-06	3		1	3	2	1	5	9	38	66	A B K	1	1	0	0	0	0	0	0	0	0	1	0	0	0	0	0	0		2			2				2
160	2019-05-24 09:03:47	ahailay@clintonhealthaccess.org	1	2019-05-14	abebe	4	401	4003	66032	2011-05-06	2011-05-06	3		2	13	3	2	10	9	37	50	A B J	1	1	0	0	0	0	0	0	0	1	0	0	0	0	0	0	0		2			2				2
161	2019-05-24 10:08:53	ahailay@clintonhealthaccess.org	1	2019-05-14	abebe	4	401	4003	55224	2011-06-06	2011-06-06	3		2	19	3	2	11	9	37	42	A B	1	1	0	0	0	0	0	0	0	0	0	0	0	0	0	0	0		2			2				2
162	2019-05-24 10:08:53	ahailay@clintonhealthaccess.org	1	2019-05-14	abebe	4	401	4003	51173	2011-06-06	2011-06-06	3		1	11	2	2	109	9	37	55	A B	1	1	0	0	0	0	0	0	0	0	0	0	0	0	0	0	0		2			2				2
163	2019-05-24 10:08:54	ahailay@clintonhealthaccess.org	1	2019-05-14	abebe	4	401	4003	46788	2011-06-06	2011-06-06	3		4	41	3	1	15	9	37	50	A B	1	1	0	0	0	0	0	0	0	0	0	0	0	0	0	0	0		2			2				2
164	2019-05-24 10:08:54	ahailay@clintonhealthaccess.org	1	2019-05-14	abebe	4	401	4003	45233	2011-07-06	2011-07-06	3		4	38	3	2	15	9	37	43	A B	1	1	0	0	0	0	0	0	0	0	0	0	0	0	0	0	0		2			2				2
165	2019-05-24 10:08:55	ahailay@clintonhealthaccess.org	1	2019-05-14	abebe	4	401	4003	63792	7/6/11/	2011-07-06	3		1	4	2	1	6	9	37	999	A	1	0	0	0	0	0	0	0	0	0	0	0	0	0	0	0	0		2			2				2
166	2019-05-24 10:08:55	ahailay@clintonhealthaccess.org	1	2019-05-14	abebe	4	401	4003	63977	2011-07-06	2011-07-06	3		1	4	2	1	5	9	37	61	A B	1	1	0	0	0	0	0	0	0	0	0	0	0	0	0	0	0		2			2				2
167	2019-05-24 10:08:56	ahailay@clintonhealthaccess.org	1	2019-05-14	abebe	4	401	4003	59558	2011-08-06	2011-08-06	3		2	13	3	1	10	9	37	55	A B	1	1	0	0	0	0	0	0	0	0	0	0	0	0	0	0	0		2			2				2
168	2019-05-24 10:08:56	ahailay@clintonhealthaccess.org	1	2019-05-14	abebe	4	401	4003	59381	2011-08-07	2011-08-06	3		1	9	2	2	7	9	37	50	A B	1	1	0	0	0	0	0	0	0	0	0	0	0	0	0	0	0		2			2				2
169	2019-05-24 10:08:57	ahailay@clintonhealthaccess.org	1	2019-05-14	abebe	4	401	4003	65029	2011-08-06	2011-08-06	3		2	14	3	2	9	9	37	58	A B	1	1	0	0	0	0	0	0	0	0	0	0	0	0	0	0	0		2			2				2
170	2019-05-24 10:08:57	ahailay@clintonhealthaccess.org	1	2019-05-14	abebe	4	401	4003	55319	2011-08-06	2011-08-06	3		2	19	3	2	11	9	37	40	A B	1	1	0	0	0	0	0	0	0	0	0	0	0	0	0	0	0		2			2				2
171	2019-05-24 10:08:58	ahailay@clintonhealthaccess.org	1	2019-05-14	abebe	4	401	4003	66080	2011-08-06	2011-08-06	3		2	22	3	1	11	9	37	41	A B	1	1	0	0	0	0	0	0	0	0	0	0	0	0	0	0	0		2			2				2
172	2019-05-24 10:08:58	ahailay@clintonhealthaccess.org	1	2019-05-14	abebe	4	401	4003	56207	2011-11-06	2011-11-06	3		2	16	3	2	10	9	37	50	A B	1	1	0	0	0	0	0	0	0	0	0	0	0	0	0	0	0		2			2				2
173	2019-05-24 10:08:59	ahailay@clintonhealthaccess.org	1	2019-05-14	abebe	4	401	4003	54632	2011-11-06	2011-11-06	3		2	14	3	2	99	9	38	42	A B	1	1	0	0	0	0	0	0	0	0	0	0	0	0	0	0	0		2			2				2
174	2019-05-24 10:08:59	ahailay@clintonhealthaccess.org	1	2019-05-14	abebe	4	401	4003	66104	2011-12-06	12|6|11	3		4	44	3	1	15	9	37	999	A B	1	1	0	0	0	0	0	0	0	0	0	0	0	0	0	0	0		2			2				2
175	2019-05-24 10:08:59	ahailay@clintonhealthaccess.org	1	2019-05-14	abebe	4	401	4003	66153	13/6/11	13/6/11	3		1	3	2	2	4	9	38	999	A B	1	1	0	0	0	0	0	0	0	0	0	0	0	0	0	0	0		2			2				2
176	2019-05-24 10:09:00	ahailay@clintonhealthaccess.org	1	2019-05-14	abebe	4	401	4003	66164	14/6/11	14/6/11	3		1	11	2	1	7	9	37	999	A B	1	1	0	0	0	0	0	0	0	0	0	0	0	0	0	0	0		2			2				2
177	2019-05-24 10:09:00	ahailay@clintonhealthaccess.org	1	2019-05-14	abebe	4	401	4003	58316	14/6/11	14/6/11	3		3	24	3	2	10	9	36	999	A B	1	1	0	0	0	0	0	0	0	0	0	0	0	0	0	0	0		2			2				2
178	2019-05-24 10:09:01	ahailay@clintonhealthaccess.org	1	2019-05-14	abebe	4	401	4003	59216	15/6/11	15/6/11	3		3	29	3	1	11	9	37	42	A B	1	1	0	0	0	0	0	0	0	0	0	0	0	0	0	0	0		2			2				2
179	2019-05-24 10:09:01	ahailay@clintonhealthaccess.org	1	2019-05-14	abebe	4	401	4003	56613	15/6/11	15/6/11	3		2	17	3	1	11	9	37	50	A B	1	1	0	0	0	0	0	0	0	0	0	0	0	0	0	0	0		2			2				2
180	2019-05-24 10:09:02	ahailay@clintonhealthaccess.org	1	2019-05-14	abebe	4	401	4003	63069	19/6/11	19/6/11	3		1	5	2	1	7	9	37	40	A B	1	1	0	0	0	0	0	0	0	0	0	0	0	0	0	0	0		2			2				2
181	2019-05-24 10:09:02	ahailay@clintonhealthaccess.org	1	2019-05-14	abebe	4	401	4003	66315	20/6/11	20/6/11	3		2	12	3	2	10	9	37	49	A B	1	1	0	0	0	0	0	0	0	0	0	0	0	0	0	0	0		2			2				2
182	2019-05-24 10:09:03	ahailay@clintonhealthaccess.org	1	2019-05-14	abebe	4	401	4003	61920	22/6/11	22/6/11	3		2	13	3	2	9	9	38	42	A B	1	1	0	0	0	0	0	0	0	0	0	0	0	0	0	0	0		2			2				2
183	2019-05-24 10:09:03	ahailay@clintonhealthaccess.org	1	2019-05-14	abebe	4	401	4003	54643	29/6/11	29/6/11	3		2	15	3	2	12	9	38	45	A B	1	1	0	0	0	0	0	0	0	0	0	0	0	0	0	0	0		2			2				2
184	2019-05-24 10:09:04	ahailay@clintonhealthaccess.org	1	2019-05-14	abebe	4	401	4003	65341	29/6/11	29/6/11	3		3	24	3	2	11	9	38	44	A B	1	1	0	0	0	0	0	0	0	0	0	0	0	0	0	0	0		2			2				2
185	2019-05-24 10:09:04	ahailay@clintonhealthaccess.org	1	2019-05-14	abebe	4	401	4003	66331	22/6/11	22/6/11	3		1	11	2	1	9	9	37	52	A B	1	1	0	0	0	0	0	0	0	0	0	0	0	0	0	0	0		2			2				2
186	2019-05-24 10:09:04	ahailay@clintonhealthaccess.org	1	2019-05-14	abebe	4	401	4003	58105	25/6/11	25/6/11	3		2	13	3	1	10	9	37	40	A B	1	1	0	0	0	0	0	0	0	0	0	0	0	0	0	0	0		2			2				2
187	2019-05-24 10:09:05	ahailay@clintonhealthaccess.org	1	2019-05-14	abebe	4	401	4003	60571	27/6/11	27/6/11	3		1	9	2	2	7	9	38	53	A B	1	1	0	0	0	0	0	0	0	0	0	0	0	0	0	0	0		2			2				2
188	2019-05-24 10:09:05	ahailay@clintonhealthaccess.org	1	2019-05-14	abebe	4	401	4003	47839	27/6/11	27/6/11	3		3	32	3	1	13	9	39	45	A B G N	1	1	0	0	0	0	1	0	0	0	0	0	0	1	0	0	0		2			2				2
189	2019-05-24 10:09:06	ahailay@clintonhealthaccess.org	1	2019-05-14	abebe	4	401	4003	64765	2011-02-07	2011-02-07	3		1	3	2	1	6	9	36	52	A B	1	1	0	0	0	0	0	0	0	0	0	0	0	0	0	0	0		2			2				2
190	2019-05-24 10:09:06	ahailay@clintonhealthaccess.org	1	2019-05-14	abebe	4	401	4003	66602	2011-02-07	2011-02-07	3		4	46	3	1	13	9	37	999	A B J N	1	1	0	0	0	0	0	0	0	1	0	0	0	1	0	0	0		2			2				2
191	2019-05-24 10:09:07	ahailay@clintonhealthaccess.org	1	2019-05-14	abebe	4	401	4003	66622	2011-02-07	2011-02-07	3		2	14	3	1	7	9	37	46	A B	1	1	0	0	0	0	0	0	0	0	0	0	0	0	0	0	0		2			2				2
192	2019-05-24 10:09:07	ahailay@clintonhealthaccess.org	1	2019-05-14	abebe	4	401	4003	63541	2011-02-07	2011-02-07	3		2	16	3	2	10	9	37	43	A B	1	1	0	0	0	0	0	0	0	0	0	0	0	0	0	0	0		2			2				2
193	2019-05-27 08:20:18	ahailay@clintonhealthaccess.org	1	2019-05-14	abebe	4	401	4003	65448	2011-03-07	2011-03-07	3		1	5	2	1	6	9	37	58	A B	1	1	0	0	0	0	0	0	0	0	0	0	0	0	0	0	0		2			2				2
194	2019-05-27 08:20:26	ahailay@clintonhealthaccess.org	1	2019-05-14	abebe	4	401	4003	63988	2011-03-07	2011-03-07	3		1	4	2	1	4	9	37	56	A B	1	1	0	0	0	0	0	0	0	0	0	0	0	0	0	0	0		2			2				2
195	2019-05-27 08:20:29	ahailay@clintonhealthaccess.org	1	2019-05-14	abebe	4	401	4003	69892	2011-04-07	2011-04-07	3		1	7	2	1	7	9	37	50	A B	1	1	0	0	0	0	0	0	0	0	0	0	0	0	0	0	0		2			2				2
196	2019-05-27 08:20:33	ahailay@clintonhealthaccess.org	1	2019-05-14	abebe	4	401	4003	66332	2011-04-07	2011-04-07	3		1	3	2	2	6	9	37	56	A B	1	1	0	0	0	0	0	0	0	0	0	0	0	0	0	0	0		2			2				2
197	2019-05-27 08:20:45	ahailay@clintonhealthaccess.org	1	2019-05-14	abebe	4	401	4003	55224	2011-04-07	2011-04-07	3		2	18	3	2	10	9	37	50	A B	1	1	0	0	0	0	0	0	0	0	0	0	0	0	0	0	0		2			2				2
198	2019-05-27 08:20:53	ahailay@clintonhealthaccess.org	1	2019-05-14	abebe	4	401	4003	55037	2011-04-07	2011-04-07	3		2	19	3	2	11	9	39	48	A B	1	1	0	0	0	0	0	0	0	0	0	0	0	0	0	0	0		2			2				2
199	2019-05-27 08:20:56	ahailay@clintonhealthaccess.org	1	2019-05-14	abebe	4	401	4003	51898	2011-05-07	2011-05-07	3		3	26	3	2	11	9	37	44	A B	1	1	0	0	0	0	0	0	0	0	0	0	0	0	0	0	0		2			2				2
200	2019-05-27 08:20:59	ahailay@clintonhealthaccess.org	1	2019-05-14	abebe	4	401	4003	64830	2011-05-07	2011-05-07	3		1	8	2	1	7	9	37	56	A B	1	1	0	0	0	0	0	0	0	0	0	0	0	0	0	0	0		2			2				2
201	2019-05-27 08:21:01	ahailay@clintonhealthaccess.org	1	2019-05-14	abebe	4	401	4003	64874	2011-05-07	2011-05-07	3		1	3	2	1	5	9	37	56	A B	1	1	0	0	0	0	0	0	0	0	0	0	0	0	0	0	0		2			2				2
202	2019-05-27 08:21:03	ahailay@clintonhealthaccess.org	1	2019-05-14	abebe	4	401	4003	62720	2011-05-07	2011-05-07	3		1	6	2	1	7	9	37	56	A B	1	1	0	0	0	0	0	0	0	0	0	0	0	0	0	0	0		2			2				2
203	2019-05-27 08:21:06	ahailay@clintonhealthaccess.org	1	2019-05-14	abebe	4	401	4003	66722	2011-06-07	2011-06-07	3		2	15	3	1	9	9	37	40	A B	1	1	0	0	0	0	0	0	0	0	0	0	0	0	0	0	0		2			2				2
204	2019-05-27 08:21:07	ahailay@clintonhealthaccess.org	1	2019-05-14	abebe	4	401	4003	44610	2011-06-07	2011-06-07	3		1	3	2	2	3	9	38	48	A B	1	1	0	0	0	0	0	0	0	0	0	0	0	0	0	0	0		2			2				2
205	2019-05-27 08:21:08	ahailay@clintonhealthaccess.org	1	2019-05-14	abebe	4	401	4003	61697	2011-06-07	2011-06-07	3		2	14	3	1	10	9	37	44	A B G N	1	1	0	0	0	0	1	0	0	0	0	0	0	1	0	0	0		2			2				2
206	2019-05-27 08:21:08	ahailay@clintonhealthaccess.org	1	2019-05-14	abebe	4	401	4003	48260	2011-09-07	2011-09-07	3		3	31	3	2	13	9	39	42	A B G N	1	1	0	0	0	0	1	0	0	0	0	0	0	1	0	0	0		2			2				2
207	2019-05-27 08:21:16	ahailay@clintonhealthaccess.org	1	2019-05-14	abebe	4	401	4003	55483	2011-09-07	2011-09-07	3		2	19	3	2	10	9	39	48	A B G N	1	1	0	0	0	0	1	0	0	0	0	0	0	1	0	0	0		2			2				2
208	2019-05-27 08:21:18	ahailay@clintonhealthaccess.org	1	2019-05-14	abebe	4	401	4003	66787	2011-09-07	2011-09-07	3		1	9	2	1	8	9	37	50	A B G N	1	1	0	0	0	0	1	0	0	0	0	0	0	1	0	0	0		2			2				2
209	2019-05-27 08:21:18	ahailay@clintonhealthaccess.org	1	2019-05-14	abebe	4	401	4003	60657	2011-09-07	2011-09-07	3		1	11	2	1	9	9	37	51	A G N	1	0	0	0	0	0	1	0	0	0	0	0	0	1	0	0	0		2			2				2
210	2019-05-27 08:21:20	ahailay@clintonhealthaccess.org	1	2019-05-14	abebe	4	401	4003	62317	2011-10-07	2011-10-07	3		1	11	2	1	9	9	37	56	A B G N	1	1	0	0	0	0	1	0	0	0	0	0	0	1	0	0	0		2			2				2
211	2019-05-27 08:21:21	ahailay@clintonhealthaccess.org	1	2019-05-14	abebe	4	401	4003	61789	2011-10-07	2011-10-07	3		1	7	2	1	7	9	37	56	A B G N	1	1	0	0	0	0	1	0	0	0	0	0	0	1	0	0	0		2			2				2
212	2019-05-27 08:21:22	ahailay@clintonhealthaccess.org	1	2019-05-14	abebe	4	401	4003	65925	2011-10-07	2011-10-07	3		5	52	3	1	15	9	38	45	A B G J N	1	1	0	0	0	0	1	0	0	1	0	0	0	1	0	0	0		2			2				2
213	2019-05-27 08:21:22	ahailay@clintonhealthaccess.org	1	2019-05-14	abebe	4	401	4003	66829	2011-10-07	2011-10-07	3		1	11	2	1	9	9	38	50	A B G N	1	1	0	0	0	0	1	0	0	0	0	0	0	1	0	0	0		2			2				2
214	2019-05-27 08:21:23	ahailay@clintonhealthaccess.org	1	2019-05-14	abebe	4	401	4003	61789	2011-10-07	2011-10-07	3		1	7	2	1	9	9	37	56	A B G N	1	1	0	0	0	0	1	0	0	0	0	0	0	1	0	0	0		2			2				2
215	2019-05-27 08:21:24	ahailay@clintonhealthaccess.org	1	2019-05-14	abebe	4	401	4003	65925	2011-10-07	2011-10-07	3		5	52	3	2	15	9	38	45	A B G J N	1	1	0	0	0	0	1	0	0	1	0	0	0	1	0	0	0		2			2				2
216	2019-05-27 08:21:25	ahailay@clintonhealthaccess.org	1	2019-05-14	abebe	4	401	4003	66829	2011-10-07	2011-10-07	3		1	11	2	1	9	9	37	50	A B G N	1	1	0	0	0	0	1	0	0	0	0	0	0	1	0	0	0		2			2				2
217	2019-05-27 08:21:26	ahailay@clintonhealthaccess.org	1	2019-05-14	abebe	4	401	4003	64947	2011-10-07	2011-10-07	3		1	4	2	2	5	9	37	57	A C G N	1	0	1	0	0	0	1	0	0	0	0	0	0	1	0	0	0		2			2				2
218	2019-05-27 08:21:27	ahailay@clintonhealthaccess.org	1	2019-05-14	abebe	4	401	4003	43825	2011-10-07	2011-10-07	3		4	40	3	1	15	9	38	40	A B G N	1	1	0	0	0	0	1	0	0	0	0	0	0	1	0	0	0		2			2				2
219	2019-05-27 08:21:27	ahailay@clintonhealthaccess.org	1	2019-05-14	abebe	4	401	4003	61769	2011-11-07	2011-11-07	3		1	8	2	2	8	9	37	52	A B G N	1	1	0	0	0	0	1	0	0	0	0	0	0	1	0	0	0		2			2				2
220	2019-05-27 08:21:28	ahailay@clintonhealthaccess.org	1	2019-05-14	abebe	4	401	4003	64270	2011-11-07	2011-11-07	3		1	4	2	1	99	9	9	56	A B G	1	1	0	0	0	0	1	0	0	0	0	0	0	0	0	0	0		2			2				2
221	2019-05-27 08:21:29	ahailay@clintonhealthaccess.org	1	2019-05-14	abebe	4	401	4003	59282	2011-11-07	2011-11-07	3		1	11	2	2	8	9	37	52	A B G N	1	1	0	0	0	0	1	0	0	0	0	0	0	1	0	0	0		2			2				2
222	2019-05-27 08:21:30	ahailay@clintonhealthaccess.org	1	2019-05-14	abebe	4	401	4003	66847	2011-11-07	2011-11-07	3		1	9	2	1	8	9	37	51	A B G N	1	1	0	0	0	0	1	0	0	0	0	0	0	1	0	0	0		2			2				2
223	2019-05-27 08:21:31	ahailay@clintonhealthaccess.org	1	2019-05-14	abebe	4	401	4003	66849	2011-11-07	2011-11-07	3		1	8	2	2	8	9	38	56	A B G N	1	1	0	0	0	0	1	0	0	0	0	0	0	1	0	0	0		2			2				2
224	2019-05-27 08:21:33	ahailay@clintonhealthaccess.org	1	2019-05-14	abebe	4	401	4003	60070	2011-12-07	2011-12-07	3		1	11	2	2	9	9	38	50	A B G N	1	1	0	0	0	0	1	0	0	0	0	0	0	1	0	0	0		2			2				2
225	2019-05-27 08:21:36	ahailay@clintonhealthaccess.org	1	2019-05-14	abebe	4	401	4003	62066	2011-12-07	2011-12-07	3		1	7	2	1	6	9	37	52	A B G N	1	1	0	0	0	0	1	0	0	0	0	0	0	1	0	0	0		2			2				2
226	2019-05-27 08:21:37	ahailay@clintonhealthaccess.org	1	2019-05-14	abebe	4	401	4003	63068	2011-12-07	2011-12-07	3		1	6	2	2	99	9	9	56	A B N	1	1	0	0	0	0	0	0	0	0	0	0	0	1	0	0	0		2			2				2
227	2019-05-27 08:21:38	ahailay@clintonhealthaccess.org	1	2019-05-14	abebe	4	401	4003	63716	2011-12-07	2011-12-07	3		2	18	3	2	11	9	37	46	A B G N	1	1	0	0	0	0	1	0	0	0	0	0	0	1	0	0	0		2			2				2
228	2019-05-27 08:21:39	ahailay@clintonhealthaccess.org	1	2019-05-14	abebe	4	401	4003	48821	2011-12-07	2011-12-07	3		3	32	3	1	11	9	38	46	A B G N	1	1	0	0	0	0	1	0	0	0	0	0	0	1	0	0	0		2			2				2
229	2019-05-27 08:21:43	ahailay@clintonhealthaccess.org	1	2019-05-14	abebe	4	401	4003	60407	2011-12-07	2011-12-07	3		1	9	2	1	8	9	39	50	A B G N	1	1	0	0	0	0	1	0	0	0	0	0	0	1	0	0	0		2			2				2
230	2019-05-27 08:21:44	ahailay@clintonhealthaccess.org	1	2019-05-14	abebe	4	401	4003	56894	2011-12-07	2011-12-07	3		2	16	3	1	10	9	38	40	A B G J N	1	1	0	0	0	0	1	0	0	1	0	0	0	1	0	0	0		2			2				2
231	2019-05-27 08:21:45	ahailay@clintonhealthaccess.org	1	2019-05-14	abebe	4	401	4003	66876	2011-12-07	2011-12-07	3		3	33	3	1	10	9	38	40	A B G J N	1	1	0	0	0	0	1	0	0	1	0	0	0	1	0	0	0		2			2				2
232	2019-05-27 08:21:46	ahailay@clintonhealthaccess.org	1	2019-05-14	abebe	4	401	4003	55473	2011-12-07	2011-12-07	3		2	17	3	1	11	9	38	40	A B G J N	1	1	0	0	0	0	1	0	0	1	0	0	0	1	0	0	0		2			2				2
233	2019-05-27 08:21:47	ahailay@clintonhealthaccess.org	1	2019-05-14	abebe	4	401	4003	63732	13/7/11	13/7/11	3		1	5	2	1	8	9	38	53	A B G J N	1	1	0	0	0	0	1	0	0	1	0	0	0	1	0	0	0		2			2				2
234	2019-05-27 08:21:48	ahailay@clintonhealthaccess.org	1	2019-05-14	abebe	4	401	4003	64400	13/7/11	13/7/11	3		1	4	2	1	5	9	37	50	A B G J N	1	1	0	0	0	0	1	0	0	1	0	0	0	1	0	0	0		2			2				2
235	2019-05-27 08:21:49	ahailay@clintonhealthaccess.org	1	2019-05-14	abebe	4	401	4003	65607	16/7/11	16/7/11	3		1	5	2	1	7	9	37	57	A B G J N	1	1	0	0	0	0	1	0	0	1	0	0	0	1	0	0	0		2			2				2
236	2019-05-27 08:21:50	ahailay@clintonhealthaccess.org	1	2019-05-15	abebe	4	401	4003	66930	16/7/11	16/7/11	3		3	34	3	2	14	9	37	46	A B G J N	1	1	0	0	0	0	1	0	0	1	0	0	0	1	0	0	0		2			2				2
237	2019-05-27 08:21:51	ahailay@clintonhealthaccess.org	1	2019-05-15	abebe	4	401	4003	40568	16/7/11	16/7/11	3		5	59	3	1	15	9	37	40	A B G J N	1	1	0	0	0	0	1	0	0	1	0	0	0	1	0	0	0		2			2				2
238	2019-05-27 08:21:52	ahailay@clintonhealthaccess.org	1	2019-05-15	abebe	4	401	4003	62711	16/7/11	16/7/11	3		1	6	2	1	6	9	37	60	A B G J N	1	1	0	0	0	0	1	0	0	1	0	0	0	1	0	0	0		2			2				2
239	2019-05-27 08:21:52	ahailay@clintonhealthaccess.org	1	2019-05-15	abebe	4	401	4003	64490	16/7/11	!6/7/11	3		1	4	2	1	5	9	37	60	A B G J N	1	1	0	0	0	0	1	0	0	1	0	0	0	1	0	0	0		2			2				2
240	2019-05-27 08:21:53	ahailay@clintonhealthaccess.org	1	2019-05-15	abebe	4	401	4003	59272	16/7/11	16/7/11	3		1	11	2	2	8	9	37	50	A B G J N	1	1	0	0	0	0	1	0	0	1	0	0	0	1	0	0	0		2			2				2
241	2019-05-27 08:21:55	ahailay@clintonhealthaccess.org	1	2019-05-15	abebe	4	401	4003	63057	17/7/11	17/7/11	3		1	6	2	1	8	9	37	60	A B G J N	1	1	0	0	0	0	1	0	0	1	0	0	0	1	0	0	0		2			2				2
242	2019-05-27 08:21:56	ahailay@clintonhealthaccess.org	1	2019-05-15	abebe	4	401	4003	62709	17/7/11	17/7/11	3		1	7	2	1	8	9	37	50	A B G	1	1	0	0	0	0	1	0	0	0	0	0	0	0	0	0	0		2			2				2
243	2019-05-27 08:21:57	ahailay@clintonhealthaccess.org	1	2019-05-15	abebe	4	401	4003	64209	17/7/11	17/7/11	3		1	5	2	1	6	9	38	56	A B G	1	1	0	0	0	0	1	0	0	0	0	0	0	0	0	0	0		2			2				2
244	2019-05-27 08:21:57	ahailay@clintonhealthaccess.org	1	2019-05-15	abebe	4	401	4003	66960	17/7/11	17/7/11	3		4	40	3	1	15	9	37	40	A B G N	1	1	0	0	0	0	1	0	0	0	0	0	0	1	0	0	0		2			2				2
245	2019-05-27 08:21:58	ahailay@clintonhealthaccess.org	1	2019-05-15	abebe	4	401	4003	59846	17/7/11	17/7/11	3		1	10	2	1	8	9	37	50	A B G	1	1	0	0	0	0	1	0	0	0	0	0	0	0	0	0	0		2			2				2
246	2019-05-27 08:22:00	ahailay@clintonhealthaccess.org	1	2019-05-15	abebe	4	401	4003	63257	17/7/11	17/7/11	3		1	6	2	1	8	9	9	57	A B	1	1	0	0	0	0	0	0	0	0	0	0	0	0	0	0	0		2			2				2
247	2019-05-27 08:22:02	ahailay@clintonhealthaccess.org	1	2019-05-15	abebe	4	401	4003	60428	19/7/11	19/7/11	3		1	11	2	1	9	9	38	54	A B G	1	1	0	0	0	0	1	0	0	0	0	0	0	0	0	0	0		2			2				2
248	2019-05-27 08:22:03	ahailay@clintonhealthaccess.org	1	2019-05-15	abebe	4	401	4003	64266	19/7/11	19/7/11	3		1	4	2	1	5	9	37	56	A B G	1	1	0	0	0	0	1	0	0	0	0	0	0	0	0	0	0		2			2				2
249	2019-05-27 08:22:04	ahailay@clintonhealthaccess.org	1	2019-05-15	abebe	4	401	4003	61524	19/7/11	19/7/11	3		2	12	3	1	10	9	37	42	A B G	1	1	0	0	0	0	1	0	0	0	0	0	0	0	0	0	0		2			2				2
250	2019-05-27 08:22:04	ahailay@clintonhealthaccess.org	1	2019-05-15	abebe	4	401	4003	48245	20/7/11	20/7/11	3		3	32	3	2	12	9	37	46	A B G J N	1	1	0	0	0	0	1	0	0	1	0	0	0	1	0	0	0		2			2				2
251	2019-05-27 08:22:06	ahailay@clintonhealthaccess.org	1	2019-05-15	abebe	4	401	4003	57236	20/7/11	20/7/11	3		2	15	3	1	10	9	37	46	A B G	1	1	0	0	0	0	1	0	0	0	0	0	0	0	0	0	0		2			2				2
252	2019-05-27 08:22:08	ahailay@clintonhealthaccess.org	1	2019-05-15	abebe	4	401	4003	63601	20/7/11	20/7/11	3		1	6	2	1	6	9	37	60	A B G	1	1	0	0	0	0	1	0	0	0	0	0	0	0	0	0	0		2			2				2
253	2019-05-27 08:22:08	ahailay@clintonhealthaccess.org	1	2019-05-15	abebe	4	401	4003	65476	23/7/11	23/7/11	3		1	3	2	1	5	9	38	56	A G	1	0	0	0	0	0	1	0	0	0	0	0	0	0	0	0	0		2			2				2
254	2019-05-27 08:22:10	ahailay@clintonhealthaccess.org	1	2019-05-15	abebe	4	401	4003	50359	30/7/11	30/7/11	3		3	28	3	1	10	9	37	46	A B G	1	1	0	0	0	0	1	0	0	0	0	0	0	0	0	0	0		1	99	2	2				2
255	2019-05-27 08:22:10	ahailay@clintonhealthaccess.org	1	2019-05-15	abebe	4	401	4003	56149	30/7/11	30/7/11	3		2	18	3	2	13	9	38	46	A B G J N	1	1	0	0	0	0	1	0	0	1	0	0	0	1	0	0	0		1	98	2	2				2
256	2019-05-27 08:22:11	ahailay@clintonhealthaccess.org	1	2019-05-15	abebe	4	401	4003	61971	30/7/11	30/7/11	3		1	7	2	2	9	9	37	51	A B G	1	1	0	0	0	0	1	0	0	0	0	0	0	0	0	0	0		1	95	2	2				2
257	2019-05-27 08:22:12	ahailay@clintonhealthaccess.org	1	2019-05-15	abebe	4	401	4003	64066	27/7/11	27/7/11	3		5	52	3	2	15	9	37	41	A B G	1	1	0	0	0	0	1	0	0	0	0	0	0	0	0	0	0		1	98	2	2				2
258	2019-05-27 08:22:14	ahailay@clintonhealthaccess.org	1	2019-05-15	abebe	4	401	4003	63975	27/7/11	27/7/11	3		2	16	3	2	12	9	38	56	A B G	1	1	0	0	0	0	1	0	0	0	0	0	0	0	0	0	0		1	94	2	2				2
259	2019-05-27 08:22:21	ahailay@clintonhealthaccess.org	1	2019-05-15	abebe	4	401	4003	60954	27/7/11	27/7/11	3		1	10	2	1	9	9	38	52	A B G	1	1	0	0	0	0	1	0	0	0	0	0	0	0	0	0	0		1	97	2	2				2
260	2019-05-27 08:22:26	ahailay@clintonhealthaccess.org	1	2019-05-15	abebe	4	401	4003	67111	25/7/11	27/7/11	3		3	24	3	1	10	9	38	47	A B G	1	1	0	0	0	0	1	0	0	0	0	0	0	0	0	0	0		1	96	2	2				2
261	2019-05-27 08:22:28	ahailay@clintonhealthaccess.org	1	2019-05-15	abebe	4	401	4003	56839	25/7/11	25/7/11	3		2	18	3	2	11	9	37	48	A B G	1	1	0	0	0	0	1	0	0	0	0	0	0	0	0	0	0		1	98	2	2				2
262	2019-05-27 08:22:29	ahailay@clintonhealthaccess.org	1	2019-05-15	abebe	4	401	4003	60156	24/7/11	24/7/11	3		1	11	2	2	9	9	38	56	A B G	1	1	0	0	0	0	1	0	0	0	0	0	0	0	0	0	0		1	96	2	2				2
263	2019-05-27 08:22:30	ahailay@clintonhealthaccess.org	1	2019-05-15	abebe	4	401	4003	35230	24/7/11	24/7/11	3		5	58	3	1	16	9	37	42	A B G J N	1	1	0	0	0	0	1	0	0	1	0	0	0	1	0	0	0		1	98	2	2				2
264	2019-05-27 08:22:32	ahailay@clintonhealthaccess.org	1	2019-05-15	abebe	4	401	4003	60790	23/7/11	23/7/11	3		2	12	3	2	9	9	37	40	A B G	1	1	0	0	0	0	1	0	0	0	0	0	0	0	0	0	0		1	99	2	2				2
265	2019-05-27 08:22:40	ahailay@clintonhealthaccess.org	1	2019-05-15	abebe	4	401	4003	58798	2011-01-08	2011-01-08	3		2	21	3	1	10	9	37	46	A B G N	1	1	0	0	0	0	1	0	0	0	0	0	0	1	0	0	0		1	98	2	2				2
266	2019-05-27 08:22:41	ahailay@clintonhealthaccess.org	1	2019-05-15	abebe	4	401	4003	60595	2011-01-08	2011-01-08	3		1	10	2	1	8	9	37	50	A B G	1	1	0	0	0	0	1	0	0	0	0	0	0	0	0	0	0		1	97	2	2				2
267	2019-05-27 08:22:42	ahailay@clintonhealthaccess.org	1	2019-05-15	abebe	4	401	4003	59435	2011-01-08	2011-01-08	3		2	12	3	2	8	9	38	48	A B G N	1	1	0	0	0	0	1	0	0	0	0	0	0	1	0	0	0		1	96	2	2				2
268	2019-05-27 08:22:46	ahailay@clintonhealthaccess.org	1	2019-05-15	abebe	4	401	4003	67241	2011-01-08	2011-01-08	3		2	23	3	2	10	9	38	46	A B G	1	1	0	0	0	0	1	0	0	0	0	0	0	0	0	0	0		1	97	2	2				2
269	2019-05-27 08:22:48	ahailay@clintonhealthaccess.org	1	2019-05-15	abebe	4	401	4003	40956	2011-02-08	2011-02-08	3		4	41	3	1	14	9	38	47	A B G N	1	1	0	0	0	0	1	0	0	0	0	0	0	1	0	0	0		1	98	2	2				2
270	2019-05-27 08:22:50	ahailay@clintonhealthaccess.org	1	2019-05-15	abebe	4	401	4003	34156	2011-03-08	2011-03-08	3		5	49	3	1	15	9	38	46	A B G J N	1	1	0	0	0	0	1	0	0	1	0	0	0	1	0	0	0		1	97	2	2				2
271	2019-05-27 08:22:51	ahailay@clintonhealthaccess.org	1	2019-05-15	abebe	4	401	4003	46105	2011-03-08	2011-03-08	3		4	36	3	2	10	9	38	40	A B G I N	1	1	0	0	0	0	1	0	1	0	0	0	0	1	0	0	0		2			2				2
272	2019-05-27 08:22:53	ahailay@clintonhealthaccess.org	1	2019-05-15	abebe	4	401	4003	57134	2011-03-07	2011-05-07	3		3	26	3	1	10	9	38	47	A B G N	1	1	0	0	0	0	1	0	0	0	0	0	0	1	0	0	0		1	100	2	2				2
273	2019-05-27 08:22:54	ahailay@clintonhealthaccess.org	1	2019-05-15	abebe	4	401	4003	60077	2011-03-08	2011-03-08	3		1	11	2	2	7	9	38	56	A B G	1	1	0	0	0	0	1	0	0	0	0	0	0	0	0	0	0		1	97	2	2				2
274	2019-05-27 08:22:55	ahailay@clintonhealthaccess.org	1	2019-05-15	abebe	4	401	4003	56871	2011-04-08	2011-04-08	3		2	18	3	1	10	9	37	46	A B G	1	1	0	0	0	0	1	0	0	0	0	0	0	0	0	0	0		1	98	2	2				2
275	2019-05-27 08:22:57	ahailay@clintonhealthaccess.org	1	2019-05-15	abebe	4	401	4003	67305	2011-04-08	2011-04-08	3		1	3	2	2	5	9	37	57	A B G	1	1	0	0	0	0	1	0	0	0	0	0	0	0	0	0	0		1	99	2	2				2
276	2019-05-27 08:22:59	ahailay@clintonhealthaccess.org	1	2019-05-15	abebe	4	401	4003	67321	2011-04-08	2011-04-08	3		2	17	3	2	9	9	37	40	A B G	1	1	0	0	0	0	1	0	0	0	0	0	0	0	0	0	0		1	98	2	2				2
277	2019-05-27 08:23:00	ahailay@clintonhealthaccess.org	1	2019-05-15	abebe	4	401	4003	61545	2011-04-08	2011-04-08	3		5	48	3	2	10	9	37	999	A G J M	1	0	0	0	0	0	1	0	0	1	0	0	1	0	0	0	0		2			2				2
278	2019-05-27 08:23:03	ahailay@clintonhealthaccess.org	1	2019-05-15	abebe	4	401	4003	66011	8/8//11	2011-08-08	3		1	8	2	1	8	9	37	52	A B G	1	1	0	0	0	0	1	0	0	0	0	0	0	0	0	0	0		1	98	2	2				2
279	2019-05-27 08:23:05	ahailay@clintonhealthaccess.org	1	2019-05-15	abebe	4	401	4003	63413	2011-08-08	2011-08-08	3		1	6	2	1	8	9	37	56	A B G	1	1	0	0	0	0	1	0	0	0	0	0	0	0	0	0	0		1	98	2	2				2
280	2019-05-27 08:23:19	ahailay@clintonhealthaccess.org	1	2019-05-15	abebe	4	401	4003	67410	2011-08-08	2011-08-08	3		5	48	3	2	15	9	37	40	A B M	1	1	0	0	0	0	0	0	0	0	0	0	1	0	0	0	0		1	100	2	2				2
281	2019-05-27 08:23:29	ahailay@clintonhealthaccess.org	1	2019-05-15	abebe	4	401	4003	64545	2011-04-08	2011-04-08	3		5	48	3	2	10	9	37	999	A G	1	0	0	0	0	0	1	0	0	0	0	0	0	0	0	0	0		2			2				2
282	2019-05-27 08:23:30	ahailay@clintonhealthaccess.org	1	2019-05-15	abebe	4	401	4003	63151	2011-09-08	2011-09-08	3		2	16	3	2	10	9	37	40	A G	1	0	0	0	0	0	1	0	0	0	0	0	0	0	0	0	0		1	94	2	2				2
283	2019-05-27 08:23:31	ahailay@clintonhealthaccess.org	1	2019-05-15	abebe	4	401	4003	54034	2011-09-08	2011-09-08	3		2	23	3	2	10	9	39	46	A B G	1	1	0	0	0	0	1	0	0	0	0	0	0	0	0	0	0		2			2				2
284	2019-05-27 08:23:32	ahailay@clintonhealthaccess.org	1	2019-05-15	abebe	4	401	4003	63307	2011-10-08	2011-10-08	3		1	6	2	1	8	9	37	65	A B G	1	1	0	0	0	0	1	0	0	0	0	0	0	0	0	0	0		1	97	2	2				2
285	2019-05-27 08:23:33	ahailay@clintonhealthaccess.org	1	2019-05-15	abebe	4	401	4003	63982	2011-10-08	2011-10-08	3		1	5	2	1	7	9	37	57	A B G	1	1	0	0	0	0	1	0	0	0	0	0	0	0	0	0	0		1	98	2	2				2
286	2019-05-27 08:23:34	ahailay@clintonhealthaccess.org	1	2019-05-15	abebe	4	401	4003	54408	2011-10-08	2011-10-08	3		2	20	3	1	10	9	38	43	A B	1	1	0	0	0	0	0	0	0	0	0	0	0	0	0	0	0		1	99	2	2				2
287	2019-05-27 08:23:35	ahailay@clintonhealthaccess.org	1	2019-05-15	abebe	4	401	4003	67450	2011-10-08	2011-10-08	3		2	18	3	2	10	9	38	40	A B G	1	1	0	0	0	0	1	0	0	0	0	0	0	0	0	0	0		1	97	2	2				2
288	2019-05-27 08:23:37	ahailay@clintonhealthaccess.org	1	2019-05-15	abebe	4	401	4003	67456	2011-11-08	2011-11-08	3		2	20	3	1	10	9	37	46	A B G N	1	1	0	0	0	0	1	0	0	0	0	0	0	1	0	0	0		1	98	2	2				2
289	2019-05-27 08:23:38	ahailay@clintonhealthaccess.org	1	2019-05-15	abebe	4	401	4003	65712	2011-11-08	2011-11-08	3		1	4	2	2	6	9	37	56	A B G	1	1	0	0	0	0	1	0	0	0	0	0	0	0	0	0	0		1	99	2	2				2
290	2019-05-27 08:23:39	ahailay@clintonhealthaccess.org	1	2019-05-15	abebe	4	401	4003	55923	2011-11-08	2011-11-08	3		2	19	3	2	10	9	37	40	A B G	1	1	0	0	0	0	1	0	0	0	0	0	0	0	0	0	0		1	96	2	2				2
291	2019-05-27 08:23:40	ahailay@clintonhealthaccess.org	1	2019-05-15	abebe	4	401	4003	60288	2011-11-08	2011-11-08	3		2	12	3	1	9	9	37	46	A B G	1	1	0	0	0	0	1	0	0	0	0	0	0	0	0	0	0		2			2				2
292	2019-05-27 08:23:42	ahailay@clintonhealthaccess.org	1	2019-05-15	abebe	4	401	4003	41835	2011-11-08	2011-11-08	3		5	58	3	2	16	9	38	42	A B G	1	1	0	0	0	0	1	0	0	0	0	0	0	0	0	0	0		1	95	2	2				2
293	2019-05-27 08:23:43	ahailay@clintonhealthaccess.org	1	2019-05-15	abebe	4	401	4003	65518	2011-11-08	2011-11-08	3		3	30	3	2	10	9	38	56	A B	1	1	0	0	0	0	0	0	0	0	0	0	0	0	0	0	0		1	95	2	2				2
294	2019-05-27 08:23:44	ahailay@clintonhealthaccess.org	1	2019-05-15	abebe	4	401	4003	56188	2011-11-08	2011-11-08	3		4	39	3	2	14	9	38	42	A B G	1	1	0	0	0	0	1	0	0	0	0	0	0	0	0	0	0		1	100	2	2				2
295	2019-05-27 08:23:45	ahailay@clintonhealthaccess.org	1	2019-05-15	abebe	4	401	4003	66527	14/8/11	14/8/11	3		2	16	3	1	10	9	37	45	A B G	1	1	0	0	0	0	1	0	0	0	0	0	0	0	0	0	0		1	99	2	2				2
296	2019-05-27 08:23:46	ahailay@clintonhealthaccess.org	1	2019-05-15	abebe	4	401	4003	64549	14/8/11	14/8/11	3		1	5	2	1	7	9	37	56	A B G	1	1	0	0	0	0	1	0	0	0	0	0	0	0	0	0	0		1	98	2	2				2
297	2019-05-27 08:23:47	ahailay@clintonhealthaccess.org	1	2019-05-15	abebe	4	401	4003	54155	14/8/11	14/8/11	3		2	19	3	2	10	9	37	46	A B G	1	1	0	0	0	0	1	0	0	0	0	0	0	0	0	0	0		1	97	2	2				2
298	2019-05-27 08:23:49	ahailay@clintonhealthaccess.org	1	2019-05-15	abebe	4	401	4003	56431	14/8/11	14/8/11	3		2	18	3	1	10	9	37	40	A B G	1	1	0	0	0	0	1	0	0	0	0	0	0	0	0	0	0		1	100	2	2				2
299	2019-05-27 08:23:50	ahailay@clintonhealthaccess.org	1	2019-05-15	abebe	4	401	4003	55224	14/8/11	14/8/11	3		2	17	3	2	10	9	37	57	A B G	1	1	0	0	0	0	1	0	0	0	0	0	0	0	0	0	0		1	97	2	2				2
300	2019-05-27 08:23:51	ahailay@clintonhealthaccess.org	1	2019-05-15	abebe	4	401	4003	59444	14/8/11	14/8/11	3		2	1	1	1	12	9	38	43	A B G	1	1	0	0	0	0	1	0	0	0	0	0	0	0	0	0	0		1	100	2	2				2
301	2019-05-27 08:23:53	ahailay@clintonhealthaccess.org	1	2019-05-15	abebe	4	401	4003	67532	14/8/11	14/8/11	3		3	24	3	2	11	9	37	40	A B G	1	1	0	0	0	0	1	0	0	0	0	0	0	0	0	0	0		1	98	2	2				2
302	2019-05-27 08:23:54	ahailay@clintonhealthaccess.org	1	2019-05-15	abebe	4	401	4003	61596	15/8/11	15/8/11	3		1	10	2	1	8	9	37	56	A B G	1	1	0	0	0	0	1	0	0	0	0	0	0	0	0	0	0		1	100	2	2				2
303	2019-05-27 08:23:55	ahailay@clintonhealthaccess.org	1	2019-05-15	abebe	4	401	4003	52603	15/8/11	15/8/11	3		3	25	3	1	12	9	37	40	A B G	1	1	0	0	0	0	1	0	0	0	0	0	0	0	0	0	0		1	98	2	2				2
304	2019-05-27 08:23:57	ahailay@clintonhealthaccess.org	1	2019-05-15	abebe	4	401	4003	62411	15/8/11	15/8/11	3		1	9	2	1	8	9	38	57	A B G	1	1	0	0	0	0	1	0	0	0	0	0	0	0	0	0	0		1	100	2	2				2
305	2019-05-27 08:23:58	ahailay@clintonhealthaccess.org	1	2019-05-15	abebe	4	401	4003	63774	15/8/11	15/8/11	3		1	6	2	2	7	9	38	56	A B G	1	1	0	0	0	0	1	0	0	0	0	0	0	0	0	0	0		1	97	2	2				2
306	2019-05-27 08:23:59	ahailay@clintonhealthaccess.org	1	2019-05-15	abebe	4	401	4003	51805	15/8/11	15/8/11	3		2	16	3	1	10	9	37	50	A B G	1	1	0	0	0	0	1	0	0	0	0	0	0	0	0	0	0		1	98	2	2				2
307	2019-05-27 08:24:00	ahailay@clintonhealthaccess.org	1	2019-05-15	abebe	4	401	4003	60428	15/8/11	15/8/11	3		1	11	2	1	10	9	37	53	A B G	1	1	0	0	0	0	1	0	0	0	0	0	0	0	0	0	0		1	100	2	2				2
308	2019-05-27 08:24:01	ahailay@clintonhealthaccess.org	1	2019-05-15	abebe	4	401	4003	56077	15/8/11	15/8/11	3		2	16	3	1	10	9	37	52	A B G	1	1	0	0	0	0	1	0	0	0	0	0	0	0	0	0	0		1	95	2	2				2
309	2019-05-27 08:24:02	ahailay@clintonhealthaccess.org	1	2019-05-15	abebe	4	401	4003	59077	16/8/11	16/8/11	3		2	19	3	1	12	9	38	42	A B G	1	1	0	0	0	0	1	0	0	0	0	0	0	0	0	0	0		1	96	2	2				2
310	2019-05-27 08:24:03	ahailay@clintonhealthaccess.org	1	2019-05-15	abebe	4	401	4003	63668	16/8/11	16/8/11	3		2	15	3	2	10	9	37	40	A B G	1	1	0	0	0	0	1	0	0	0	0	0	0	0	0	0	0		1	98	2	2				2
311	2019-05-27 08:24:05	ahailay@clintonhealthaccess.org	1	2019-05-15	abebe	4	401	4003	63010	16/8/11	16/8/11	3		1	9	2	2	8	9	37	54	A B G	1	1	0	0	0	0	1	0	0	0	0	0	0	0	0	0	0		1	94	2	2				2
312	2019-05-27 08:24:07	ahailay@clintonhealthaccess.org	1	2019-05-15	abebe	4	401	4003	62440	16/8/11	16/8/11	3		1	7	2	2	7	9	37	56	A B G	1	1	0	0	0	0	1	0	0	0	0	0	0	0	0	0	0		1	100	2	2				2
313	2019-05-27 08:24:09	ahailay@clintonhealthaccess.org	1	2019-05-15	abebe	4	401	4003	57541	17/8/11	17/8/11	3		2	17	3	2	10	9	37	43	A B G	1	1	0	0	0	0	1	0	0	0	0	0	0	0	0	0	0		1	96	2	2				2
314	2019-05-27 08:24:25	ahailay@clintonhealthaccess.org	1	2019-05-15	abebe	4	401	4003	67589	21/8/11	21/8/11	3		2	18	3	2	10	9	37	45	A B G	1	1	0	0	0	0	1	0	0	0	0	0	0	0	0	0	0		1	97	2	2				2
315	2019-05-27 08:24:34	ahailay@clintonhealthaccess.org	1	2019-05-15	abebe	4	401	4003	64409	21/8/11	21/8/11	3		1	6	2	2	7	9	38	51	A B G	1	1	0	0	0	0	1	0	0	0	0	0	0	0	0	0	0		1	96	2	2				2
316	2019-05-27 08:24:40	ahailay@clintonhealthaccess.org	1	2019-05-15	abebe	4	401	4003	64003	22/8/11	22/8/11	3		1	8	2	1	99	9	37	57	A B G	1	1	0	0	0	0	1	0	0	0	0	0	0	0	0	0	0		1	98	2	2				2
317	2019-05-27 08:24:52	ahailay@clintonhealthaccess.org	1	2019-05-15	abebe	4	401	4003	67639	22/8/11	22/8/11	3		2	20	3	2	10	9	37	42	A B G	1	1	0	0	0	0	1	0	0	0	0	0	0	0	0	0	0		1	100	2	2				2
318	2019-05-27 08:24:57	ahailay@clintonhealthaccess.org	1	2019-05-15	abebe	4	401	4003	67646	22/8/11	22/8/11	3		1	11	2	1	9	9	37	52	A B G	1	1	0	0	0	0	1	0	0	0	0	0	0	0	0	0	0		1	100	2	2				2
319	2019-05-27 08:24:59	ahailay@clintonhealthaccess.org	1	2019-05-15	abebe	4	401	4003	63068	24/8/11	24/8/11	3		1	8	2	2	9	9	37	56	A B G N	1	1	0	0	0	0	1	0	0	0	0	0	0	1	0	0	0		1	100	2	2				2
320	2019-05-27 08:25:00	ahailay@clintonhealthaccess.org	1	2019-05-15	abebe	4	401	4003	67662	24/8/11	24/8/11	3		1	10	2	2	9	9	37	30	A G	1	0	0	0	0	0	1	0	0	0	0	0	0	0	0	0	0		1	99	2	2				2
321	2019-05-27 08:25:02	ahailay@clintonhealthaccess.org	1	2019-05-15	abebe	4	401	4003	56917	24/8/11	24/8/11	3		2	18	3	1	14	9	39	999	A G	1	0	0	0	0	0	1	0	0	0	0	0	0	0	0	0	0		2			2				2
322	2019-05-27 08:25:03	ahailay@clintonhealthaccess.org	1	2019-05-15	abebe	4	401	4003	64628	25/8/11	25/8/11	3		2	16	3	2	10	9	38	999	A G	1	0	0	0	0	0	1	0	0	0	0	0	0	0	0	0	0		2			2				2
323	2019-05-27 08:25:04	ahailay@clintonhealthaccess.org	1	2019-05-15	abebe	4	401	4003	67702	25/8/11	25/8/11	3		2	13	3	1	8	9	38	999	A G	1	0	0	0	0	0	1	0	0	0	0	0	0	0	0	0	0		2			2				2
324	2019-05-27 08:25:04	ahailay@clintonhealthaccess.org	1	2019-05-15	abebe	4	401	4003	63870	25/8/11	25/8/11	3		5	50	3	1	15	9	38	40	A B G J N	1	1	0	0	0	0	1	0	0	1	0	0	0	1	0	0	0		1	100	2	2				2
325	2019-05-27 08:25:05	ahailay@clintonhealthaccess.org	1	2019-05-15	abebe	4	401	4003	60376	25/8/11	25/8/11	3		2	12	3	2	10	9	37	40	A B G	1	1	0	0	0	0	1	0	0	0	0	0	0	0	0	0	0		1	100	2	2				2
326	2019-05-27 08:25:08	ahailay@clintonhealthaccess.org	1	2019-05-15	abebe	4	401	4003	62418	25/8/11	25/8/11	3		1	9	2	1	8	9	37	50	A B G	1	1	0	0	0	0	1	0	0	0	0	0	0	0	0	0	0		1	100	2	2				2
327	2019-05-27 08:25:10	ahailay@clintonhealthaccess.org	1	2019-05-15	abebe	4	401	4003	61234	28/8/11	28/8/11	3		1	11	2	2	10	9	37	51	A B G	1	1	0	0	0	0	1	0	0	0	0	0	0	0	0	0	0		1	97	2	2				2
328	2019-05-27 08:25:14	ahailay@clintonhealthaccess.org	1	2019-05-15	abebe	4	401	4003	66229	28/8/11	28/8/11	7		1	3	2	2	6	9	37	65	A B G	1	1	0	0	0	0	1	0	0	0	0	0	0	0	0	0	0		1	70	1	1	2	0	0	2
329	2019-05-27 08:25:19	ahailay@clintonhealthaccess.org	1	2019-05-15	abebe	4	401	4003	66799	28/8/11	28/8/11	3		2	16	3	2	10	9	40	56	A B G	1	1	0	0	0	0	1	0	0	0	0	0	0	0	0	0	0		1	98	2	2				2
330	2019-05-27 08:25:31	ahailay@clintonhealthaccess.org	1	2019-05-15	abebe	4	401	4003	55600	28/8/11	28/8/11	3		3	28	3	2	10	9	38	46	A B G N	1	1	0	0	0	0	1	0	0	0	0	0	0	1	0	0	0		1	99	2	2				2
331	2019-05-27 08:25:44	ahailay@clintonhealthaccess.org	1	2019-05-15	abebe	4	401	4003	55443	30/8/11	30/8/11	3		2	20	3	2	10	9	38	42	A B G	1	1	0	0	0	0	1	0	0	0	0	0	0	0	0	0	0		1	97	2	2				2
332	2019-05-27 08:25:57	ahailay@clintonhealthaccess.org	1	2019-05-15	abebe	4	401	4003	41280	30/8/11	30/8/11	3		4	43	3	1	16	9	40	999	A G	1	0	0	0	0	0	1	0	0	0	0	0	0	0	0	0	0		1	95	2	2				2
333	2019-05-27 08:26:10	ahailay@clintonhealthaccess.org	1	2019-05-15	abebe	4	401	4003	62248	2011-02-08	2011-02-08	3		1	9	2	2	8	9	38	45	A B G	1	1	0	0	0	0	1	0	0	0	0	0	0	0	0	0	0		2			2				2
334	2019-05-27 08:26:13	ahailay@clintonhealthaccess.org	1	2019-05-15	abebe	4	401	4003	61920	2011-10-08	2011-10-08	3		2	14	3	2	9	9	37	32	A G	1	0	0	0	0	0	1	0	0	0	0	0	0	0	0	0	0		2			2				2
335	2019-05-27 08:26:14	ahailay@clintonhealthaccess.org	1	2019-05-15	abebe	4	401	4003	56656	2011-10-08	2011-10-08	3		3	31	3	1	11	9	37	33	A G	1	0	0	0	0	0	1	0	0	0	0	0	0	0	0	0	0		2			2				2
336	2019-05-27 08:26:15	ahailay@clintonhealthaccess.org	1	2019-05-15	abebe	4	401	4003	66930	15/8/11	15/8/11	3		3	35	3	2	13	9	37	32	A G	1	0	0	0	0	0	1	0	0	0	0	0	0	0	0	0	0		2			2				2
337	2019-05-27 08:26:15	ahailay@clintonhealthaccess.org	1	2019-05-15	abebe	4	401	4003	67558	30/8/11	30/8/11	3		4	36	3	2	15	9	37	999	A G J N	1	0	0	0	0	0	1	0	0	1	0	0	0	1	0	0	0		2			2				2
338	2019-05-27 08:31:43	ahailay@clintonhealthaccess.org	1	2019-05-15	abebe	4	401	4003	60769	2011-09-08	2011-09-08	3		1	9	2	2	9	9	37	57	A B G	1	1	0	0	0	0	1	0	0	0	0	0	0	0	0	0	0		1	99	2	2				2
339	2019-05-27 08:31:44	ahailay@clintonhealthaccess.org	1	2019-05-15	abebe	4	401	4003	65550	2011-09-08	2011-09-08	3		1	3	2	2	7	9	37	999	A G M	1	0	0	0	0	0	1	0	0	0	0	0	1	0	0	0	0		1	100	2	2				2
340	2019-05-27 08:31:45	ahailay@clintonhealthaccess.org	1	2019-05-15	abebe	4	401	4003	48435	17/8/11	17/8/11	3		4	34	3	1	12	9	38	46	A B G	1	1	0	0	0	0	1	0	0	0	0	0	0	0	0	0	0		1	99	2	2				2
341	2019-05-27 08:31:46	ahailay@clintonhealthaccess.org	1	2019-05-15	abebe	4	401	4003	55221	21/8/11	21/8/11	3		2	21	3	2	10	9	9	43	A B	1	1	0	0	0	0	0	0	0	0	0	0	0	0	0	0	0		1	100	2	2				2
342	2019-05-27 08:31:47	ahailay@clintonhealthaccess.org	1	2019-05-15	abebe	4	401	4003	63832	29/8/11	29/8/11	3		1	6	2	1	7	9	37	56	A B G	1	1	0	0	0	0	1	0	0	0	0	0	0	0	0	0	0		2			2				2
343	2019-05-27 08:31:48	ahailay@clintonhealthaccess.org	1	2019-05-15	abebe	4	401	4003	45159	2011-02-08	2011-02-08	3		4	38	3	1	15	9	37	999	A G I M	1	0	0	0	0	0	1	0	1	0	0	0	1	0	0	0	0		2			2				2
344	2019-05-28 20:08:37	rgebeyehu@clintonhealthaccess.org	1	2019-05-27	Remrim Gebeyehu	1	101	1001	139754	2011-08-07	2011-08-07	8		1	0	1	2	4	9	9	999	Y	0	0	0	0	0	0	0	0	0	0	0	0	0	0	0	0	1		2			1	99	999	999	2
345	2019-05-28 20:08:38	rgebeyehu@clintonhealthaccess.org	1	2019-05-27	Rm	1	101	1001	140435	22/08/11	22/08/11	2		1	0	1	2	3	9	9	999	Y	0	0	0	0	0	0	0	0	0	0	0	0	0	0	0	0	1		2			1	999	999	999	2
346	2019-05-28 20:08:39	rgebeyehu@clintonhealthaccess.org	1	2019-05-27	Re	1	101	1001	130109	2011-01-06	2011-01-06	2		1	0	1	2	2.7	9	9	999	Y	0	0	0	0	0	0	0	0	0	0	0	0	0	0	0	0	1		1	9	2	1	99	999	999	2
347	2019-05-28 20:08:40	rgebeyehu@clintonhealthaccess.org	1	2019-05-27	Rm	1	101	1001	126845	2011-05-06	2011-05-06	2		1	0	1	2	3.4	9	9	999	Y	0	0	0	0	0	0	0	0	0	0	0	0	0	0	0	0	1		1	9	2	1	999	999	999	2
348	2019-05-28 20:08:41	rgebeyehu@clintonhealthaccess.org	1	2019-05-27	Rm	1	101	1001	136878	2011-05-06	2011-06-06	2		1	0	1	2	3.5	9	9	999	Y	0	0	0	0	0	0	0	0	0	0	0	0	0	0	0	0	1		2			1	99	999	999	2
349	2019-05-28 20:08:43	rgebeyehu@clintonhealthaccess.org	1	2019-05-27	Rm	1	101	1001	137082	2011-08-06	2011-09-06	2		1	0	1	2	3	9	9	999	Y	0	0	0	0	0	0	0	0	0	0	0	0	0	0	0	0	1		2			1	99	999	999	2
350	2019-05-28 20:08:44	rgebeyehu@clintonhealthaccess.org	1	2019-05-27	Rm	1	101	1001	9	2011-08-06	2011-09-06	2		1	0	1	1	3	9	9	999	Y	0	0	0	0	0	0	0	0	0	0	0	0	0	0	0	0	1		2			1	99	999	999	2
351	2019-05-28 20:08:45	rgebeyehu@clintonhealthaccess.org	1	2019-05-27	Rm	1	101	1001	138004	26/06/11	26/06/11	2		1	0	1	2	99	9	9	999	Y	0	0	0	0	0	0	0	0	0	0	0	0	0	0	0	0	1		2			1	9	999	999	2
352	2019-05-28 20:08:46	rgebeyehu@clintonhealthaccess.org	1	2019-05-27	Rm	1	101	1001	137876	30/06/11	30/06/11	2		1	0	1	2	99	9	9	999	Y	0	0	0	0	0	0	0	0	0	0	0	0	0	0	0	0	1		2			1	99	999	999	2
353	2019-05-28 20:08:47	rgebeyehu@clintonhealthaccess.org	1	2019-05-27	Rm	1	101	1001	126680	30/05/11	30/05/11	9	Managed as out patient	1	11	2	1	9.9	9	37.5	59	A G K	1	0	0	0	0	0	1	0	0	0	1	0	0	0	0	0	0		2			2				2
354	2019-05-28 20:08:48	rgebeyehu@clintonhealthaccess.org	1	2019-05-27	Rm	1	101	1001	110599	29/0 6/11	26/06/11	9	Managed as out patient	1	6	2	1	99	9	9	58	A B K	1	1	0	0	0	0	0	0	0	0	1	0	0	0	0	0	0		2			2				2
355	2019-05-28 20:08:48	rgebeyehu@clintonhealthaccess.org	1	2019-05-27	Rm	1	101	1001	104217	30/05/11	30/05/11	9	Managed as out patient	1	3	2	2	6	9	36.5	55	A B	1	1	0	0	0	0	0	0	0	0	0	0	0	0	0	0	0		2			2				2
356	2019-05-28 20:08:49	rgebeyehu@clintonhealthaccess.org	1	2019-05-27	Rm	1	101	1001	104686	2011-01-06	2011-01-06	9	Managed as out patient	2	23	3	2	99	9	36.3	48	A B	1	1	0	0	0	0	0	0	0	0	0	0	0	0	0	0	0		2			2				2
357	2019-05-28 20:08:49	rgebeyehu@clintonhealthaccess.org	1	2019-05-27	Rm	1	101	1001	126370	106/11	2011-01-06	9	Managed as out patient	1	8	2	2	6.2	9	36.2	51	A B	1	1	0	0	0	0	0	0	0	0	0	0	0	0	0	0	0		1	94	2	2				2
358	2019-05-28 20:08:50	rgebeyehu@clintonhealthaccess.org	1	2019-05-27	Rm	1	101	1001	131976	2011-08-06	2011-08-06	9	Managed as out patient	1	3	2	1	7.5	9	36.5	38	A K	1	0	0	0	0	0	0	0	0	0	1	0	0	0	0	0	0		2			2				2
359	2019-05-28 20:08:51	rgebeyehu@clintonhealthaccess.org	1	2019-05-27	Rm	1	101	1001	68210	2011-06-07	2011-06-07	9	Managed as out pattient	2	16	3	1	12.4	9	36.8	42	A B	1	1	0	0	0	0	0	0	0	0	0	0	0	0	0	0	0		1	95	2	2				2
360	2019-05-28 20:08:51	rgebeyehu@clintonhealthaccess.org	1	2019-05-27	Rm	1	101	1001	89606	2011-11-07	2011-11-07	9	Managed as out patient	3	35	3	1	99	9	9	43	A B	1	1	0	0	0	0	0	0	0	0	0	0	0	0	0	0	0		1	95	2	2				2
361	2019-05-28 20:08:52	rgebeyehu@clintonhealthaccess.org	1	2019-05-27	Rm	1	101	1001	127925	2011-08-08	2011-08-08	9	Managed as out patient	3	24	3	1	99	9	9	55	A B G	1	1	0	0	0	0	1	0	0	0	0	0	0	0	0	0	0		2			2				2
362	2019-05-28 20:08:53	rgebeyehu@clintonhealthaccess.org	1	2019-05-27	Rm	1	101	1001	181445	16/08/11	16/08/11	9	Managed as out patient	1	5	2	1	99	9	36.9	70	A B	1	1	0	0	0	0	0	0	0	0	0	0	0	0	0	0	0		2			2				2
363	2019-05-28 20:08:54	rgebeyehu@clintonhealthaccess.org	1	2019-05-27	Rm	1	101	1001	136471	28/05/11	28/05/11	9	Managed as out patient	1	4	2	2	99	9	9	63	A B	1	1	0	0	0	0	0	0	0	0	0	0	0	0	0	0	0		2			2				2
364	2019-05-28 20:08:55	rgebeyehu@clintonhealthaccess.org	1	2019-05-28	Rm	1	101	1001	135698	28/05/11	28/05/11	9	Managed as out patient	4	36	3	2	12.5	85	37.1	45	A B	1	1	0	0	0	0	0	0	0	0	0	0	0	0	0	0	0		2			2				2
365	2019-05-28 20:08:55	rgebeyehu@clintonhealthaccess.org	1	2019-05-28	Rm	1	101	1001	128656	22/06/11	22/06/11	9	Managed as out patient	2	18	3	1	11.6	9	36.5	55	A B M	1	1	0	0	0	0	0	0	0	0	0	0	1	0	0	0	0		1	86	1	1	99	999	999	2
366	2019-05-28 20:08:57	rgebeyehu@clintonhealthaccess.org	1	2019-05-28	Rm	1	101	1001	9	23/06/11	23/06/11	9	Managed as out patient	4	36	3	2	14.5	9	36	43	A B	1	1	0	0	0	0	0	0	0	0	0	0	0	0	0	0	0		1	92	2	2				2
367	2019-05-28 20:08:58	rgebeyehu@clintonhealthaccess.org	1	2019-05-28	Rm	1	101	1001	121817	2011-02-07	2011-02-07	9	Managed as out patient	1	10	2	2	99	9	36.5	56	A B	1	1	0	0	0	0	0	0	0	0	0	0	0	0	0	0	0		1	97	2	2				2
368	2019-05-28 20:08:59	rgebeyehu@clintonhealthaccess.org	1	2019-05-28	Rm	1	101	1001	124288	2011-03-07	2011-03-07	9	Managed as out patient	1	9	2	1	9.8	9	36.7	62	A B G	1	1	0	0	0	0	1	0	0	0	0	0	0	0	0	0	0		1	95	2	2				2
369	2019-05-28 20:09:01	rgebeyehu@clintonhealthaccess.org	1	2019-05-28	Rm	1	101	1001	130857	2011-06-07	2011-06-07	9	Managed as out patient	1	6	2	1	9.3	9	36.5	62	A B	1	1	0	0	0	0	0	0	0	0	0	0	0	0	0	0	0		1	94	2	2				2
370	2019-05-28 20:09:03	rgebeyehu@clintonhealthaccess.org	1	2019-05-28	Rm	1	101	1001	68210	2011-06-07	2011-06-07	9	Managed as out patient	5	48	3	1	15.3	9	36	45	A B	1	1	0	0	0	0	0	0	0	0	0	0	0	0	0	0	0		1	93	2	2				2
371	2019-05-28 20:09:05	rgebeyehu@clintonhealthaccess.org	1	2019-05-28	Rm	1	101	1001	121920	2011-06-07	2011-06-07	9	Managed as out partient	2	12	3	1	99	9	9	41	A B	1	1	0	0	0	0	0	0	0	0	0	0	0	0	0	0	0		2			2				2
372	2019-05-28 20:09:08	rgebeyehu@clintonhealthaccess.org	1	2019-05-28	Rm	1	101	1001	126571	2011-09-07	2011-09-07	9	Managed as out patient	1	9	2	2	99	9	37.3	52	A B	1	1	0	0	0	0	0	0	0	0	0	0	0	0	0	0	0		1	96	2	2				2
373	2019-05-28 20:09:11	rgebeyehu@clintonhealthaccess.org	1	2019-05-28	Rm	1	101	1001	60897	2011-09-07	2011-09-07	9	Managed as out patient	5	54	3	1	99	9	9	58	A B	1	1	0	0	0	0	0	0	0	0	0	0	0	0	0	0	0		2			2				2
374	2019-05-28 20:09:14	rgebeyehu@clintonhealthaccess.org	1	2019-05-28	Rm	1	101	1001	107878	16/07/11	1607/11	9	Managed as out patient	6	99		1	99	9	36.4	52	A B	1	1	0	0	0	0	0	0	0	0	0	0	0	0	0	0	0		1	95	2	2				2
375	2019-05-28 20:09:15	rgebeyehu@clintonhealthaccess.org	1	2019-05-28	Rm	1	101	1001	136630	16/07/11	16/07/11	9	Managed as out patient	2	13	3	1	99	9	36.5	45	A B	1	1	0	0	0	0	0	0	0	0	0	0	0	0	0	0	0		2			2				2
376	2019-05-28 20:09:17	rgebeyehu@clintonhealthaccess.org	1	2019-05-28	Rm	1	101	1001	128902	16/07/11	16/07/11	9	Managed as out patient	3	30	3	1	99	9	36.8	49	A B	1	1	0	0	0	0	0	0	0	0	0	0	0	0	0	0	0		2			2				2
377	2019-05-28 20:09:19	rgebeyehu@clintonhealthaccess.org	1	2019-05-28	Rm	1	101	1001	138754	16/7/11	16/07/11	7		2	16	3	1	99	9	9	65	A B K	1	1	0	0	0	0	0	0	0	0	1	0	0	0	0	0	0		1	85	2	1	999	99	999	2
378	2019-05-28 20:09:21	rgebeyehu@clintonhealthaccess.org	1	2019-05-28	Rm	1	101	1001	135520	18/07/11	18/07/11	9	Managed as out patient	4	36	3	1	99	9	38.3	44	A B G	1	1	0	0	0	0	1	0	0	0	0	0	0	0	0	0	0		1	94	2	2				2
379	2019-05-28 20:09:23	rgebeyehu@clintonhealthaccess.org	1	2019-05-28	Rm	1	101	1001	131190	18/07/11	18/07/11	9	Managed as out patient	1	5	2	1	99	9	36.8	68	A B	1	1	0	0	0	0	0	0	0	0	0	0	0	0	0	0	0		2			2				2
380	2019-05-28 20:09:24	rgebeyehu@clintonhealthaccess.org	1	2019-05-28	Rm	1	101	1001	119917	18/07/11	18/07/11	9	Managed as out patient	2	12	3	1	99	9	36.5	65	A B	1	1	0	0	0	0	0	0	0	0	0	0	0	0	0	0	0		1	96	2	2				2
381	2019-05-28 20:09:25	rgebeyehu@clintonhealthaccess.org	1	2019-05-28	Rm	1	101	1001	126422	20/07/11	20/07/11	9	Managed as out patient	2	12	3	1	99	9	36.5	55	A B	1	1	0	0	0	0	0	0	0	0	0	0	0	0	0	0	0		1	97	2	2				2
382	2019-05-28 20:09:26	rgebeyehu@clintonhealthaccess.org	1	2019-05-28	Rm	1	101	1001	133113	28/07/11	28/07/11	9	Managed as out patient	1	4	2	1	99	9	9	50	A B	1	1	0	0	0	0	0	0	0	0	0	0	0	0	0	0	0		2			2				2
383	2019-05-28 20:09:28	rgebeyehu@clintonhealthaccess.org	1	2019-05-28	Rm	1	101	1001	139573	26/07/11	26/07/11	9	Managed as out patient	1	11	2	2	99	9	36.5	45	A K	1	0	0	0	0	0	0	0	0	0	1	0	0	0	0	0	0		1	92	2	2				2
384	2019-05-28 20:09:29	rgebeyehu@clintonhealthaccess.org	1	2019-05-28	Rm	1	101	1001	89074	2707/11	27/07/11	9	Managed as out patient	4	36	3	1	99	9	38	66	A B	1	1	0	0	0	0	0	0	0	0	0	0	0	0	0	0	0		1	96	2	2				2
385	2019-05-28 20:09:30	rgebeyehu@clintonhealthaccess.org	1	2019-05-28	Rm	1	101	1001	139664	27/07/11	27/07/11	9	Managed as out patient	2	17	3	1	99	9	38.8	76	A B	1	1	0	0	0	0	0	0	0	0	0	0	0	0	0	0	0		1	94	2	2				2
386	2019-05-28 20:09:32	rgebeyehu@clintonhealthaccess.org	1	2019-05-28	Rm	1	101	1001	130807	30/07/11	30/07=11	9	Managed as out patient	1	6	2	1	99	9	37.5	70	A B	1	1	0	0	0	0	0	0	0	0	0	0	0	0	0	0	0		1	96	2	2				2
387	2019-05-28 20:09:34	rgebeyehu@clintonhealthaccess.org	1	2019-05-28	Rm	1	101	1001	139970	2011-01-08	2011-01-08	3		5	48	3	1	99	9	37.6	44	A B K M	1	1	0	0	0	0	0	0	0	0	1	0	1	0	0	0	0		1	87	1	1	99	999	999	2
388	2019-05-28 20:09:36	rgebeyehu@clintonhealthaccess.org	1	2019-05-28	Rm	1	101	1001	139574	14/08/11	14/08/11	9	Managed as out patient	1	11	2	2	99	9	36.5	52	A B	1	1	0	0	0	0	0	0	0	0	0	0	0	0	0	0	0		1	87	1	2				2
389	2019-05-28 20:09:37	rgebeyehu@clintonhealthaccess.org	1	2019-05-28	Rm	1	101	1001	106602	14/08/11	14/08/11	9	Managed as out patient	6	99		2	99	9	9	42	A B	1	1	0	0	0	0	0	0	0	0	0	0	0	0	0	0	0		1	94	2	2				2
390	2019-05-28 20:09:37	rgebeyehu@clintonhealthaccess.org	1	2019-05-28	Rm	1	101	1001	77912	2011-08-06	2011-08-06	3		4	42	3	1	14.6	9	36.7	40	A B	1	1	0	0	0	0	0	0	0	0	0	0	0	0	0	0	0		1	84	1	1	99	999	999	2
391	2019-05-28 20:09:38	rgebeyehu@clintonhealthaccess.org	1	2019-05-28	Rm	1	101	1001	139574	14/08/11	14/08/11	3		1	11	2	2	99	9	36.5	52	A B	1	1	0	0	0	0	0	0	0	0	0	0	0	0	0	0	0		1	87	1	2				2
392	2019-05-29 13:45:50	ayaregal@clintonhealthaccess.org	1	2011-05-13	Tafese	2	202	2002	88915	2011-08-06	2011-10-06	7		1	4	2	2	6.8	62	37.7	57	A G	1	0	0	0	0	0	1	0	0	0	0	0	0	0	0	0	0		1	78	1	1	2	0	0	1	78
393	2019-05-29 13:45:51	ayaregal@clintonhealthaccess.org	1	2011-05-13	Tafese	2	202	2002	89934	2011-08-06	2011-08-06	3		2	19	3	2	10.8	79	37.9	52	A G	1	0	0	0	0	0	1	0	0	0	0	0	0	0	0	0	0		2			2				2
394	2019-05-29 13:45:51	ayaregal@clintonhealthaccess.org	1	2011-05-13	Tafese	2	202	2002	60288	2011-11-06	2011-11-06	3		4	39	3	1	13.6	86	37.7	44	A G	1	0	0	0	0	0	1	0	0	0	0	0	0	0	0	0	0		2			2				2
395	2019-05-29 13:45:52	ayaregal@clintonhealthaccess.org	1	2011-05-13	Tafese	2	202	2002	50867	2011-11-06	11/6/011	3		5	51	3	2	14.5	96	36.8	47	A G	1	0	0	0	0	0	1	0	0	0	0	0	0	0	0	0	0		2			2				2
396	2019-05-29 13:47:40	ayaregal@clintonhealthaccess.org	1	2011-05-13	Tafese	2	202	2002	74682	2011-11-06	2011-11-06	3		3	24	3	2	11.6	78	37.4	45	A D G	1	0	0	1	0	0	1	0	0	0	0	0	0	0	0	0	0		2			2				2
397	2019-05-29 13:47:40	ayaregal@clintonhealthaccess.org	1	2011-05-13	Tafese	2	202	2002	87274	2011-11-06	2011-11-06	3		2	23	3	2	11.2	78	36.4	48	A G	1	0	0	0	0	0	1	0	0	0	0	0	0	0	0	0	0		2			2				2
398	2019-05-29 13:47:41	ayaregal@clintonhealthaccess.org	1	2011-05-13	Tafese	2	202	2002	86235	2011-11-06	2011-11-06	3		1	23	3	2	11.2	78	36.4	48	A G	1	0	0	0	0	0	1	0	0	0	0	0	0	0	0	0	0		2			2				2
399	2019-05-29 13:47:41	ayaregal@clintonhealthaccess.org	1	2011-05-13	Tafese	2	202	2002	86235	2011-11-06	2011-11-06	3		1	7	2	1	7.5	68	37.8	54	A G	1	0	0	0	0	0	1	0	0	0	0	0	0	0	0	0	0		2			2				2
400	2019-05-29 13:47:41	ayaregal@clintonhealthaccess.org	1	2011-05-13	Tafese	2	202	2002	71460	14/6/11	2011-11-06	3		3	29	3	1	11.8	82	36.9	46	A D G	1	0	0	1	0	0	1	0	0	0	0	0	0	0	0	0	0		2			2				2
401	2019-05-29 13:50:55	ayaregal@clintonhealthaccess.org	1	2011-05-13	Tagese	2	202	2002	88914	14/6/11	14/6/11	3		1	4	2	1	5.2	56	38.5	76	A G	1	0	0	0	0	0	1	0	0	0	0	0	0	0	0	0	0		2			2				2
402	2019-05-29 13:50:56	ayaregal@clintonhealthaccess.org	1	2011-05-13	Yafese	2	202	2002	79199	19/6/11	19/6/11	3		2	19	3	1	11	84	37.8	46	A G	1	0	0	0	0	0	1	0	0	0	0	0	0	0	0	0	0		2			2				2
403	2019-05-29 13:52:10	ayaregal@clintonhealthaccess.org	1	2011-05-13	Tafese	2	202	2002	43429	20/6/11	20/6/11	3		5	57	3	1	14.4	96	36.7	49	A B	1	1	0	0	0	0	0	0	0	0	0	0	0	0	0	0	0		2			2				2
404	2019-05-29 13:52:35	ayaregal@clintonhealthaccess.org	1	2011-05-13	Tafese	2	202	2002	64485	30/6/11	20/6/11	3		4	37	3	1	13.1	89	37.5	47	A G	1	0	0	0	0	0	1	0	0	0	0	0	0	0	0	0	0		1	83	1	1	2	0	3	1	83
405	2019-05-29 13:58:04	ayaregal@clintonhealthaccess.org	1	2011-05-13	Tafese	2	202	2002	60005	22/6/11	22/6/11	3		4	42	3	2	13.8	86	36.7	48	A G	1	0	0	0	0	0	1	0	0	0	0	0	0	0	0	0	0		2			2				2
406	2019-05-29 13:58:05	ayaregal@clintonhealthaccess.org	1	2011-05-13	Tafese	2	202	2002	75985	26/6/11	26/6/11	3		3	25	3	2	12.1	81	36.8	46	A G	1	0	0	0	0	0	1	0	0	0	0	0	0	0	0	0	0		2			2				2
407	2019-05-29 13:58:05	ayaregal@clintonhealthaccess.org	1	2011-05-13	Tafese	2	202	2002	54531	26/6/11	26/6/11	3		5	49	3	1	13.8	98	38.5	51	A G	1	0	0	0	0	0	1	0	0	0	0	0	0	0	0	0	0		2			2				2
408	2019-05-29 13:58:06	ayaregal@clintonhealthaccess.org	1	2011-05-13	Tafese	2	202	2002	91199	27/6/11	27/6/11	3		1	3	2	2	6.5	68	37.5	36	A G	1	0	0	0	0	0	1	0	0	0	0	0	0	0	0	0	0		2			2				2
409	2019-05-29 13:58:06	ayaregal@clintonhealthaccess.org	1	2011-05-13	Tafese	2	202	2002	91677	28/6/11	28/6/11	3		2	13	3	1	9.7	75	38.7	51	A G	1	0	0	0	0	0	1	0	0	0	0	0	0	0	0	0	0		2			2				2
410	2019-05-29 13:58:07	ayaregal@clintonhealthaccess.org	1	2011-05-13	Tafese	2	202	2002	88227	28/6/11	28/6/11	3		1	5	2	1	7.8	60	37.1	58	A G	1	0	0	0	0	0	1	0	0	0	0	0	0	0	0	0	0		2			2				2
411	2019-05-29 13:58:08	ayaregal@clintonhealthaccess.org	1	2011-05-13	Tafese	2	202	2002	51122	28/6/11	28/6/11	3		5	49	3	1	14.1	96	37.7	49	A G	1	0	0	0	0	0	1	0	0	0	0	0	0	0	0	0	0		2			2				2
412	2019-05-29 13:58:09	ayaregal@clintonhealthaccess.org	1	2011-05-13	Tafese	2	202	2002	59055	2011-05-07	2011-05-07	3		4	44	3	2	13.5	96	37.8	49	A G	1	0	0	0	0	0	1	0	0	0	0	0	0	0	0	0	0		2			2				2
413	2019-05-29 13:58:09	ayaregal@clintonhealthaccess.org	1	2011-05-13	Tafese	2	202	2002	67487	2011-06-07	2011-06-07	3		3	34	3	2	12.9	86	37.8	47	A G	1	0	0	0	0	0	1	0	0	0	0	0	0	0	0	0	0		2			2				2
414	2019-05-29 13:58:10	ayaregal@clintonhealthaccess.org	1	2011-05-13	Tafese	2	202	2002	91933	2011-09-07	2011-09-07	3		5	52	3	2	14.8	90	37.7	49	A G	1	0	0	0	0	0	1	0	0	0	0	0	0	0	0	0	0		2			2				2
415	2019-05-29 14:00:48	ayaregal@clintonhealthaccess.org	1	2011-05-13	Tafese	2	202	2002	84503	2011-09-07	2011-09-07	3		5	59	3	2	14.5	101	37.2	45	A G	1	0	0	0	0	0	1	0	0	0	0	0	0	0	0	0	0		2			2				2
416	2019-05-29 14:00:48	ayaregal@clintonhealthaccess.org	1	2011-05-13	Tafese	2	202	2002	65188	2011-09-07	2011-09-07	3		3	38	3	2	12.8	86	37.6	54	A G	1	0	0	0	0	0	1	0	0	0	0	0	0	0	0	0	0		2			2				2
417	2019-05-29 14:00:49	ayaregal@clintonhealthaccess.org	1	2011-05-13	Tafese	2	202	2002	45806	2011-10-07	2011-10-07	3		5	56	3	2	14.5	100	36.8	45	A G	1	0	0	0	0	0	1	0	0	0	0	0	0	0	0	0	0		2			2				2
418	2019-05-29 14:00:49	ayaregal@clintonhealthaccess.org	1	2011-05-13	Tafese	2	202	2002	76595	2011-11-07	2011-11-07	3		2	23	3	2	11.7	81	37.5	47	A G	1	0	0	0	0	0	1	0	0	0	0	0	0	0	0	0	0		2			2				2
419	2019-05-29 14:00:49	ayaregal@clintonhealthaccess.org	1	2011-05-13	Tafese	2	202	2002	74466	2011-11-07	2011-11-07	3		3	25	3	1	12.7	84	37.1	48	A G	1	0	0	0	0	0	1	0	0	0	0	0	0	0	0	0	0		2			2				2
420	2019-05-29 14:00:50	ayaregal@clintonhealthaccess.org	1	2011-05-13	Tafese	2	202	2002	92015	2011-11-07	2011-11-07	3		3	24	3	1	12.1	81	37.2	43	A	1	0	0	0	0	0	0	0	0	0	0	0	0	0	0	0	0		2			2				2
421	2019-05-29 14:00:50	ayaregal@clintonhealthaccess.org	1	2011-05-13	Tafese	2	202	2002	49355	2011-12-07	2011-12-07	3		5	56	3	1	15.8	101	37.8	44	A G	1	0	0	0	0	0	1	0	0	0	0	0	0	0	0	0	0		2			2				2
422	2019-05-29 14:00:51	ayaregal@clintonhealthaccess.org	1	2011-05-13	Tafese	2	202	2002	55513	2011-12-07	2011-12-07	3		4	46	3	2	13.7	90	38.7	51	A G	1	0	0	0	0	0	1	0	0	0	0	0	0	0	0	0	0		2			2				2
423	2019-05-29 14:00:51	ayaregal@clintonhealthaccess.org	1	2011-05-13	Tafese	2	202	2002	86162	2011-12-07	2011-12-07	3		1	8	2	1	8.1	69	37.7	58	A	1	0	0	0	0	0	0	0	0	0	0	0	0	0	0	0	0		2			2				2
424	2019-05-29 14:00:52	ayaregal@clintonhealthaccess.org	1	2011-05-13	Tafese	2	202	2002	86720	2011-12-07	2011-12-07	3		1	7	2	1	7.5	69	38.5	61	A D G	1	0	0	1	0	0	1	0	0	0	0	0	0	0	0	0	0		2			2				2
425	2019-05-29 14:03:47	ayaregal@clintonhealthaccess.org	1	2011-05-13	Tafese	2	202	2002	90515	13/7/11	13/7/11	3		4	37	3	1	13.1	86	36.6	47	A G	1	0	0	0	0	0	1	0	0	0	0	0	0	0	0	0	0		2			2				2
426	2019-05-29 14:03:48	ayaregal@clintonhealthaccess.org	1	2011-05-13	Tafese	2	202	2002	54460	13/7/11	13/7/11	3		4	46	3	2	13.9	88	36.9	46	A G	1	0	0	0	0	0	1	0	0	0	0	0	0	0	0	0	0		2			2				2
427	2019-05-29 14:03:48	ayaregal@clintonhealthaccess.org	1	2011-05-13	Tafese	2	202	2002	75982	13/7/11	13/7/11	3		3	24	3	2	11.4	80	37.8	45	A G	1	0	0	0	0	0	1	0	0	0	0	0	0	0	0	0	0		2			2				2
428	2019-05-29 14:03:49	ayaregal@clintonhealthaccess.org	1	2011-05-13	Tafese	2	202	2002	71907	16/7/11	16/7/11	3		3	27	3	1	12.8	81	36.8	44	A G	1	0	0	0	0	0	1	0	0	0	0	0	0	0	0	0	0		2			2				2
429	2019-05-29 14:03:49	ayaregal@clintonhealthaccess.org	1	2011-05-13	Tafese	2	202	2002	81957	16/7/11	16/7/11	3		3	30	3	1	12.7	80	37.1	45	A G	1	0	0	0	0	0	1	0	0	0	0	0	0	0	0	0	0		2			2				2
430	2019-05-29 14:03:49	ayaregal@clintonhealthaccess.org	1	2011-05-13	Tafese	2	202	2002	91136	17/7/11	17/7/11	3		2	12	3	1	9.8	72	36.8	46	A G	1	0	0	0	0	0	1	0	0	0	0	0	0	0	0	0	0		2			2				2
431	2019-05-29 14:03:50	ayaregal@clintonhealthaccess.org	1	2011-05-13	Tafese	2	202	2002	83372	17/7/11	17/7/11	3		2	13	3	2	10.1	75	37.3	49	A G	1	0	0	0	0	0	1	0	0	0	0	0	0	0	0	0	0		2			2				2
432	2019-05-29 14:03:50	ayaregal@clintonhealthaccess.org	1	2011-05-13	Tafese	2	202	2002	82962	18/7/11	18/7/11	3		2	13	3	2	9.8	74	37.5	45	A G	1	0	0	0	0	0	1	0	0	0	0	0	0	0	0	0	0		2			2				2
433	2019-05-29 14:03:50	ayaregal@clintonhealthaccess.org	1	2011-05-13	Tafese	2	202	2002	60655	18/7/11	18/7/11	3		4	43	3	2	13.4	85	36.9	48	A G	1	0	0	0	0	0	1	0	0	0	0	0	0	0	0	0	0		2			2				2
434	2019-05-29 14:03:51	ayaregal@clintonhealthaccess.org	1	2011-05-13	Tafese	2	202	2002	92148	19/7/11	19/7/11	3		1	9	2	2	8.8	66	37.5	55	A G	1	0	0	0	0	0	1	0	0	0	0	0	0	0	0	0	0		2			2				2
435	2019-05-29 14:06:35	ayaregal@clintonhealthaccess.org	1	2011-05-13	Tafese	2	202	2002	72419	19/7/11	19/7/11	3		3	29	3	1	12.4	81	37.1	46	A G	1	0	0	0	0	0	1	0	0	0	0	0	0	0	0	0	0		2			2				2
436	2019-05-29 14:06:35	ayaregal@clintonhealthaccess.org	1	2011-05-13	Tafese	2	202	2002	60005	19/7/11	19/7/11	3		4	46	3	2	13.5	86	36.9	46	A G	1	0	0	0	0	0	1	0	0	0	0	0	0	0	0	0	0		2			2				2
437	2019-05-29 14:06:35	ayaregal@clintonhealthaccess.org	1	2011-05-13	Tafese	2	202	2002	82630	19/7/11	19/7/11	3		2	14	3	1	9.5	76	37.2	49	A	1	0	0	0	0	0	0	0	0	0	0	0	0	0	0	0	0		2			2				2
438	2019-05-29 14:06:36	ayaregal@clintonhealthaccess.org	1	2011-05-13	Tafese	2	202	2002	92185	20/7/11	20/7/11	3		4	42	3	2	13.5	96	37.5	43	A G	1	0	0	0	0	0	1	0	0	0	0	0	0	0	0	0	0		2			2				2
439	2019-05-29 14:06:36	ayaregal@clintonhealthaccess.org	1	2011-05-13	Tafese	2	202	2002	39910	20/7/11	20/7/11	3		5	55	3	1	14.8	96	37.9	45	A G	1	0	0	0	0	0	1	0	0	0	0	0	0	0	0	0	0		2			2				2
440	2019-05-29 14:06:37	ayaregal@clintonhealthaccess.org	1	2011-05-13	Tafese	2	202	2002	65171	20/7/11	20/7/11	3		4	39	3	2	13.5	89	37.4	50	A G	1	0	0	0	0	0	1	0	0	0	0	0	0	0	0	0	0		2			2				2
441	2019-05-29 14:06:37	ayaregal@clintonhealthaccess.org	1	2011-05-13	Tafese	2	202	2002	63623	20/7/11	20/7/11	3		4	39	3	1	13.2	87	38.6	46	A D G	1	0	0	1	0	0	1	0	0	0	0	0	0	0	0	0	0		2			2				2
442	2019-05-29 14:06:38	ayaregal@clintonhealthaccess.org	1	2011-05-13	Tafese	2	202	2002	78123	20/7/11	20/7/11	3		2	20	3	1	10.8	77	39.5	52	A G	1	0	0	0	0	0	1	0	0	0	0	0	0	0	0	0	0		2			2				2
443	2019-05-29 14:06:38	ayaregal@clintonhealthaccess.org	1	2011-05-13	Tafese	2	202	2002	74088	20/7/11	20/7/11	3		5	52	3	2	13.9	92	37.1	47	A G	1	0	0	0	0	0	1	0	0	0	0	0	0	0	0	0	0		2			2				2
444	2019-05-29 14:06:38	ayaregal@clintonhealthaccess.org	1	2011-05-13	Tafese	2	202	2002	92239	23/7/11	23/7/11	3		4	46	3	1	13.1	87	37.1	49	A G	1	0	0	0	0	0	1	0	0	0	0	0	0	0	0	0	0		2			2				2
445	2019-05-29 14:09:49	ayaregal@clintonhealthaccess.org	1	2011-05-13	Tafese	2	202	2002	89445	23/7/11	23/7/11	3		1	5	2	2	6.8	59	37.5	54	A G	1	0	0	0	0	0	1	0	0	0	0	0	0	0	0	0	0		2			2				2
446	2019-05-29 14:09:51	ayaregal@clintonhealthaccess.org	1	2011-05-13	Tafese	2	202	2002	92268	23/7/11	23/7/11	3		3	29	3	1	12.7	82	36.7	43	A G	1	0	0	0	0	0	1	0	0	0	0	0	0	0	0	0	0		2			2				2
447	2019-05-29 14:09:52	ayaregal@clintonhealthaccess.org	1	2011-05-13	Tafese	2	202	2002	76737	23/7/11	23/7/11	3		2	23	3	2	11.2	80	36.4	48	A G	1	0	0	0	0	0	1	0	0	0	0	0	0	0	0	0	0		2			2				2
448	2019-05-29 14:09:53	ayaregal@clintonhealthaccess.org	1	2011-05-13	Tafese	2	202	2002	82536	24/7/11	24/7/11	3		2	14	3	1	8.9	74	37.2	47	A G	1	0	0	0	0	0	1	0	0	0	0	0	0	0	0	0	0		2			2				2
449	2019-05-29 14:09:53	ayaregal@clintonhealthaccess.org	1	2011-05-13	Tafese	2	202	2002	69912	26/7/11	26/7/11	3		3	31	3	2	12.8	82	37.2	47	A G	1	0	0	0	0	0	1	0	0	0	0	0	0	0	0	0	0		2			2				2
450	2019-05-29 14:09:59	ayaregal@clintonhealthaccess.org	1	2011-05-13	Tafese	2	202	2002	92359	26/7/11	26/7/11	3		3	29	3	2	12.8	80	37.5	50	A G	1	0	0	0	0	0	1	0	0	0	0	0	0	0	0	0	0		2			2				2
451	2019-05-29 14:10:00	ayaregal@clintonhealthaccess.org	1	2011-05-13	Tafese	2	202	2002	88451	27/7/11	28/7/11	3		2	12	3	1	9	74	37.7	51	A C G	1	0	1	0	0	0	1	0	0	0	0	0	0	0	0	0	0		1	81	1	1	2	0	2	1	81
452	2019-05-29 14:10:00	ayaregal@clintonhealthaccess.org	1	2011-05-13	Tafese	2	202	2002	74288	30/7/11	30/7/11	3		3	24	3	2	11.8	80	36.9	49	A G	1	0	0	0	0	0	1	0	0	0	0	0	0	0	0	0	0		2			2				2
453	2019-05-29 14:10:01	ayaregal@clintonhealthaccess.org	1	2011-05-13	Tafese	2	202	2002	83516	30/7/11	30/7/11	3		2	13	3	2	9.1	75	36.7	45	A G	1	0	0	0	0	0	1	0	0	0	0	0	0	0	0	0	0		2			2				2
454	2019-05-29 14:10:01	ayaregal@clintonhealthaccess.org	1	2011-05-13	Tafese	2	202	2002	82967	30/7/11	30/7/11	3		2	14	3	1	9.8	76	37.9	49	A G	1	0	0	0	0	0	1	0	0	0	0	0	0	0	0	0	0		2			2				2
455	2019-05-29 14:13:46	ayaregal@clintonhealthaccess.org	1	2011-05-13	Tafese	2	202	2002	78320	30/7/11	30/7/11	3		2	22	3	2	10.4	80	37.1	50	A G	1	0	0	0	0	0	1	0	0	0	0	0	0	0	0	0	0		2			2				2
456	2019-05-29 14:13:46	ayaregal@clintonhealthaccess.org	1	2011-05-14	Tafese	2	202	2002	92454	2011-01-08	2011-01-08	3		3	29	3	2	12.5	81	36.4	48	A B G	1	1	0	0	0	0	1	0	0	0	0	0	0	0	0	0	0		2			2				2
457	2019-05-29 14:13:47	ayaregal@clintonhealthaccess.org	1	2011-05-14	Tafese	2	202	2002	75199	2011-02-08	2011-02-08	3		3	24	3	2	11.6	79	37.2	46	A B G	1	1	0	0	0	0	1	0	0	0	0	0	0	0	0	0	0		1	97	2	2				2
458	2019-05-29 14:13:47	ayaregal@clintonhealthaccess.org	1	2011-05-14	Tafese	2	202	2002	85974	2011-02-08	2011-02-08	3		3	30	3	2	11.8	81	36.5	50	A B G	1	1	0	0	0	0	1	0	0	0	0	0	0	0	0	0	0		2			2				2
459	2019-05-29 14:13:47	ayaregal@clintonhealthaccess.org	1	2011-05-14	Tafese	2	202	2002	79644	2011-02-08	2011-02-08	3		2	19	3	2	10.8	78	38.7	48	A B G	1	1	0	0	0	0	1	0	0	0	0	0	0	0	0	0	0		2			2				2
460	2019-05-29 14:13:48	ayaregal@clintonhealthaccess.org	1	2011-05-14	Tafese	2	202	2002	92511	2011-03-08	2011-03-08	3		2	13	3	2	9.1	75	36.4	46	A B G	1	1	0	0	0	0	1	0	0	0	0	0	0	0	0	0	0		1	92	2	2				2
461	2019-05-29 14:13:48	ayaregal@clintonhealthaccess.org	1	2011-05-14	Tafese	2	202	2002	55896	2011-07-08	2011-07-08	3		5	49	3	1	14.1	90	36.8	44	A B G	1	1	0	0	0	0	1	0	0	0	0	0	0	0	0	0	0		1	96	2	2				2
462	2019-05-29 14:13:49	ayaregal@clintonhealthaccess.org	1	2011-05-14	Tafese	2	202	2002	92657	2011-07-08	2011-07-08	3		5	49	3	1	15	90	37.4	47	A B G	1	1	0	0	0	0	1	0	0	0	0	0	0	0	0	0	0		2			2				2
463	2019-05-29 14:13:49	ayaregal@clintonhealthaccess.org	1	2011-05-14	Tafese	2	202	2002	78139	2011-08-08	2011-08-08	3		2	19	3	1	10.8	79	37.7	49	A B G	1	1	0	0	0	0	1	0	0	0	0	0	0	0	0	0	0		1	95	2	2				2
464	2019-05-29 14:13:50	ayaregal@clintonhealthaccess.org	1	2011-05-14	Tafese	2	202	2002	92714	2011-09-08	2011-09-08	3		5	49	3	1	14.1	92	36.8	48	A B H	1	1	0	0	0	0	0	1	0	0	0	0	0	0	0	0	0		1	94	2	2				2
465	2019-05-29 14:21:25	ayaregal@clintonhealthaccess.org	1	2011-05-14	Tafese	2	202	2002	79672	2011-09-08	2011-09-08	3		2	20	3	1	11.2	80	36.8	45	A B G	1	1	0	0	0	0	1	0	0	0	0	0	0	0	0	0	0		1	95	2	2				2
466	2019-05-29 14:21:25	ayaregal@clintonhealthaccess.org	1	2011-05-14	Tafese	2	202	2002	64485	2011-09-08	2011-10-08	3		4	38	3	1	13.4	86	38.8	49	A B G	1	1	0	0	0	0	1	0	0	0	0	0	0	0	0	0	0		1	83	1	1	2	0	3	1	83
467	2019-05-29 14:21:26	ayaregal@clintonhealthaccess.org	1	2011-05-14	Tafese	2	202	2002	92767	15/8/11	15/8/11	3		4	39	3	1	13.2	86	37.3	50	A B G	1	1	0	0	0	0	1	0	0	0	0	0	0	0	0	0	0		1	94	2	2				2
468	2019-05-29 14:21:27	ayaregal@clintonhealthaccess.org	1	2011-05-14	Tafese	2	202	2002	84230	14/8/11	14/8/11	3		2	12	3	1	8.7	74	37.2	48	A B G	1	1	0	0	0	0	1	0	0	0	0	0	0	0	0	0	0		2			2				2
469	2019-05-29 14:21:27	ayaregal@clintonhealthaccess.org	1	2011-05-14	Tafese	2	202	2002	75564	14/8/11	14/8/11	3		3	25	3	1	11.8	72	38.8	47	A B G	1	1	0	0	0	0	1	0	0	0	0	0	0	0	0	0	0		1	94	2	2				2
470	2019-05-29 14:21:28	ayaregal@clintonhealthaccess.org	1	2011-05-14	Tafese	2	202	2002	76976	14/8/11	14/8/11	3		2	20	3	2	11.1	81	37.4	48	A B G	1	1	0	0	0	0	1	0	0	0	0	0	0	0	0	0	0		1	95	2	2				2
471	2019-05-29 14:21:28	ayaregal@clintonhealthaccess.org	1	2011-05-14	Tafese	2	202	2002	79005	15/8/11	15/8/11	3		4	46	3	2	14.5	96	37.1	45	A B G	1	1	0	0	0	0	1	0	0	0	0	0	0	0	0	0	0		2			2				2
472	2019-05-29 14:21:28	ayaregal@clintonhealthaccess.org	1	2011-05-14	Tafese	2	202	2002	86720	15/8/11	15/8/11	3		1	9	2	1	8.8	69	37.2	54	A B G	1	1	0	0	0	0	1	0	0	0	0	0	0	0	0	0	0		1	93	2	2				2
473	2019-05-29 14:21:29	ayaregal@clintonhealthaccess.org	1	2011-05-14	Tafese	2	202	2002	67487	15/8/11	15/8/11	3		3	35	3	2	13.2	86	36.7	49	A B G	1	1	0	0	0	0	1	0	0	0	0	0	0	0	0	0	0		1	92	2	2				2
474	2019-05-29 14:21:29	ayaregal@clintonhealthaccess.org	1	2011-05-14	Tafese	2	202	2002	75479	15/8/11	15/8/11	3		3	25	3	1	11.8	81	37.1	45	A B G	1	1	0	0	0	0	1	0	0	0	0	0	0	0	0	0	0		1	95	2	2				2
475	2019-05-29 14:21:29	ayaregal@clintonhealthaccess.org	1	2011-05-14	Tafese	2	202	2002	73821	16/8/11	16/8/11	3		3	30	3	1	12.8	82	36.8	43	A B G	1	1	0	0	0	0	1	0	0	0	0	0	0	0	0	0	0		2			2				2
476	2019-05-29 14:21:30	ayaregal@clintonhealthaccess.org	1	2011-05-14	Tafese	2	202	2002	69975	16/8/11	16/8/11	3		3	32	3	1	12.4	82	36.9	48	A B G	1	1	0	0	0	0	1	0	0	0	0	0	0	0	0	0	0		2			2				2
477	2019-05-29 14:21:30	ayaregal@clintonhealthaccess.org	1	2011-05-14	Tafese	2	202	2002	85933	16/8/11	16/8/11	3		3	29	3	1	12.8	84	37.2	47	A B G	1	1	0	0	0	0	1	0	0	0	0	0	0	0	0	0	0		1	94	2	2				2
478	2019-05-29 14:21:31	ayaregal@clintonhealthaccess.org	1	2011-05-14	Tafese	2	202	2002	84311	21/8/11	21/8/11	3		2	13	3	2	9.2	75	37.5	48	A B G	1	1	0	0	0	0	1	0	0	0	0	0	0	0	0	0	0		2			2				2
479	2019-05-29 14:21:31	ayaregal@clintonhealthaccess.org	1	2011-05-14	Tafese	2	202	2002	92486	21/8/11	21/8/11	3		5	58	3	1	14.8	96	37.2	49	A B G	1	1	0	0	0	0	1	0	0	0	0	0	0	0	0	0	0		2			2				2
480	2019-05-29 14:21:31	ayaregal@clintonhealthaccess.org	1	2011-05-14	Tafese	2	202	2002	93006	21/8/11	21/8/11	3		2	18	3	2	10.8	77	37.7	45	A B G	1	1	0	0	0	0	1	0	0	0	0	0	0	0	0	0	0		2			2				2
481	2019-05-29 14:21:32	ayaregal@clintonhealthaccess.org	1	2011-05-14	Tafese	2	202	2002	88758	24/8/11	24/8/11	3		1	11	2	2	9.1	74	37.7	59	A B G	1	1	0	0	0	0	1	0	0	0	0	0	0	0	0	0	0		1	93	2	2				2
482	2019-05-29 14:21:32	ayaregal@clintonhealthaccess.org	1	2011-05-14	Tafese	2	202	2002	92657	2011-07-08	2011-07-08	3		5	48	3	1	15	90	37.4	47	A B G	1	1	0	0	0	0	1	0	0	0	0	0	0	0	0	0	0		1	93	2	2				2
483	2019-05-29 14:21:33	ayaregal@clintonhealthaccess.org	1	2011-05-14	Tafese	2	202	2002	91550	22/6/11	22/6/11	7		1	3hours	1	1	1700	44	36.1	67	B E	0	1	0	0	1	0	0	0	0	0	0	0	0	0	0	0	0		1	87	1	1	5	0	2	1	87
484	2019-05-29 14:21:33	ayaregal@clintonhealthaccess.org	1	2011-05-14	Tafese	2	202	2002	91551	22/6/11	22/6/11	7		1	1day	1	2	1000	40	35.9	69	B E	0	1	0	0	1	0	0	0	0	0	0	0	0	0	0	0	0		1	84	1	1	5	0	2	1	84
485	2019-05-29 14:21:33	ayaregal@clintonhealthaccess.org	1	2011-05-14	Tafese	2	202	2002	90953	15/8/11	15/8/11	3		1	3	2	2	6.2	60	37.1	39	A G	1	0	0	0	0	0	1	0	0	0	0	0	0	0	0	0	0		1	78	1	1	15	0	3	1	78
486	2019-05-29 14:21:34	ayaregal@clintonhealthaccess.org	1	2011-05-14	Tafese	2	202	2002	90630	2011-05-06	2011-05-06	3		1	3weeks	1	2	2800	50	36.6	64	B E	0	1	0	0	1	0	0	0	0	0	0	0	0	0	0	0	0		2			2				2
487	2019-05-29 14:21:34	ayaregal@clintonhealthaccess.org	1	2011-05-14	Tafese	2	202	2002	91399	16/7/11	16/7/11	3		1	4weeks	1	1	3500	50	37.7	62	B D X	0	1	0	1	0	0	0	0	0	0	0	0	0	0	0	1	0	Crying	1	94	2	2				2
488	2019-05-29 14:21:35	ayaregal@clintonhealthaccess.org	1	2011-05-14	Tafese	2	202	2002	91581	2011-02-08	2011-02-08	3		1	7weeks	1	2	4000	52	36.7	66	A B E	1	1	0	0	1	0	0	0	0	0	0	0	0	0	0	0	0		1	97	2	2				2
489	2019-05-29 14:21:35	ayaregal@clintonhealthaccess.org	1	2011-05-15	Tafese	2	203	2003	13359	2011-04-06	2011-04-06	3		1	3	2	2	5	60	0	54	A B G	1	1	0	0	0	0	1	0	0	0	0	0	0	0	0	0	0		2			2				2
490	2019-05-29 14:21:35	ayaregal@clintonhealthaccess.org	1	2011-05-15	Tafese	2	203	2003	13335	2011-04-06	2011-04-06	3		3	34	3	1	13	82	37.2	44	A B	1	1	0	0	0	0	0	0	0	0	0	0	0	0	0	0	0		2			2				2
491	2019-05-29 14:21:36	ayaregal@clintonhealthaccess.org	1	2011-05-15	Tafese	2	203	2003	13567	2011-05-06	2011-05-06	7		1	5	2	2	5.5	0	0	50	A B D N	1	1	0	1	0	0	0	0	0	0	0	0	0	1	0	0	0		2			2				2
492	2019-05-29 14:21:36	ayaregal@clintonhealthaccess.org	1	2011-05-15	Tafese	2	203	2003	13780	2011-07-07	2011-07-07	3		4	38	3	2	13	0	0	46	A B G	1	1	0	0	0	0	1	0	0	0	0	0	0	0	0	0	0		2			2				2
493	2019-05-29 14:21:36	ayaregal@clintonhealthaccess.org	1	2011-05-15	Tafese	2	203	2003	13783	2011-07-07	2011-07-07	3		2	21	3	2	10.5	0	0	44	A B	1	1	0	0	0	0	0	0	0	0	0	0	0	0	0	0	0		2			2				2
494	2019-05-29 14:21:37	ayaregal@clintonhealthaccess.org	1	2011-05-15	Tafese	2	203	2003	13794	2011-07-07	2011-07-07	7		3	25	3	2	10	0	38	55	A B C K	1	1	1	0	0	0	0	0	0	0	1	0	0	0	0	0	0		2			2				2
495	2019-05-29 14:21:37	ayaregal@clintonhealthaccess.org	1	2011-05-15	Tafese	2	203	2003	13859	2011-08-06	2011-08-06	3		1	6	2	1	8	62	36.6	52	A B D G	1	1	0	1	0	0	1	0	0	0	0	0	0	0	0	0	0		2			2				2
496	2019-05-29 14:21:37	ayaregal@clintonhealthaccess.org	1	2011-05-15	Tafese	2	203	2003	13865	2011-08-06	2011-08-06	3		1	6	2	1	7	58	37.2	56	A B G	1	1	0	0	0	0	1	0	0	0	0	0	0	0	0	0	0		2			2				2
497	2019-05-29 14:21:38	ayaregal@clintonhealthaccess.org	1	2011-05-15	Tafese	2	203	2003	13202	2011-08-06	2011-08-06	3		1	6	2	1	7	58	0	50	A B	1	1	0	0	0	0	0	0	0	0	0	0	0	0	0	0	0		2			2				2
498	2019-05-29 14:21:38	ayaregal@clintonhealthaccess.org	1	2011-05-15	Tafese	2	203	2003	13932	2011-08-06	2011-08-06	3		1	8	2	1	7	66	35.9	60	A B K	1	1	0	0	0	0	0	0	0	0	1	0	0	0	0	0	0		2			2				2
499	2019-05-29 14:21:39	ayaregal@clintonhealthaccess.org	1	2011-05-15	Tafese	2	203	2003	13974	2011-08-06	2011-08-06	3		2	12	3	2	10.8	72	0	44	A B	1	1	0	0	0	0	0	0	0	0	0	0	0	0	0	0	0		2			2				2
500	2019-05-29 14:21:39	ayaregal@clintonhealthaccess.org	1	2011-05-15	Tafese	2	203	2003	14902	19/6/11	19/6/11	3		1	4	2	2	7	58	36.6	54	A B	1	1	0	0	0	0	0	0	0	0	0	0	0	0	0	0	0		2			2				2
501	2019-05-29 14:21:39	ayaregal@clintonhealthaccess.org	1	2011-05-15	Tafese	2	203	2003	15056	21/6/11	21/6/11	3		2	20	3	1	10	0	0	0	A G I	1	0	0	0	0	0	1	0	1	0	0	0	0	0	0	0	0		2			2				2
502	2019-05-29 14:21:40	ayaregal@clintonhealthaccess.org	1	2011-05-15	Tafese	2	203	2003	13449	22/6/11	22/6/11	3		3	24	3	1	11	84	39.5	50	A B G	1	1	0	0	0	0	1	0	0	0	0	0	0	0	0	0	0		2			2				2
503	2019-05-29 14:21:40	ayaregal@clintonhealthaccess.org	1	2011-05-15	Tafese	2	203	2003	11311	23/6/11	23/6/11	3		2	18	3	1	10	70	37.2	44	A B D G	1	1	0	1	0	0	1	0	0	0	0	0	0	0	0	0	0		2			2				2
504	2019-05-29 14:21:41	ayaregal@clintonhealthaccess.org	1	2011-05-15	Tafese	2	203	2003	18337	25/6/11	25/6/11	3		1	7	2	2	6	56	0	56	A B G	1	1	0	0	0	0	1	0	0	0	0	0	0	0	0	0	0		2			2				2
505	2019-05-29 14:33:29	ayaregal@clintonhealthaccess.org	1	2011-05-15	Tafese	2	203	2003	15478	26/6/11	26/6/11	3		2	20	3	1	7.5	78	0	44	A B G	1	1	0	0	0	0	1	0	0	0	0	0	0	0	0	0	0		2			2				2
506	2019-05-29 14:33:29	ayaregal@clintonhealthaccess.org	1	2011-05-15	Tafese	2	203	2003	15524	27/6/11	27/6/11	3		1	9	2	2	8	0	0	42	A D	1	0	0	1	0	0	0	0	0	0	0	0	0	0	0	0	0		2			2				2
507	2019-05-29 14:33:30	ayaregal@clintonhealthaccess.org	1	2011-05-15	Tafese	2	203	2003	15572	27/6/11	27/6/11	3		2	20	3	2	11.5	0	38.5	45	A B C G	1	1	1	0	0	0	1	0	0	0	0	0	0	0	0	0	0		2			2				2
508	2019-05-29 14:33:30	ayaregal@clintonhealthaccess.org	1	2011-05-15	Tafese	2	203	2003	15602	27/6/11	27/6/11	3		5	48	3	2	14	0	0	45	A B C G	1	1	1	0	0	0	1	0	0	0	0	0	0	0	0	0	0		2			2				2
509	2019-05-29 14:33:31	ayaregal@clintonhealthaccess.org	1	2011-05-15	Tafese	2	203	2003	15592	27/6/11	27/6/11	3		3	31	3	1	11	0	38.2	44	A B C G	1	1	1	0	0	0	1	0	0	0	0	0	0	0	0	0	0		2			2				2
510	2019-05-29 14:33:31	ayaregal@clintonhealthaccess.org	1	2011-05-15	Tafese	2	203	2003	15739	28/6/11	28/6/11	3		1	4	2	2	8	60	36.2	60	A B C	1	1	1	0	0	0	0	0	0	0	0	0	0	0	0	0	0		2			2				2
511	2019-05-29 14:33:31	ayaregal@clintonhealthaccess.org	1	2011-05-15	Tafese	2	203	2003	12639	28/6/11	28/6/11	3		2	21	3	2	12	82	36.7	40	A B G	1	1	0	0	0	0	1	0	0	0	0	0	0	0	0	0	0		2			2				2
512	2019-05-29 14:33:32	ayaregal@clintonhealthaccess.org	1	2011-05-15	Tafese	2	203	2003	15741	28/6/11	28/6/11	3		1	4	2	2	8	60	36	60	A B	1	1	0	0	0	0	0	0	0	0	0	0	0	0	0	0	0		2			2				2
513	2019-05-29 14:33:32	ayaregal@clintonhealthaccess.org	1	2011-05-15	Tafese	2	203	2003	15899	29/6/11	29/6/11	3		3	30	3	1	12	80	0	44	A B	1	1	0	0	0	0	0	0	0	0	0	0	0	0	0	0	0		2			2				2
514	2019-05-29 14:33:33	ayaregal@clintonhealthaccess.org	1	2011-05-15	Tafese	2	203	2003	3529	2011-02-07	2011-02-07	3		1	10	2	1	8	64	36	52	A B	1	1	0	0	0	0	0	0	0	0	0	0	0	0	0	0	0		1	95	2	2				2
515	2019-05-29 14:33:33	ayaregal@clintonhealthaccess.org	1	2011-05-15	Tafese	2	203	2003	16180	2011-03-07	2011-03-07	3		1	6	2	2	3	50	35.2	64	A B E K N	1	1	0	0	1	0	0	0	0	0	1	0	0	1	0	0	0		1	88	1	1	1	0	0	2
516	2019-05-29 14:33:33	ayaregal@clintonhealthaccess.org	1	2011-05-11	Tafese	2	203	2003	73937	2011-05-07	2011-05-07	7		1	11	2	1	9	68	38.3	56	A B G I	1	1	0	0	0	0	1	0	1	0	0	0	0	0	0	0	0		1	98	2	1	1	0	0	2
517	2019-05-29 14:33:34	ayaregal@clintonhealthaccess.org	1	2011-05-15	Tafese	2	203	2003	16772	2011-06-07	2011-06-07	3		4	37	3	2	13	100	37.2	56	A B G	1	1	0	0	0	0	1	0	0	0	0	0	0	0	0	0	0		1	97	2	1	1	0	0	2
518	2019-05-29 14:33:34	ayaregal@clintonhealthaccess.org	1	2011-05-15	Tafese	2	203	2003	9492	2011-09-07	2011-09-07	3		2	12	3	1	8	68	36.4	54	A B D I	1	1	0	1	0	0	0	0	1	0	0	0	0	0	0	0	0		1	90	2	1	1	0	0	2
519	2019-05-29 14:33:35	ayaregal@clintonhealthaccess.org	1	2011-05-15	Tafese	2	203	2003	11211	13/7/11	13/7/11	7		2	13	3	1	12	72	36.7	40	A B D G I	1	1	0	1	0	0	1	0	1	0	0	0	0	0	0	0	0		1	89	1	1	1	0	0	2
520	2019-05-29 14:33:35	ayaregal@clintonhealthaccess.org	1	2011-05-15	Tafese	2	203	2003	17297	18/7/11	18/7/11	3		1	5	2	2	7.5	64	0	60	A B G	1	1	0	0	0	0	1	0	0	0	0	0	0	0	0	0	0		1	93	2	2				2
521	2019-05-29 14:33:35	ayaregal@clintonhealthaccess.org	1	2011-05-15	Tafese	2	203	2003	6990	16/7/11	16/7/11	3		1	8	2	2	8	74	0	0	A D	1	0	0	1	0	0	0	0	0	0	0	0	0	0	0	0	0		2			2				2
522	2019-05-29 14:33:36	ayaregal@clintonhealthaccess.org	1	2011-05-15	Tafese	2	203	2003	11012	18/7/11	18/7/11	3		1	3	2	1	6.4	57	35	60	A B	1	1	0	0	0	0	0	0	0	0	0	0	0	0	0	0	0		1	91	2	2				2
523	2019-05-29 14:33:36	ayaregal@clintonhealthaccess.org	1	2011-05-15	Tafese	2	203	2003	17781	19/7/11	19/7/11	3		1	9	2	1	8.5	66	38.7	64	A B G	1	1	0	0	0	0	1	0	0	0	0	0	0	0	0	0	0		1	99	2	2				2
524	2019-05-29 14:33:37	ayaregal@clintonhealthaccess.org	1	2011-05-15	Tafese	2	203	2003	18036	23/7/11	23/7/11	3		5	50	3	1	14	105	0	48	A B G	1	1	0	0	0	0	1	0	0	0	0	0	0	0	0	0	0		1	98	2	2				2
525	2019-05-29 14:33:37	ayaregal@clintonhealthaccess.org	1	2011-05-15	Tafese	2	203	2003	18056	23/7/11	23/7/11	7		2	12	3	1	9	68	37.2	64	A B	1	1	0	0	0	0	0	0	0	0	0	0	0	0	0	0	0		1	91	2	2				2
526	2019-05-29 14:33:37	ayaregal@clintonhealthaccess.org	1	2011-05-15	Tafese	2	203	2003	18059	23/7/11	23/7/11	7		1	9	2	1	8.4	64	38.1	72	A B D G K	1	1	0	1	0	0	1	0	0	0	1	0	0	0	0	0	0		1	75	1	1	1	0	0	2
527	2019-05-29 14:33:38	ayaregal@clintonhealthaccess.org	1	2011-05-15	Tafese	2	203	2003	17781	24/7/11	24/7/11	3		1	10	2	1	8.5	66	0	68	A B	1	1	0	0	0	0	0	0	0	0	0	0	0	0	0	0	0		1	92	2	2				2
528	2019-05-29 14:33:38	ayaregal@clintonhealthaccess.org	1	2011-05-15	Tafese	2	203	2003	18750	30/7/11	30/7/11	7		1	6	2	2	6	60	37.9	64	A B D I	1	1	0	1	0	0	0	0	1	0	0	0	0	0	0	0	0		1	92	2	1	1	0	0	2
529	2019-05-29 14:33:39	ayaregal@clintonhealthaccess.org	1	2011-05-15	Tafese	2	203	2003	187049	30/7/11	30/7/11	7		1	6	2	2	6	60	35.9	58	A B D I K	1	1	0	1	0	0	0	0	1	0	1	0	0	0	0	0	0		1	86	1	1	1	0	2	1	90
530	2019-05-29 14:33:39	ayaregal@clintonhealthaccess.org	1	2011-05-15	Tafese	2	203	2003	19415	2011-08-08	2011-08-08	7		2	18	3	1	9	0	36.4	64	A B G I	1	1	0	0	0	0	1	0	1	0	0	0	0	0	0	0	0		1	97	2	2				2
531	2019-05-29 14:33:39	ayaregal@clintonhealthaccess.org	1	2011-05-15	Tafese	2	203	2003	20097	2011-11-08	2011-11-08	3		1	7	2	2	8	0	0	57	A B N	1	1	0	0	0	0	0	0	0	0	0	0	0	1	0	0	0		2			2				2
532	2019-05-29 14:33:40	ayaregal@clintonhealthaccess.org	1	2011-05-15	Tafese	2	203	2003	20140	2011-11-08	2011-11-08	3		1	7	2	2	8.5	0	0	52	A G	1	0	0	0	0	0	1	0	0	0	0	0	0	0	0	0	0		2			2				2
533	2019-05-29 14:33:40	ayaregal@clintonhealthaccess.org	1	2011-05-16	Tafese	2	203	2003	20169	2011-11-08	2011-11-08	3		1	9	2	1	9.5	0	0	52	A B X	1	1	0	0	0	0	0	0	0	0	0	0	0	0	0	1	0	Eye discharge	2			2				2
534	2019-05-29 14:33:40	ayaregal@clintonhealthaccess.org	1	2011-05-16	Tafese	2	203	2003	20246	14/8/11	14/8/11	3		1	12	3	1	9	0	0	52	A N	1	0	0	0	0	0	0	0	0	0	0	0	0	1	0	0	0		2			2				2
535	2019-05-29 14:33:41	ayaregal@clintonhealthaccess.org	1	2011-05-16	Tafese	2	203	2003	13916	15/8/11	14/8/11	3		1	9	2	1	7.2	0	0	60	A B D G	1	1	0	1	0	0	1	0	0	0	0	0	0	0	0	0	0		2			2				2
536	2019-05-29 14:33:41	ayaregal@clintonhealthaccess.org	1	2011-05-16	Tafese	2	203	2003	15345	15/8/11	15/8/11	3		3	34	3	2	13	0	0	54	A B	1	1	0	0	0	0	0	0	0	0	0	0	0	0	0	0	0		2			2				2
537	2019-05-29 14:33:42	ayaregal@clintonhealthaccess.org	1	2011-05-16	Tafese	2	203	2003	20356	16/8/11	16/8/11	7		2	2	2	2	6	0	0	88	A B E G K	1	1	0	0	1	0	1	0	0	0	1	0	0	0	0	0	0		1	93	2	2				2
538	2019-05-29 14:33:42	ayaregal@clintonhealthaccess.org	1	2011-05-16	Tafese	2	203	2003	20451	17/8/11	17/8/11	3		2	20	3	1	11	0	0	48	B G N	0	1	0	0	0	0	1	0	0	0	0	0	0	1	0	0	0		2			2				2
539	2019-05-29 14:33:42	ayaregal@clintonhealthaccess.org	1	2011-05-16	Tafese	2	203	2003	13567	17/8/11	17/8/11	3		1	7	2	2	7	0	0	60	A B G	1	1	0	0	0	0	1	0	0	0	0	0	0	0	0	0	0		2			2				2
540	2019-05-29 14:33:43	ayaregal@clintonhealthaccess.org	1	2011-05-16	Tafese	2	203	2003	15495	17/8/11	17/8/11	3		1	7	2	1	7.5	0	0	88	A G	1	0	0	0	0	0	1	0	0	0	0	0	0	0	0	0	0		2			2				2
541	2019-05-29 14:33:43	ayaregal@clintonhealthaccess.org	1	2011-05-16	Tafese	2	203	2003	20509	20/8/11	20/8/11	3		3	30	3	1	12	0	0	42	A B	1	1	0	0	0	0	0	0	0	0	0	0	0	0	0	0	0		2			2				2
542	2019-05-29 14:33:43	ayaregal@clintonhealthaccess.org	1	2011-05-16	Tafese	2	203	2003	20539	21/8/11	21/8/11	3		5	59	3	2	12	0	0	48	A B	1	1	0	0	0	0	0	0	0	0	0	0	0	0	0	0	0		2			2				2
543	2019-05-29 14:33:44	ayaregal@clintonhealthaccess.org	1	2011-05-16	Tafese	2	203	2003	20589	21/8/11	21/8/11	3		1	10	2	2	7.8	0	0	56	A B	1	1	0	0	0	0	0	0	0	0	0	0	0	0	0	0	0		2			2				2
544	2019-05-29 14:33:44	ayaregal@clintonhealthaccess.org	1	2011-05-16	Tafese	2	203	2003	20606	21/8/11	21/8/11	3		1	5	2	2	6	0	0	50	A B D	1	1	0	1	0	0	0	0	0	0	0	0	0	0	0	0	0		2			2				2
545	2019-05-29 14:33:45	ayaregal@clintonhealthaccess.org	1	2011-05-16	Tafese	2	203	2003	20741	22/8/11	22/8/11	3		1	5	2	2	6	0	0	56	A B N	1	1	0	0	0	0	0	0	0	0	0	0	0	1	0	0	0		2			2				2
546	2019-05-29 14:33:45	ayaregal@clintonhealthaccess.org	1	2011-05-16	Tafese	2	203	2003	20854	29/8/11	29/8/11	7		1	3	2	1	4	0	36.4	54	A B D I	1	1	0	1	0	0	0	0	1	0	0	0	0	0	0	0	0		1	82	1	2				1	86
547	2019-05-29 14:33:45	ayaregal@clintonhealthaccess.org	1	2011-05-16	Tafese	2	203	2003	21011	25/8/11	25/8/11	3		1	10	2	2	6.8	0	0	48	D G K	0	0	0	1	0	0	1	0	0	0	1	0	0	0	0	0	0		2			2				2
548	2019-05-29 14:33:46	ayaregal@clintonhealthaccess.org	1	2011-05-16	Tafese	2	203	2003	13610	2011-05-06	2011-05-06	7		1	2days	1	2	3000	46	39.4	48	E G I	0	0	0	0	1	0	1	0	1	0	0	0	0	0	0	0	0		2			1	5	0	0	2
549	2019-05-29 14:33:46	ayaregal@clintonhealthaccess.org	1	2011-05-16	Tafese	2	203	2003	NA	2011-05-06	2011-05-06	7		1	2days	1	2	3200	48	39.1	84	B E G K	0	1	0	0	1	0	1	0	0	0	1	0	0	0	0	0	0		2			1	1	0	0	2
550	2019-05-29 14:33:47	ayaregal@clintonhealthaccess.org	1	2011-05-16	Tafese	2	203	2003	17943	20/7/11	20/7/11	7		1	3weeks	1	2	4.5	58	36.6	68	A B	1	1	0	0	0	0	0	0	0	0	0	0	0	0	0	0	0		1	92	2	2				2
551	2019-05-29 14:33:47	ayaregal@clintonhealthaccess.org	1	2011-05-16	Tafese	2	203	2003	18032	23/7/11	23/7/11	7		1	1week	1	1	3000	46	0	68	A B I K	1	1	0	0	0	0	0	0	1	0	1	0	0	0	0	0	0		1	79	1	1	5	0	2	1	79
552	2019-05-29 14:33:47	ayaregal@clintonhealthaccess.org	1	2011-05-16	Tafese	2	203	2003	19395	2011-04-08	2011-04-08	7		1	4days	1	1	3500	0	35.7	60	A B E G	1	1	0	0	1	0	1	0	0	0	0	0	0	0	0	0	0		1	87	1	1	1	0	2	1	87
553	2019-05-29 14:33:48	ayaregal@clintonhealthaccess.org	1	2011-05-16	Tafese	2	203	2003	19689	2011-08-08	2011-08-08	3		1	3weeks	1	1	3000	48	37.8	80	A B G	1	1	0	0	0	0	1	0	0	0	0	0	0	0	0	0	0		1	93	2	1	0	0	0	1	93
554	2019-05-29 14:33:48	ayaregal@clintonhealthaccess.org	1	2011-05-16	Tafese	2	203	2003	NA	2011-01-07	2011-01-07	7		1	2hours	1	2	0	0	0	0	Y	0	0	0	0	0	0	0	0	0	0	0	0	0	0	0	0	1		1	97	2	1	0	0	0	2
555	2019-05-29 14:33:49	ayaregal@clintonhealthaccess.org	1	2011-05-16	Tafese	2	203	2003	6508	2011-04-07	2011-04-07	7		1	1day	1	2	1.5	0	0	0	Y	0	0	0	0	0	0	0	0	0	0	0	0	0	0	0	0	1		2			1	0	0	0	2
556	2019-05-29 14:33:49	ayaregal@clintonhealthaccess.org	1	2011-05-16	Tafese	2	203	2003	7117	2011-06-07	2011-06-07	7		1	1hour	1	1	4000	0	0	0	Y	0	0	0	0	0	0	0	0	0	0	0	0	0	0	0	0	1		2			1	0	0	0	2
557	2019-05-29 14:33:49	ayaregal@clintonhealthaccess.org	1	2011-05-16	Tafese	2	203	2003	4258	16/7/11	16/7/11	7		1	1hour	1	1	3000	0	0	0	Y	0	0	0	0	0	0	0	0	0	0	0	0	0	0	0	0	1		1	96	2	1	0	0	0	2
558	2019-05-29 14:33:50	ayaregal@clintonhealthaccess.org	1	2011-05-16	Tafese	2	203	2003	7877	16/8/11	16/8/11	7		1	1hour	1	1	3000	0	0	0	Y	0	0	0	0	0	0	0	0	0	0	0	0	0	0	0	0	1		1	87	1	1	0	0	0	2
559	2019-05-29 14:33:51	ayaregal@clintonhealthaccess.org	1	2011-05-16	Tafese	2	203	2003	63581	2011-01-06	2011-01-06	3		2	13	3	1	14.5	0	35.6	45	A B C	1	1	1	0	0	0	0	0	0	0	0	0	0	0	0	0	0		2			2				2
560	2019-05-29 14:33:51	ayaregal@clintonhealthaccess.org	1	2011-05-16	Tafese	2	203	2003	90948	2011-01-06	2011-01-06	3		1	2	2	2	4	0	35.6	55	A B	1	1	0	0	0	0	0	0	0	0	0	0	0	0	0	0	0		2			2				2
561	2019-05-29 14:33:51	ayaregal@clintonhealthaccess.org	1	2011-05-16	Tafese	2	203	2003	97376	2011-06-06	2011-06-06	7		1	2	2	1	6	0	0	0	A K	1	0	0	0	0	0	0	0	0	0	1	0	0	0	0	0	0		2			2				2
562	2019-05-29 14:33:52	ayaregal@clintonhealthaccess.org	1	2011-05-16	Tafese	2	203	2003	99637	29/6/11	29/6/11	7		3	31	3	2	0	0	0	0	A C I	1	0	1	0	0	0	0	0	1	0	0	0	0	0	0	0	0		1	89	1	1	0	0	0	1	89
563	2019-05-29 14:33:52	ayaregal@clintonhealthaccess.org	1	2011-05-16	Tafese	2	201	2001	95441	2011-04-07	2011-04-07	3		1	4	2	1	6	0	0	60	A B	1	1	0	0	0	0	0	0	0	0	0	0	0	0	0	0	0		2			2				2
564	2019-05-29 14:33:53	ayaregal@clintonhealthaccess.org	1	2011-05-16	Tafese	2	201	2001	77936	2011-05-07	2011-05-07	3		1	5	2	2	7.5	0	0	62	A B G	1	1	0	0	0	0	1	0	0	0	0	0	0	0	0	0	0		2			2				2
565	2019-05-29 14:33:53	ayaregal@clintonhealthaccess.org	1	2011-05-16	Tafese	2	201	2001	247	2011-05-07	2011-05-07	3		2	20	3	2	0	0	0	70	A B G	1	1	0	0	0	0	1	0	0	0	0	0	0	0	0	0	0		2			2				2
566	2019-05-29 14:33:54	ayaregal@clintonhealthaccess.org	1	2011-05-16	Tafese	2	201	2001	90379	2011-09-07	2011-09-07	3		3	27	3	2	0	0	0	48	A B G	1	1	0	0	0	0	1	0	0	0	0	0	0	0	0	0	0		2			2				2
567	2019-05-29 14:33:54	ayaregal@clintonhealthaccess.org	1	2011-05-19	Tafese	2	201	2001	91195	2011-09-07	2011-09-07	3		1	2	2	1	0	0	0	70	A B K	1	1	0	0	0	0	0	0	0	0	1	0	0	0	0	0	0		2			2				2
568	2019-05-29 14:33:54	ayaregal@clintonhealthaccess.org	1	2011-05-19	Tafese	2	201	2001	5	2011-11-07	2011-11-07	3		3	28	3	1	0	0	0	47	A B	1	1	0	0	0	0	0	0	0	0	0	0	0	0	0	0	0		2			2				2
569	2019-05-29 14:33:55	ayaregal@clintonhealthaccess.org	1	2011-05-19	Tafese	2	201	2001	44062	13/7/11	13/7/11	7		2	20	3	2	0	0	0	58	A B G K	1	1	0	0	0	0	1	0	0	0	1	0	0	0	0	0	0		2			2				2
570	2019-05-29 14:33:56	ayaregal@clintonhealthaccess.org	1	2011-05-19	Tafese	2	201	2001	99243	16/7/11	16/7/11	3		3	24	3	1	0	0	0	44	A B N	1	1	0	0	0	0	0	0	0	0	0	0	0	1	0	0	0		2			2				2
571	2019-05-29 14:33:56	ayaregal@clintonhealthaccess.org	1	2011-05-19	Tafese	2	203	2003	99243	16/7/11	16/7/11	3		3	24	3	1	0	0	0	44	A B N	1	1	0	0	0	0	0	0	0	0	0	0	0	1	0	0	0		2			2				2
572	2019-05-29 14:41:25	ayaregal@clintonhealthaccess.org	1	2011-05-19	Tafese	2	201	2001	5058	19/7/11	19/7/11	7		4	46	3	2	0	0	0	52	A B G K	1	1	0	0	0	0	1	0	0	0	1	0	0	0	0	0	0		2			2				2
573	2019-05-29 14:41:25	ayaregal@clintonhealthaccess.org	1	2011-05-19	Tafese	2	201	2001	89565	17/7/11	17/7/11	3		1	4	2	1	7	0	0	56	A G	1	0	0	0	0	0	1	0	0	0	0	0	0	0	0	0	0		2			2				2
574	2019-05-29 14:41:26	ayaregal@clintonhealthaccess.org	1	2011-05-19	Tafese	2	201	2001	99811	18/7/11	18/7/11	3		4	36	3	2	0	0	0	60	A B	1	1	0	0	0	0	0	0	0	0	0	0	0	0	0	0	0		2			2				2
575	2019-05-29 14:41:26	ayaregal@clintonhealthaccess.org	1	2011-05-19	Tafese	2	201	2001	67557	19/7/11	19/7/11	7		2	15	3	1	0	0	0	50	A B G K	1	1	0	0	0	0	1	0	0	0	1	0	0	0	0	0	0		2			2				2
576	2019-05-29 14:41:26	ayaregal@clintonhealthaccess.org	1	2011-05-19	Tafese	2	201	2001	5232	20/7/11	20/7/11	3		1	2	2	2	5	0	0	55	A B D G	1	1	0	1	0	0	1	0	0	0	0	0	0	0	0	0	0		2			2				2
577	2019-05-29 14:41:27	ayaregal@clintonhealthaccess.org	1	2011-05-19	Tafese	2	201	2001	5428	2011-03-07	23/7/11	7		2	23	3	1	9	0	0	44	A G	1	0	0	0	0	0	1	0	0	0	0	0	0	0	0	0	0		2			2				2
578	2019-05-29 14:41:27	ayaregal@clintonhealthaccess.org	1	2011-05-17	Tafese	2	201	2001	5665	25/7/11	25/7/11	3		3	29	3	2	0	0	0	44	A B G K	1	1	0	0	0	0	1	0	0	0	1	0	0	0	0	0	0		2			2				2
579	2019-05-29 14:41:27	ayaregal@clintonhealthaccess.org	1	2011-05-17	Tafese	2	201	2001	5220	25/7/11	25/7/11	3		1	3	2	2	7	0	0	66	A B G	1	1	0	0	0	0	1	0	0	0	0	0	0	0	0	0	0		2			2				2
580	2019-05-29 14:41:28	ayaregal@clintonhealthaccess.org	1	2011-05-17	Tafese	2	201	2001	73725	25/7/11	25/7/11	3		2	13	3	2	0	0	0	48	A B G	1	1	0	0	0	0	1	0	0	0	0	0	0	0	0	0	0		2			2				2
581	2019-05-29 14:41:28	ayaregal@clintonhealthaccess.org	1	2011-05-17	Tafese	2	201	2001	84565	26/7/11	26/7/11	3		1	8	2	2	7	0	0	72	A B N	1	1	0	0	0	0	0	0	0	0	0	0	0	1	0	0	0		2			2				2
582	2019-05-29 14:41:29	ayaregal@clintonhealthaccess.org	1	2011-05-17	Tafese	2	201	2001	6156	30/7/11	30/7/11	3		1	5	2	1	6	0	0	55	A B C	1	1	1	0	0	0	0	0	0	0	0	0	0	0	0	0	0		1	88	1	1	0	0	0	1	88
583	2019-05-29 14:41:29	ayaregal@clintonhealthaccess.org	1	2011-05-18	Tafese	2	201	2001	97614	2011-01-08	2011-01-08	7		1	2	2	1	6	0	0	80	A B K	1	1	0	0	0	0	0	0	0	0	1	0	0	0	0	0	0		1	89	1	1	0	0	0	1	92
584	2019-05-29 14:41:29	ayaregal@clintonhealthaccess.org	1	2011-05-18	Tafese	2	201	2001	66309	2011-01-08	2011-01-08	7		2	1	1	2	0	0	0	50	A B C G K	1	1	1	0	0	0	1	0	0	0	1	0	0	0	0	0	0		1	81	1	1	0	0	0	1	81
585	2019-05-29 14:41:30	ayaregal@clintonhealthaccess.org	1	2011-05-17	Tafese	2	201	2001	97743	2011-08-08	2011-08-08	7		4	37	3	1	0	0	0	40	A B G K	1	1	0	0	0	0	1	0	0	0	1	0	0	0	0	0	0		1	89	1	1	0	0	0	1	89
586	2019-05-29 14:41:30	ayaregal@clintonhealthaccess.org	1	2011-05-18	Tafese	2	201	2001	6979	2011-08-08	2011-08-08	3		3	24	3	1	0	0	36.5	48	A B G	1	1	0	0	0	0	1	0	0	0	0	0	0	0	0	0	0		2			2				2
587	2019-05-29 14:41:31	ayaregal@clintonhealthaccess.org	1	2011-05-18	Tafese	2	201	2001	6979	2011-08-08	2011-08-08	3		3	24	3	1	0	0	36.5	48	A B G	1	1	0	0	0	0	1	0	0	0	0	0	0	0	0	0	0		2			2				2
588	2019-05-29 14:41:31	ayaregal@clintonhealthaccess.org	1	2011-05-18	Tafese	2	201	2001	86406	2011-10-08	2011-10-08	3		1	8	2	2	9	0	0	50	A B	1	1	0	0	0	0	0	0	0	0	0	0	0	0	0	0	0		2			2				2
589	2019-05-29 14:41:32	ayaregal@clintonhealthaccess.org	1	2011-05-18	Tafese	2	201	2001	7546	15/8/11	15/8/11	7		1	7	2	1	8	0	36.8	60	A B G K N	1	1	0	0	0	0	1	0	0	0	1	0	0	1	0	0	0		1	89	1	1	0	0	0	1	91
590	2019-05-29 14:41:32	ayaregal@clintonhealthaccess.org	1	2011-05-18	Tafese	2	201	2001	7882	21/8/11	21/8/11	3		3	24	3	1	9	0	36.9	31	A D G K N	1	0	0	1	0	0	1	0	0	0	1	0	0	1	0	0	0		2			2				2
591	2019-05-29 14:41:32	ayaregal@clintonhealthaccess.org	1	2011-05-18	Tafese	2	201	2001	97477	13/6/11	13/6/11	7		1	1week	1	1	0	0	0	0	X	0	0	0	0	0	0	0	0	0	0	0	0	0	0	0	1	0	General body rash	2			2				2
592	2019-05-29 14:41:33	ayaregal@clintonhealthaccess.org	1	2011-05-18	Tafese	2	201	2001	99068	25/6/11	25/6/11	7		1	1	1	1	0	0	0	0	A C	1	0	1	0	0	0	0	0	0	0	0	0	0	0	0	0	0		2			2				2
593	2019-05-29 14:41:33	ayaregal@clintonhealthaccess.org	1	2011-05-18	Tafese	2	201	2001	1074	13/7/11	13/7/11	7		1	3week		2	0	0	0	0	X	0	0	0	0	0	0	0	0	0	0	0	0	0	0	0	1	0	Swelling of the breast with discharge	2			2				2
594	2019-05-29 14:41:34	ayaregal@clintonhealthaccess.org	1	2011-05-18	Tafese	2	201	2001	5043	2011-02-08	2011-02-08	7		1	2weeks	1	2	4	0	36	0	X	0	0	0	0	0	0	0	0	0	0	0	0	0	0	0	1	0	Rash redness around the face & abscess on the head	2			2				2
595	2019-05-29 14:41:34	ayaregal@clintonhealthaccess.org	1	2011-05-18	Tafese	2	201	2001	6452	2011-07-08	2011-07-08	7		1	1week	1	2	4	0	0	0	X	0	0	0	0	0	0	0	0	0	0	0	0	0	0	0	1	0	Swelling on the scalp	2			2				2
596	2019-05-29 14:41:34	ayaregal@clintonhealthaccess.org	1	2011-05-19	Tafese	2	201	2001	86119	2011-11-06	2011-12-06	3		1	1day	1	1	3500	0	0	0	Y	0	0	0	0	0	0	0	0	0	0	0	0	0	0	0	0	1		2			2				2
597	2019-05-29 14:41:35	ayaregal@clintonhealthaccess.org	1	2011-05-19	Tafese	2	201	2001	59727	22/7/11	23/7/11	3		1	1day	1	1	2500	0	0	0	Y	0	0	0	0	0	0	0	0	0	0	0	0	0	0	0	0	1		2			2				2
598	2019-05-29 14:41:35	ayaregal@clintonhealthaccess.org	1	2011-05-19	Tafese	2	201	2001	91715	13/8/11	13/8/11	7		1	1day	1	2	3.5	0	0	0	Y	0	0	0	0	0	0	0	0	0	0	0	0	0	0	0	0	1		2			2				2
599	2019-05-29 14:41:35	ayaregal@clintonhealthaccess.org	1	2011-05-19	Tafese	2	201	2001	93548	2011-05-08	2011-05-08	7		1	1day twins	1	2	1.8	0	0	0	Y	0	0	0	0	0	0	0	0	0	0	0	0	0	0	0	0	1		2			2				2
600	2019-05-29 14:41:36	ayaregal@clintonhealthaccess.org	2	2011-05-19	Tafese	2	201	2001	93548	2011-05-08	2011-05-08	7		1	1day twins	1	2	2.2	0	0	0	Y	0	0	0	0	0	0	0	0	0	0	0	0	0	0	0	0	1		2			2				2
601	2019-05-29 14:41:36	ayaregal@clintonhealthaccess.org	1	2011-05-19	Tafese	2	201	2001	92935	2011-04-08	2011-05-08	3		1	1day twins	1	1	2	0	0	0	Y	0	0	0	0	0	0	0	0	0	0	0	0	0	0	0	0	1		2			2				2
602	2019-05-29 14:41:37	ayaregal@clintonhealthaccess.org	1	2011-05-19	Tafese	2	201	2001	92935	2011-04-08	2011-05-08	3		1	1day twins	1	2	2	0	0	0	Y	0	0	0	0	0	0	0	0	0	0	0	0	0	0	0	0	1		2			2				2
603	2019-05-29 14:41:37	ayaregal@clintonhealthaccess.org	1	2011-05-19	Tafese	2	201	2001	85882	2011-02-08	2011-03-08	3		1	1day	1	2	2.4	0	0	0	Y	0	0	0	0	0	0	0	0	0	0	0	0	0	0	0	0	1		2			2				2
604	2019-05-29 14:41:37	ayaregal@clintonhealthaccess.org	1	2011-05-19	Tafese	2	201	2001	91197	13/8/11	14/8/11	3		1	1day	1	2	2	0	0	0	Y	0	0	0	0	0	0	0	0	0	0	0	0	0	0	0	0	1		2			2				2
605	2019-05-29 14:41:38	ayaregal@clintonhealthaccess.org	1	2011-05-19	Tafese	2	201	2001	439	2011-09-07	2011-10-07	3		1	1day	1	2	2	0	0	0	Y	0	0	0	0	0	0	0	0	0	0	0	0	0	0	0	0	1		2			2				2
606	2019-05-29 14:41:38	ayaregal@clintonhealthaccess.org	1	2011-05-19	Tafese	2	201	2001	94885	2011-07-07	2011-07-07	7		1	1day	1	1	1.8	0	0	0	Y	0	0	0	0	0	0	0	0	0	0	0	0	0	0	0	0	1		2			2				2
607	2019-05-29 14:41:38	ayaregal@clintonhealthaccess.org	1	2011-05-19	Tafese	2	201	2001	98477	17/6/11	17/6/11	7		1	1day	1	2	1.8	0	0	0	Y	0	0	0	0	0	0	0	0	0	0	0	0	0	0	0	0	1		2			2				2
608	2019-05-31 05:53:01	rgebeyehu@clintonhealthaccess.org	1	2019-05-29	Rm	1	102	1002	72257	25/07/11	25/07/11	9	Managed as out patient	1	6	2	1	5.6	9	37	50	A B G	1	1	0	0	0	0	1	0	0	0	0	0	0	0	0	0	0		1	98	2	2				2
609	2019-05-31 05:53:02	rgebeyehu@clintonhealthaccess.org	1	2019-05-29	Rm	1	102	1002	49741	25/07/11	2507/11	9	Managed as out patient	2	18	3	1	8.8	9	36.5	54	A	1	0	0	0	0	0	0	0	0	0	0	0	0	0	0	0	0		2			2				2
610	2019-05-31 05:53:02	rgebeyehu@clintonhealthaccess.org	1	2019-05-29	Rm	1	102	1002	39804	25/07/11	25/07/11	9	Managed as out patient	4	36	3	2	99	9	37.4	55	A B G	1	1	0	0	0	0	1	0	0	0	0	0	0	0	0	0	0		2			2				2
611	2019-05-31 05:53:03	rgebeyehu@clintonhealthaccess.org	1	2019-05-29	Rm	1	102	1002	90960	26/07/11	26/07/11	9	Managed as out patient	1	3	2	1	8	9	38.6	76	A B G	1	1	0	0	0	0	1	0	0	0	0	0	0	0	0	0	0		1	96	2	2				2
612	2019-05-31 05:53:04	rgebeyehu@clintonhealthaccess.org	1	2019-05-29	Rm	1	102	1002	87819	2011-03-08	2011-03-08	9	Managed as out patient	2	12	3	1	8.8	9	37.5	60	A B G	1	1	0	0	0	0	1	0	0	0	0	0	0	0	0	0	0		2			2				2
613	2019-05-31 05:53:04	rgebeyehu@clintonhealthaccess.org	1	2019-05-29	Rm	1	102	1002	28127	2011-03-08	2011-03-08	9	Managed as out patient	3	30	3	2	8.5	9	37.8	999	A B G N	1	1	0	0	0	0	1	0	0	0	0	0	0	1	0	0	0		2			2				2
614	2019-05-31 05:53:05	rgebeyehu@clintonhealthaccess.org	1	2019-05-29	Rm	1	102	1002	17433	2011-03-08	2011-03-08	3		2	17	3	2	12.6	9	36.8	88	A B C G	1	1	1	0	0	0	1	0	0	0	0	0	0	0	0	0	0		1	80	1	1	99	999	999	1	80
615	2019-05-31 05:53:05	rgebeyehu@clintonhealthaccess.org	1	2019-05-29	Rm	1	102	1002	14053	2011-03-08	2011-03-08	3		1	8	2	2	6.5	9	39.6	66	A B G	1	1	0	0	0	0	1	0	0	0	0	0	0	0	0	0	0		1	66	1	1	99	999	999	1	66
616	2019-05-31 05:53:06	rgebeyehu@clintonhealthaccess.org	1	2019-05-29	Rm	1	102	1002	50486	2011-03-08	2011-03-08	3		2	18	3	1	9.7	9	37	68	A B C	1	1	1	0	0	0	0	0	0	0	0	0	0	0	0	0	0		1	77	1	1	99	999	999	1	77
617	2019-05-31 05:53:07	rgebeyehu@clintonhealthaccess.org	1	2019-05-29	Rm	1	102	1002	88354	2011-04-08	2011-04-08	9	Managed as out patient	3	27	3	1	99	9	38.7	50	A B G	1	1	0	0	0	0	1	0	0	0	0	0	0	0	0	0	0		2			2				2
618	2019-05-31 05:53:08	rgebeyehu@clintonhealthaccess.org	1	2019-05-29	Rm	1	102	1002	92868	2011-07-08	2011-07-08	9	Managed as out patient	1	3	2	2	99	9	37	52	A B G	1	1	0	0	0	0	1	0	0	0	0	0	0	0	0	0	0		2			2				2
619	2019-05-31 05:53:09	rgebeyehu@clintonhealthaccess.org	1	2019-05-29	Rm	1	102	1002	32905	2011-07-08	2011-07-08	9	Managed as out patient	4	38	3	1	99	9	36.6	28	A	1	0	0	0	0	0	0	0	0	0	0	0	0	0	0	0	0		2			2				2
620	2019-05-31 05:53:09	rgebeyehu@clintonhealthaccess.org	1	2019-05-29	Rm	1	102	1002	73811	2011-04-08	2011-04-08	9	Managed as out patient	1	11	2	1	9.5	9	36.7	32	A	1	0	0	0	0	0	0	0	0	0	0	0	0	0	0	0	0		2			2				2
621	2019-05-31 05:53:09	rgebeyehu@clintonhealthaccess.org	1	2019-05-29	Rm	1	102	1002	84239	2011-04-08	2011-04-08	9	Managed as out patient	1	5	2	2	6.8	9	36.9	44	A B G	1	1	0	0	0	0	1	0	0	0	0	0	0	0	0	0	0		2			2				2
622	2019-05-31 05:53:10	rgebeyehu@clintonhealthaccess.org	1	2019-05-29	Rm	1	102	1002	63227	2011-07-08	2011-07-08	9	Managed as out patient	2	16	3	2	11.6	9	38.2	64	A B G	1	1	0	0	0	0	1	0	0	0	0	0	0	0	0	0	0		2			2				2
623	2019-05-31 05:53:10	rgebeyehu@clintonhealthaccess.org	1	2019-05-29	Rm	1	102	1002	93057	2011-07-08	2011-07-08	9	Managed as out patient	1	6	2	2	99	9	37.8	52	A B G	1	1	0	0	0	0	1	0	0	0	0	0	0	0	0	0	0		2			2				2
624	2019-05-31 05:53:11	rgebeyehu@clintonhealthaccess.org	1	2019-05-29	Rm	1	102	1002	84880	2011-07-08	2011-07-08	9	Managed as out patient	1	7	2	2	7.2	9	36.6	88	A B	1	1	0	0	0	0	0	0	0	0	0	0	0	0	0	0	0		2			2				2
625	2019-05-31 05:53:11	rgebeyehu@clintonhealthaccess.org	1	2019-05-29	Rm	1	102	1002	24135	2011-08-08	2011-08-08	9	Managed as out patient	3	28	3	2	99	9	38.9	42	A B G	1	1	0	0	0	0	1	0	0	0	0	0	0	0	0	0	0		2			2				2
626	2019-05-31 05:53:12	rgebeyehu@clintonhealthaccess.org	1	2019-05-29	Rm	1	102	1002	86705	14/08/11	14/08/11	9	Managed as out patient	3	24	3	2	9.5	9	37.4	999	A G	1	0	0	0	0	0	1	0	0	0	0	0	0	0	0	0	0		2			2				2
627	2019-05-31 05:53:12	rgebeyehu@clintonhealthaccess.org	1	2019-05-29	Rm	1	102	1002	2805	16/08/11	16/08/11	9	Managed as out patient	3	35	3	2	11.8	9	36.2	41	A B G	1	1	0	0	0	0	1	0	0	0	0	0	0	0	0	0	0		2			2				2
628	2019-05-31 05:53:14	rgebeyehu@clintonhealthaccess.org	1	2019-05-29	Rm	1	102	1002	93745	17/08/11	17/08/11	9	Managed as out patient	1	8	2	1	8.5	9	37.5	60	A G	1	0	0	0	0	0	1	0	0	0	0	0	0	0	0	0	0		2			2				2
629	2019-05-31 05:53:14	rgebeyehu@clintonhealthaccess.org	1	2019-05-29	Rm	1	102	1002	76547	17/08/11	17/08/11	9	Managed as out patient	1	10	2	2	8.8	9	38.7	68	A B G	1	1	0	0	0	0	1	0	0	0	0	0	0	0	0	0	0		2			2				2
630	2019-05-31 05:53:15	rgebeyehu@clintonhealthaccess.org	1	2019-05-30	Rm	1	102	1002	89005	2011-05-06	2011-05-06	9	Managed as out patient	1	11	2	1	9	9	37.1	73	A B G	1	1	0	0	0	0	1	0	0	0	0	0	0	0	0	0	0		2			2				2
631	2019-05-31 05:53:15	rgebeyehu@clintonhealthaccess.org	1	2019-05-30	Rm	1	102	1002	63953	2011-05-06	2011-05-06	9	Managed as out patient	2	13	3	2	99	9	39.2	55	A B G	1	1	0	0	0	0	1	0	0	0	0	0	0	0	0	0	0		2			2				2
632	2019-05-31 05:53:16	rgebeyehu@clintonhealthaccess.org	1	2019-05-30	Rm	1	102	1002	89013	2011-05-06	2011-05-06	9	Managed as out patient	2	12	3	1	99	9	38.5	51	A B G	1	1	0	0	0	0	1	0	0	0	0	0	0	0	0	0	0		2			2				2
633	2019-05-31 05:53:17	rgebeyehu@clintonhealthaccess.org	1	2019-05-30	Rm	1	102	1002	58848	2011-05-06	2011-05-06	9	Managed as out patient	2	13	3	2	99	9	38	41	A G	1	0	0	0	0	0	1	0	0	0	0	0	0	0	0	0	0		2			2				2
634	2019-05-31 05:53:17	rgebeyehu@clintonhealthaccess.org	1	2019-05-30	Rm	1	102	1002	81181	2011-05-06	2011-05-06	9	Managed as out patient m	1	10	2	1	7	9	36.9	53	A B	1	1	0	0	0	0	0	0	0	0	0	0	0	0	0	0	0		2			2				2
635	2019-05-31 05:56:12	rgebeyehu@clintonhealthaccess.org	1	2019-05-29	Rm	1	102	1002	89372	26/07/11	26/07/11	9	Managed as out patient	2	18	3	1	99	9	36.8	52	A B G	1	1	0	0	0	0	1	0	0	0	0	0	0	0	0	0	0		2			2				2
636	2019-05-31 05:56:13	rgebeyehu@clintonhealthaccess.org	1	2019-05-29	Rm	1	102	1002	24499	26/07/11	27/07/11	9	Managed as out patient	3	30	3	1	12	9	35.7	44	A B	1	1	0	0	0	0	0	0	0	0	0	0	0	0	0	0	0		2			2				2
637	2019-05-31 05:56:13	rgebeyehu@clintonhealthaccess.org	1	2019-05-29	Rm	1	102	1002	62920	27/07/11	2707/11	9	Managed as out patient	2	14	3	2	7	9	37.6	50	A B G	1	1	0	0	0	0	1	0	0	0	0	0	0	0	0	0	0		2			2				2
638	2019-05-31 05:56:14	rgebeyehu@clintonhealthaccess.org	1	2019-05-29	Rm	1	102	1002	74268	2011-02-08	2011-02-08	9	Managed as out patient	1	9	2	1	8.8	9	37.9	42	A B	1	1	0	0	0	0	0	0	0	0	0	0	0	0	0	0	0		1	98	2	2				2
639	2019-05-31 05:56:14	rgebeyehu@clintonhealthaccess.org	1	2019-05-29	Rm	1	102	1002	91533	2011-02-08	2011-02-08	9	Managed as out patient	1	9	2	1	12	9	38.2	999	A	1	0	0	0	0	0	0	0	0	0	0	0	0	0	0	0	0		2			2				2
640	2019-05-31 05:56:14	rgebeyehu@clintonhealthaccess.org	1	2019-05-29	Rm	1	102	1002	80926	2011-02-08	2011-02-08	9	Managed as out patient	3	24	3	1	99	9	35.5	46	A B G	1	1	0	0	0	0	1	0	0	0	0	0	0	0	0	0	0		2			2				2
641	2019-05-31 05:56:15	rgebeyehu@clintonhealthaccess.org	2	2019-05-30	Rm	1	102	1002	67735	2011-06-06	2011-06-06	9	Managed as out patient	1	10	2	2	99	9	38.8	55	A G	1	0	0	0	0	0	1	0	0	0	0	0	0	0	0	0	0		2			2				2
642	2019-05-31 05:56:15	rgebeyehu@clintonhealthaccess.org	1	2019-05-30	Rm	1	102	1002	89097	2011-06-06	2011-06-06	9	Managed as out patient	1	7	2	1	7	9	36.5	51	A G	1	0	0	0	0	0	1	0	0	0	0	0	0	0	0	0	0		2			2				2
643	2019-05-31 05:56:16	rgebeyehu@clintonhealthaccess.org	1	2019-05-30	Rm	1	102	1002	55215	2011-06-06	2011-06-06	9	Managed as out patient	2	16	3	1	10	9	36	41	A B	1	1	0	0	0	0	0	0	0	0	0	0	0	0	0	0	0		2			2				2
644	2019-05-31 05:56:16	rgebeyehu@clintonhealthaccess.org	1	2019-05-30	Rm	1	102	1002	74764	2011-06-06	2011-06-06	9	Managed as out patient	2	12	3	1	8.5	9	36	65	A B	1	1	0	0	0	0	0	0	0	0	0	0	0	0	0	0	0		2			2				2
645	2019-05-31 05:56:17	rgebeyehu@clintonhealthaccess.org	1	2019-05-30	Rm	1	102	1002	52767	2011-07-06	2011-07-06	9	Managed as out patient	2	16	3	2	99	9	38.2	62	A B	1	1	0	0	0	0	0	0	0	0	0	0	0	0	0	0	0		2			2				2
646	2019-05-31 05:56:17	rgebeyehu@clintonhealthaccess.org	1	2019-05-30	Rm	1	102	1002	74764	2011-07-06	2011-07-06	7		2	12	3	1	8.5	9	36	71	A B C M	1	1	1	0	0	0	0	0	0	0	0	0	1	0	0	0	0		2			2				2
647	2019-05-31 05:56:18	rgebeyehu@clintonhealthaccess.org	1	2019-05-29	Rm	1	102	1002	24543	2011-07-06	2011-07-06	9	Managed as out patient	5	48	3	2	99	9	36.6	68	A B	1	1	0	0	0	0	0	0	0	0	0	0	0	0	0	0	0		2			2				2
648	2019-05-31 05:56:18	rgebeyehu@clintonhealthaccess.org	2	2019-05-30	Rm	1	102	1002	80444	2011-07-06	2011-07-06	9	Managed as out patient	1	4	2	2	99	9	9	78	A B	1	1	0	0	0	0	0	0	0	0	0	0	0	0	0	0	0		1	94	2	2				2
649	2019-05-31 05:56:18	rgebeyehu@clintonhealthaccess.org	1	2019-05-30	Rm	1	102	1002	77141	2011-07-06	2011-07-06	9	Managed as out patient	1	7	2	2	99	9	36.5	52	A B	1	1	0	0	0	0	0	0	0	0	0	0	0	0	0	0	0		2			2				2
650	2019-05-31 05:56:19	rgebeyehu@clintonhealthaccess.org	1	2019-05-30	Rm	1	102	1002	18830	2011-07-06	2011-07-06	9	Managed as out patient	1	99		2	99	9	36.4	44	A B	1	1	0	0	0	0	0	0	0	0	0	0	0	0	0	0	0		2			2				2
651	2019-05-31 05:56:19	rgebeyehu@clintonhealthaccess.org	1	2019-05-30	Rm	1	102	1002	79755	2011-08-06	2011-08-06	9	Managed as out patient	1	7	2	1	6	9	36.5	52	A	1	0	0	0	0	0	0	0	0	0	0	0	0	0	0	0	0		2			2				2
652	2019-05-31 05:56:20	rgebeyehu@clintonhealthaccess.org	1	2019-05-30	Rm	1	102	1002	36038	2011-08-06	2011-08-06	9	Managed as out patient	5	48	3	1	99	9	38	50	A B G	1	1	0	0	0	0	1	0	0	0	0	0	0	0	0	0	0		2			2				2
653	2019-05-31 05:56:20	rgebeyehu@clintonhealthaccess.org	2	2019-05-30	Rm	1	102	1002	89280	2011-08-06	2011-08-06	9	Managed as out patient	2	12	3	1	99	9	36	50	A B	1	1	0	0	0	0	0	0	0	0	0	0	0	0	0	0	0		2			2				2
654	2019-05-31 05:56:21	rgebeyehu@clintonhealthaccess.org	1	2019-05-30	Rm	1	102	1002	5600	2011-08-06	2011-08-06	9	Managed as out patient	4	42	3	1	99	9	36.4	40	A B	1	1	0	0	0	0	0	0	0	0	0	0	0	0	0	0	0		2			2				2
655	2019-05-31 05:56:21	rgebeyehu@clintonhealthaccess.org	1	2019-05-30	Rm	1	102	1002	89272	2011-08-06	2011-08-06	9	Managed as out patient	1	6	2	2	99	9	38	58	A B	1	1	0	0	0	0	0	0	0	0	0	0	0	0	0	0	0		2			2				2
656	2019-05-31 05:56:21	rgebeyehu@clintonhealthaccess.org	1	2019-05-30	Rm	1	102	1002	89254	2011-11-06	2011-11-06	9	Managed as out patient	1	6	2	2	99	38	38	52	A B	1	1	0	0	0	0	0	0	0	0	0	0	0	0	0	0	0		2			2				2
657	2019-05-31 05:56:22	rgebeyehu@clintonhealthaccess.org	1	2019-05-30	Rm	1	102	1002	39483	2011-11-06	2011-11-06	9	Managed as out patient	2	20	3	2	99	9	38	43	A B	1	1	0	0	0	0	0	0	0	0	0	0	0	0	0	0	0		2			2				2
658	2019-05-31 05:56:22	rgebeyehu@clintonhealthaccess.org	1	2019-05-30	Rm	1	102	1002	71434	2011-11-06	2011-11-06	9	Managed as out patient	1	9	2	2	8	9	38	53	A B	1	1	0	0	0	0	0	0	0	0	0	0	0	0	0	0	0		2			2				2
659	2019-05-31 05:56:23	rgebeyehu@clintonhealthaccess.org	1	2019-05-30	Rm	1	102	1002	76231	2011-11-06	2011-11-06	9	Managed as out patient	1	6	2	1	99	9	38.6	42	A	1	0	0	0	0	0	0	0	0	0	0	0	0	0	0	0	0		2			2				2
660	2019-05-31 05:56:23	rgebeyehu@clintonhealthaccess.org	1	2019-05-30	Rm	1	102	1002	89392	2011-11-06	2011-11-06	9	Managed as out patient	2	12	3	1	99	9	37	64	A B	1	1	0	0	0	0	0	0	0	0	0	0	0	0	0	0	0		2			2				2
661	2019-05-31 05:56:24	rgebeyehu@clintonhealthaccess.org	1	2019-05-30	Rm	1	102	1002	76637	2011-11-06	2011-11-06	9	Managed as out patient	2	12	3	2	99	9	36.5	47	A B	1	1	0	0	0	0	0	0	0	0	0	0	0	0	0	0	0		2			2				2
662	2019-05-31 05:56:24	rgebeyehu@clintonhealthaccess.org	1	2019-05-30	Rm	1	102	1002	65649	2011-11-06	2011-11-06	9	Managed as out patient	1	11	2	2	99	9	37	75	A B	1	1	0	0	0	0	0	0	0	0	0	0	0	0	0	0	0		2			2				2
663	2019-05-31 05:56:24	rgebeyehu@clintonhealthaccess.org	1	2019-05-30	Rm	1	102	1002	89378	2011-11-06	2011-11-06	9	Managed as out patient	1	6	2	1	99	9	37.5	76	A B	1	1	0	0	0	0	0	0	0	0	0	0	0	0	0	0	0		2			2				2
664	2019-05-31 05:56:25	rgebeyehu@clintonhealthaccess.org	1	2019-05-30	Rm	1	102	1002	5635	2011-11-06	2011-11-06	9	Managed as out patient	2	18	3	1	99	9	35.5	49	A B	1	1	0	0	0	0	0	0	0	0	0	0	0	0	0	0	0		2			2				2
665	2019-05-31 05:56:25	rgebeyehu@clintonhealthaccess.org	1	2019-05-30	Rm	1	102	1002	24308	2011-12-06	2011-12-06	9	Managed as out patient	3	34	3	2	99	9	38	58	A B G	1	1	0	0	0	0	1	0	0	0	0	0	0	0	0	0	0		2			2				2
666	2019-05-31 05:56:26	rgebeyehu@clintonhealthaccess.org	1	2019-05-30	Rm	1	102	1002	89444	2011-12-06	2011-12-06	9	Managed as out patient	5	48	3	1	99	9	38	44	A B G	1	1	0	0	0	0	1	0	0	0	0	0	0	0	0	0	0		2			2				2
667	2019-05-31 05:56:26	rgebeyehu@clintonhealthaccess.org	1	2019-05-30	Rm	1	102	1002	70937	2011-12-06	2011-12-06	9	Managed as out patient	4	38	3	1	16	9	37	45	A	1	0	0	0	0	0	0	0	0	0	0	0	0	0	0	0	0		2			2				2
668	2019-05-31 05:56:26	rgebeyehu@clintonhealthaccess.org	1	2019-05-30	Rm	1	102	1002	54476	13/06/11	13/06/11	9	Managed as out patient	2	16	3	1	7	9	36.4	44	A B	1	1	0	0	0	0	0	0	0	0	0	0	0	0	0	0	0		2			2				2
669	2019-05-31 05:56:27	rgebeyehu@clintonhealthaccess.org	1	2019-05-30	Rm	1	102	1002	89573	13/06/11	13/06/11	9	Managed as out patient	2	12	3	2	99	9	9	64	A B	1	1	0	0	0	0	0	0	0	0	0	0	0	0	0	0	0		2			2				2
670	2019-05-31 05:56:27	rgebeyehu@clintonhealthaccess.org	1	2019-05-30	Rm	1	102	1002	58470	15/06/11	16/06/11	9	Managed as out patient	2	14	3	1	8.5	9	36.9	53	A B	1	1	0	0	0	0	0	0	0	0	0	0	0	0	0	0	0		2			2				2
671	2019-05-31 05:56:28	rgebeyehu@clintonhealthaccess.org	1	2019-05-30	Rm	1	102	1002	27122	15/06/11	15/06/11	9	Managed as out patient	3	25	3	2	99	9	36.9	54	A B	1	1	0	0	0	0	0	0	0	0	0	0	0	0	0	0	0		2			2				2
672	2019-05-31 05:56:28	rgebeyehu@clintonhealthaccess.org	1	2019-05-30	Rm	1	102	1002	24490	15/06/11	15/06/11	9	Managed as out patient	3	27	3	1	10	9	38.3	40	A G	1	0	0	0	0	0	1	0	0	0	0	0	0	0	0	0	0		2			2				2
673	2019-05-31 05:56:29	rgebeyehu@clintonhealthaccess.org	1	2019-05-30	Rm	1	102	1002	999	2011-05-06	2011-05-06	3		1	0	1	2	3.5	9	99	999	Y	0	0	0	0	0	0	0	0	0	0	0	0	0	0	0	0	1		2			2				2
674	2019-05-31 05:56:29	rgebeyehu@clintonhealthaccess.org	1	2019-05-30	Rm	1	102	1002	9	18/07/11	18/07/11	10		1	0	1	1	3.8	9	9	99	Y	0	0	0	0	0	0	0	0	0	0	0	0	0	0	0	0	1		2			2				2
675	2019-05-31 05:56:30	rgebeyehu@clintonhealthaccess.org	1	2019-05-30	Rm	1	102	1002	9	19/07/11	19/07/11	10		1	0	1	1	2.2	9	9	99	Y	0	0	0	0	0	0	0	0	0	0	0	0	0	0	0	0	1		2			2				2
676	2019-05-31 05:56:30	rgebeyehu@clintonhealthaccess.org	1	2019-05-30	Rm	1	102	1002	78041	15/06/11	15/06/11	9	Managed as out patient	1	9	2	1	99	9	35.2	52	A B	1	1	0	0	0	0	0	0	0	0	0	0	0	0	0	0	0		2			2				2
677	2019-05-31 05:56:30	rgebeyehu@clintonhealthaccess.org	1	2019-05-30	Rm	1	102	1002	52619	18/06/11	18/06/11	9	Managed as out patient	3	24	3	2	99	9	97.4	50	A B G	1	1	0	0	0	0	1	0	0	0	0	0	0	0	0	0	0		2			2				2
678	2019-05-31 05:56:31	rgebeyehu@clintonhealthaccess.org	1	2019-05-30	Rm	1	102	1002	89503	2011-07-06	2011-07-06	7		1	1wk	1	1	3.5	9	39.5	53	E K	0	0	0	0	1	0	0	0	0	0	1	0	0	0	0	0	0		2			2				2
679	2019-05-31 05:56:31	rgebeyehu@clintonhealthaccess.org	1	2019-05-30	Rm	1	102	1002	89811	17/06/11	17/06/11	3		1	1.2	2	2	3	9	38.8	48	G	0	0	0	0	0	0	1	0	0	0	0	0	0	0	0	0	0		2			2				2
680	2019-05-31 05:56:32	rgebeyehu@clintonhealthaccess.org	1	2019-05-30	Rm	1	102	1002	91134	2011-06-07	2011-06-07	10		1	1.3	2	2	4	9	36.7	84	A B	1	1	0	0	0	0	0	0	0	0	0	0	0	0	0	0	0		2			2				2
681	2019-05-31 05:56:32	rgebeyehu@clintonhealthaccess.org	1	2019-05-30	Rm	1	102	1002	93922	18/07/11	18/08/11	7		1	1.2	2	1	4	9	37.3	63	G	0	0	0	0	0	0	1	0	0	0	0	0	0	0	0	0	0		2			2				2
682	2019-05-31 05:56:33	rgebeyehu@clintonhealthaccess.org	1	2019-05-30	Rm	1	102	1002	95331	29/08/11	28/08/11	10		1	1	1	1	99	9	37.2	92	B	0	1	0	0	0	0	0	0	0	0	0	0	0	0	0	0	0		2			2				2
683	2019-05-31 05:56:33	rgebeyehu@clintonhealthaccess.org	1	2019-05-30	Rm	1	102	1002	79461	25/06/11	25/06/11	9	Managed as out patient	2	12	3	1	99	9	9	64	A B G	1	1	0	0	0	0	1	0	0	0	0	0	0	0	0	0	0		2			2				2
684	2019-05-31 05:56:33	rgebeyehu@clintonhealthaccess.org	1	2019-05-30	Rm	1	102	1002	79935	26/06/11	26/06/11	2		1	5	2	1	99	9	9	68	A B C	1	1	1	0	0	0	0	0	0	0	0	0	0	0	0	0	0		1	90	2	1	99	999	999	2
685	2019-05-31 05:56:34	rgebeyehu@clintonhealthaccess.org	1	2019-05-30	Rm	1	102	1002	70877	2011-02-07	2011-02-07	9	Managed as out patient	1	6	2	1	99	9	38.1	60	A G	1	0	0	0	0	0	1	0	0	0	0	0	0	0	0	0	0		2			2				2
686	2019-05-31 05:56:34	rgebeyehu@clintonhealthaccess.org	1	2019-05-30	Rm	1	102	1002	87539	2011-03-07	2011-03-07	7		1	3	2	2	99	9	9	65	A B C M	1	1	1	0	0	0	0	0	0	0	0	0	1	0	0	0	0		1	80	1	1	99	999	999	1	80
687	2019-05-31 05:56:35	rgebeyehu@clintonhealthaccess.org	1	2019-05-30	Rm	1	102	1002	89680	13/07/11	13/07/11	9	Managed as out patient	1	2	2	1	5	9	36.9	53	A	1	0	0	0	0	0	0	0	0	0	0	0	0	0	0	0	0		1	98	2	2				2
688	2019-05-31 05:56:35	rgebeyehu@clintonhealthaccess.org	1	2019-05-30	Rm	1	102	1002	917077	17/07/11	17/07/11	9	Managed as out patient	1	3	2	1	7	9	36.7	64	A B G	1	1	0	0	0	0	1	0	0	0	0	0	0	0	0	0	0		1	96	2	2				2
689	2019-05-31 05:56:36	rgebeyehu@clintonhealthaccess.org	1	2019-05-30	Rm	1	102	1002	37129	23/07/11	23/07/11	9	Managed as out patient	2	17	3	1	9	9	36.9	68	A G	1	0	0	0	0	0	1	0	0	0	0	0	0	0	0	0	0		1	98	2	2				2
690	2019-05-31 05:56:36	rgebeyehu@clintonhealthaccess.org	1	2019-05-29	Rm	1	102	1002	84576	23/07/11	23/07/11	9	Managed as out patient	2	14	3	1	8	9	36.8	76	A B G	1	1	0	0	0	0	1	0	0	0	0	0	0	0	0	0	0		1	96	2	2				2
691	2019-05-31 05:56:37	rgebeyehu@clintonhealthaccess.org	1	2019-05-30	Rm	1	102	1002	4060	23/07/11	23/07/11	9	Managed as out patient	2	20	3	1	13	9	36.7	68	A B G	1	1	0	0	0	0	1	0	0	0	0	0	0	0	0	0	0		1	98	2	2				2
692	2019-05-31 05:56:37	rgebeyehu@clintonhealthaccess.org	1	2018-05-30	Rm	1	102	1002	39718	24/07/11	24/07/11	9	Managed as out patient	2	21	3	1	9	9	35.9	68	A	1	0	0	0	0	0	0	0	0	0	0	0	0	0	0	0	0		1	98	2	2				2
693	2019-06-04 09:09:13	rgebeyehu@clintonhealthaccess.org	1	2019-05-31	Rm	1	103	1003	246728	2011-06-06	2011-06-06	7		1	0	1	1	2.5	9	9	999	Y	0	0	0	0	0	0	0	0	0	0	0	0	0	0	0	0	1		2			1	99	999	999	2
694	2019-06-04 09:09:17	rgebeyehu@clintonhealthaccess.org	1	2019-05-31	Rm	1	103	1003	236842	2011-06-06	2011-07-06	3		1	0	1	1	3.5	9	9	999	Y	0	0	0	0	0	0	0	0	0	0	0	0	0	0	0	0	1		2			1	99	999	999	2
695	2019-06-04 09:09:22	rgebeyehu@clintonhealthaccess.org	1	2019-05-31	Rm	1	103	1003	201561	2011-06-06	2011-06-06	7		1	0	1	2	3.5	9	9	999	Y	0	0	0	0	0	0	0	0	0	0	0	0	0	0	0	0	1		2			1	99	999	999	2
696	2019-06-04 09:09:25	rgebeyehu@clintonhealthaccess.org	1	2019-05-31	Rm	1	103	1003	241140	2011-07-06	2011-10-06	3		1	0	1	1	2.9	9	9	999	Y	0	0	0	0	0	0	0	0	0	0	0	0	0	0	0	0	1		2			1	999	999	999	2
697	2019-06-04 09:09:27	rgebeyehu@clintonhealthaccess.org	1	2019-05-31	Rm	1	103	1003	205499	2011-08-06	2011-08-06	3		1	0	1	1	2.5	9	9	999	Y	0	0	0	0	0	0	0	0	0	0	0	0	0	0	0	0	1		2			1	99	999	999	2
698	2019-06-04 09:09:52	rgebeyehu@clintonhealthaccess.org	1	2019-05-31	Rm	1	103	1003	208890	13/06/11	16/06/11	3		1	0	1	1	3	9	9	999	Y	0	0	0	0	0	0	0	0	0	0	0	0	0	0	0	0	1		2			1	99	999	999	2
699	2019-06-04 09:09:55	rgebeyehu@clintonhealthaccess.org	1	2019-05-31	Rm	1	103	1003	245277	15/06/11	15/06/11	3		1	0	1	2	2.7	9	9	999	Y	0	0	0	0	0	0	0	0	0	0	0	0	0	0	0	0	1		2			2				2
700	2019-06-04 09:09:59	rgebeyehu@clintonhealthaccess.org	1	2019-05-31	Rm	1	103	1003	237450	19/06/11	19/06/11	7		1	0	1	1	2.5	9	9	999	Y	0	0	0	0	0	0	0	0	0	0	0	0	0	0	0	0	1		2			1	99	999	999	2
701	2019-06-04 09:10:04	rgebeyehu@clintonhealthaccess.org	1	2019-05-31	Rm	1	103	1003	241387	22/06/11	22/06/11	7		1	0	1	1	2.5	9	9	9	Y	0	0	0	0	0	0	0	0	0	0	0	0	0	0	0	0	1		2			1	99	999	999	2
702	2019-06-04 09:10:24	rgebeyehu@clintonhealthaccess.org	1	2019-05-31	Rm	1	103	1003	248238	27/06/11	28/06/11	3		1	0	1	1	3.5	9	9	999	Y	0	0	0	0	0	0	0	0	0	0	0	0	0	0	0	0	1		2			1	99	999	999	2
703	2019-06-04 09:10:28	rgebeyehu@clintonhealthaccess.org	1	2019-05-31	Rm	1	103	1003	240528	28/06/11	29/06/11	3		1	0	1	2	3	9	9	999	Y	0	0	0	0	0	0	0	0	0	0	0	0	0	0	0	0	1		2			1	99	999	999	2
704	2019-06-04 09:10:29	rgebeyehu@clintonhealthaccess.org	1	2019-05-31	Rm	1	103	1003	240915	30/06/11	30/06/11	3		1	0	1	2	3.5	9	9	999	Y	0	0	0	0	0	0	0	0	0	0	0	0	0	0	0	0	1		2			1	99	999	999	2
705	2019-06-04 09:10:30	rgebeyehu@clintonhealthaccess.org	1	2019-05-31	Rm	1	103	1003	240194	2011-02-07	2011-02-07	7		1	0	1	1	3.4	9	9	999	Y	0	0	0	0	0	0	0	0	0	0	0	0	0	0	0	0	1		2			1	99	999	999	2
706	2019-06-04 09:10:31	rgebeyehu@clintonhealthaccess.org	1	2019-05-31	Rm	1	103	1003	210512	2011-02-07	2011-03-07	3		1	0	1	2	2.5	9	9	999	Y	0	0	0	0	0	0	0	0	0	0	0	0	0	0	0	0	1		2			1	99	999	999	2
707	2019-06-04 09:10:33	rgebeyehu@clintonhealthaccess.org	1	2019-05-31	Rm	1	103	1003	237362	2011-05-07	2011-05-07	3		1	0	1	1	3.4	9	9	999	Y	0	0	0	0	0	0	0	0	0	0	0	0	0	0	0	0	1		2			2				2
708	2019-06-04 09:10:34	rgebeyehu@clintonhealthaccess.org	1	2019-05-31	Rm	1	103	1003	237872	2011-09-07	2011-10-07	3		1	0	1	1	3.8	9	9	999	Y	0	0	0	0	0	0	0	0	0	0	0	0	0	0	0	0	1		2			1	99	999	999	2
709	2019-06-04 09:10:37	rgebeyehu@clintonhealthaccess.org	1	2019-05-31	Rm	1	103	1003	2 49632	2011-12-07	14/07/11	3		1	0	1	1	3.2	9	9	999	Y	0	0	0	0	0	0	0	0	0	0	0	0	0	0	0	0	1		2			1	99	999	999	2
710	2019-06-04 09:11:06	rgebeyehu@clintonhealthaccess.org	1	2019-05-31	Rm	1	103	1003	248506	13/07/11	13/07/11	8		1	0	1	1	2.8	9	9	999	Y	0	0	0	0	0	0	0	0	0	0	0	0	0	0	0	0	1		2			1	99	999	999	2
711	2019-06-04 09:11:07	rgebeyehu@clintonhealthaccess.org	1	2019-05-31	Rm	1	103	1003	243874	23/07/11	23/07/11	7		1	0	1	1	3.5	9	9	999	Y	0	0	0	0	0	0	0	0	0	0	0	0	0	0	0	0	1		2			1	99	999	999	2
712	2019-06-04 09:11:29	rgebeyehu@clintonhealthaccess.org	1	2019-05-31	Rm	1	103	1003	245939	25/07/11	25/07/11	3		1	0	1	1	2.4	9	9	999	Y	0	0	0	0	0	0	0	0	0	0	0	0	0	0	0	0	1		2			1	99	999	999	2
713	2019-06-04 09:11:31	rgebeyehu@clintonhealthaccess.org	1	2019-05-31	Rm	1	103	1003	241495	2011-05-08	2011-05-08	3		1	0	1	1	2.6	9	9	999	Y	0	0	0	0	0	0	0	0	0	0	0	0	0	0	0	0	1		2			2				2
714	2019-06-04 09:11:34	rgebeyehu@clintonhealthaccess.org	1	2019-06-03	Rm	1	103	1003	235439	2011-08-06	2011-08-06	9	Managed as out patient	5	50	3	2	16	102	37.8	48	A B G	1	1	0	0	0	0	1	0	0	0	0	0	0	0	0	0	0		2			2				2
715	2019-06-04 09:11:35	rgebeyehu@clintonhealthaccess.org	1	2019-06-03	Rm	1	103	1003	72803	2011-08-06	2011-08-06	9	Managed as our patient	3	30	3	2	13	88	9	58	A B	1	1	0	0	0	0	0	0	0	0	0	0	0	0	0	0	0		2			2				2
716	2019-06-04 09:11:36	rgebeyehu@clintonhealthaccess.org	1	2019-06-03	Rm	1	103	1003	248368	2011-08-06	2011-08-06	7		1	6	2	2	7	66	38	60	A B G	1	1	0	0	0	0	1	0	0	0	0	0	0	0	0	0	0		2			2				2
717	2019-06-04 09:11:37	rgebeyehu@clintonhealthaccess.org	1	2019-06-03	Rm	1	103	1003	237641	13/06/11	13/06/11	9	Managed as out patient	1	7	2	1	8	69	9	59	A B	1	1	0	0	0	0	0	0	0	0	0	0	0	0	0	0	0		2			2				2
718	2019-06-04 09:11:38	rgebeyehu@clintonhealthaccess.org	1	2019-06-03	Rm	1	103	1003	248668	13/06/11	13/06/11	9	Managed as out patient	2	18	3	2	14	78	38	56	A B G	1	1	0	0	0	0	1	0	0	0	0	0	0	0	0	0	0		2			2				2
719	2019-06-04 09:11:42	rgebeyehu@clintonhealthaccess.org	1	2019-06-03	Rm	1	103	1003	236591	15/06/11	15/06/11	7		1	8	2	2	7.5	69	37.8	69	A B G K M	1	1	0	0	0	0	1	0	0	0	1	0	1	0	0	0	0		2			2				2
720	2019-06-04 09:11:44	rgebeyehu@clintonhealthaccess.org	1	2019-06-03	Rm	1	103	1003	248817	18/06/11	18/06/11	9	Managed as out patient	2	12	3	1	9	70	37.5	52	A B G	1	1	0	0	0	0	1	0	0	0	0	0	0	0	0	0	0		2			2				2
721	2019-06-04 09:11:59	rgebeyehu@clintonhealthaccess.org	1	2019-06-03	Rm	1	103	1003	240834	19/06/11	19/06/11	9	Managed as out patient	1	5	2	2	6	67	37.8	61	A B G	1	1	0	0	0	0	1	0	0	0	0	0	0	0	0	0	0		2			2				2
722	2019-06-04 09:12:02	rgebeyehu@clintonhealthaccess.org	1	2019-06-03	Rm	1	103	1003	245992	21/06/11	21/06/11	7		3	24	3	1	13	81	9	63	A B K M	1	1	0	0	0	0	0	0	0	0	1	0	1	0	0	0	0		2			2				2
723	2019-06-04 09:12:04	rgebeyehu@clintonhealthaccess.org	1	2019-06-03	Rm	1	103	1003	241755	21/06/11	21/06/11	9	Managed as out patient	1	4	2	1	6	64	9	67	A B	1	1	0	0	0	0	0	0	0	0	0	0	0	0	0	0	0		2			2				2
724	2019-06-04 09:12:08	rgebeyehu@clintonhealthaccess.org	1	2019-06-03	Rm	1	103	1003	21633	26/06/11	26/06/11	9	Managed as out patient	2	22	3	1	11	79	9	50	A	1	0	0	0	0	0	0	0	0	0	0	0	0	0	0	0	0		2			2				2
725	2019-06-04 09:12:12	rgebeyehu@clintonhealthaccess.org	1	2019-06-03	Rm	1	103	1003	243354	26/06/11	26/06/11	9	Managed as out patient	1	3	2	2	5.5	64	9	56	A B	1	1	0	0	0	0	0	0	0	0	0	0	0	0	0	0	0		2			2				2
726	2019-06-04 09:12:14	rgebeyehu@clintonhealthaccess.org	1	2019-06-03	Rm	1	103	1003	236124	27/06/11	27/06/11	9	Managed as out patient	1	8	2	2	7	66	9	59	A B	1	1	0	0	0	0	0	0	0	0	0	0	0	0	0	0	0		2			2				2
727	2019-06-04 09:12:16	rgebeyehu@clintonhealthaccess.org	1	2019-06-03	Rm	1	103	1003	236243	26/06/11	27/06/11	9	Managed as out patient	1	9	2	2	99	99	37.8	59	A B G	1	1	0	0	0	0	1	0	0	0	0	0	0	0	0	0	0		2			2				2
728	2019-06-04 09:12:17	rgebeyehu@clintonhealthaccess.org	1	2019-06-03	Rm	1	103	1003	242476	28/06/11	28/06/11	9	Managed as out patient	1	5	2	2	7.3	64	36.4	53	A B K	1	1	0	0	0	0	0	0	0	0	1	0	0	0	0	0	0		2			2				2
729	2019-06-04 09:12:19	rgebeyehu@clintonhealthaccess.org	1	2019-06-03	Rm	1	103	1003	248044	2011-03-07	2011-03-07	9	Managed as out patient	2	13	3	2	9	74	36.8	58	A B	1	1	0	0	0	0	0	0	0	0	0	0	0	0	0	0	0		2			2				2
730	2019-06-04 09:12:20	rgebeyehu@clintonhealthaccess.org	1	2019-06-03	Rm	1	103	1003	246969	2011-04-07	2011-04-07	9	Managed as out patient	1	5	2	1	6	67	35.8	54	A B	1	1	0	0	0	0	0	0	0	0	0	0	0	0	0	0	0		2			2				2
731	2019-06-04 09:12:21	rgebeyehu@clintonhealthaccess.org	1	2019-06-03	Rm	1	103	1003	241098	2011-09-07	2011-09-07	9	Managed as out patient	1	5	2	1	7.5	69	37.8	69	A B	1	1	0	0	0	0	0	0	0	0	0	0	0	0	0	0	0		2			2				2
732	2019-06-04 09:12:22	rgebeyehu@clintonhealthaccess.org	1	2019-06-03	Rm	1	103	1003	236860	2011-11-07	2011-11-06	9	Managed as out patient	1	8	2	2	8.5	67	9	56	A B	1	1	0	0	0	0	0	0	0	0	0	0	0	0	0	0	0		2			2				2
733	2019-06-04 09:12:23	rgebeyehu@clintonhealthaccess.org	1	2019-06-03	Rm	1	103	1003	250145	2011-12-07	2011-12-06	9	Managed as out patient	2	18	3	1	11	79	9	56	A B	1	1	0	0	0	0	0	0	0	0	0	0	0	0	0	0	0		2			2				2
734	2019-06-04 09:12:24	rgebeyehu@clintonhealthaccess.org	1	2019-06-03	Rm	1	103	1003	242237	13/06/11	13/06/11	9	Managed as out patient	2	19	3	2	10	78	38	57	A B	1	1	0	0	0	0	0	0	0	0	0	0	0	0	0	0	0		2			2				2
735	2019-06-04 09:12:25	rgebeyehu@clintonhealthaccess.org	1	2019-06-03	Rm	1	103	1003	235129	13/07/11	13/07/11	9	Managed as out patient	1	9	2	2	8.5	69	9	56	A B	1	1	0	0	0	0	0	0	0	0	0	0	0	0	0	0	0		2			2				2
736	2019-06-04 09:12:26	rgebeyehu@clintonhealthaccess.org	1	2019-06-03	Rm	1	103	1003	235923	16/07/11	16/07/11	9	Managed as out patient	1	7	2	2	7	69	9	53	A B	1	1	0	0	0	0	0	0	0	0	0	0	0	0	0	0	0		2			2				2
737	2019-06-04 09:12:27	rgebeyehu@clintonhealthaccess.org	1	2019-06-03	Rm	1	103	1003	229148	18/07/11	18/07/11	9	Managed as out patient	2	13	3	1	9.6	9	37.1	44	A	1	0	0	0	0	0	0	0	0	0	0	0	0	0	0	0	0		2			2				2
738	2019-06-04 09:12:28	rgebeyehu@clintonhealthaccess.org	1	2019-06-03	Rm	1	103	1003	250890	26/07/11	26/07/11	7		2	12	3	1	99	9	9	58	A B K N	1	1	0	0	0	0	0	0	0	0	1	0	0	1	0	0	0		2			2				2
739	2019-06-04 09:12:29	rgebeyehu@clintonhealthaccess.org	1	2019-06-03	Rm	1	103	1003	241829	30/07/11	30/07/11	9	Managed as out patient	1	6	2	1	7.5	71	38	999	A B	1	1	0	0	0	0	0	0	0	0	0	0	0	0	0	0	0		2			2				2
740	2019-06-04 09:12:30	rgebeyehu@clintonhealthaccess.org	1	2019-06-03	Rm	1	103	1003	251165	2011-01-08	0108/11	9	Managed as out patient	3	31	3	1	15	94	36.8	56	A B	1	1	0	0	0	0	0	0	0	0	0	0	0	0	0	0	0		2			2				2
741	2019-06-04 09:12:31	rgebeyehu@clintonhealthaccess.org	1	2019-06-03	Rm	1	103	1003	246137	2011-02-08	2011-02-08	9	Managed as out patient	1	6	2	1	7	68	37.5	63	A B G	1	1	0	0	0	0	1	0	0	0	0	0	0	0	0	0	0		2			2				2
742	2019-06-04 09:12:32	rgebeyehu@clintonhealthaccess.org	1	2019-06-03	Rm	1	103	1003	231744	2011-02-08	2011-02-08	9	Managed as out patient	2	12	3	1	10	78	38	47	A G	1	0	0	0	0	0	1	0	0	0	0	0	0	0	0	0	0		2			2				2
743	2019-06-04 09:12:33	rgebeyehu@clintonhealthaccess.org	1	2019-06-03	Rm	1	103	1003	223711	2011-07-08	2011-07-08	7		2	19	3	2	12	79	38.8	59	A B K M	1	1	0	0	0	0	0	0	0	0	1	0	1	0	0	0	0		2			2				2
744	2019-06-04 09:12:34	rgebeyehu@clintonhealthaccess.org	1	2019-06-03	Rm	1	103	1003	231738	2011-07-08	2011-07-08	9	Managed as out patient	2	12	3	2	10	72	39.3	52	A B	1	1	0	0	0	0	0	0	0	0	0	0	0	0	0	0	0		2			2				2
745	2019-06-04 09:12:35	rgebeyehu@clintonhealthaccess.org	1	2019-06-03	Rm	1	103	1003	51243	2011-08-08	2011-09-08	9	Managed as out patient	4	42	3	1	12	83	36.6	48	A B	1	1	0	0	0	0	0	0	0	0	0	0	0	0	0	0	0		2			2				2
746	2019-06-04 09:12:36	rgebeyehu@clintonhealthaccess.org	1	2019-06-03	Rm	1	103	1003	251652	2011-08-08	2011-08-08	7		1	5	2	1	7.5	69	37.8	73	A B G K M	1	1	0	0	0	0	1	0	0	0	1	0	1	0	0	0	0		2			2				2
747	2019-06-04 09:12:37	rgebeyehu@clintonhealthaccess.org	1	2019-06-04	Rm	1	103	1003	248303	2011-08-08	2011-08-08	9	Managed as out patient	1	10	2	2	9	73	37.7	52	A B G	1	1	0	0	0	0	1	0	0	0	0	0	0	0	0	0	0		2			2				2
748	2019-06-04 09:12:38	rgebeyehu@clintonhealthaccess.org	1	2019-06-04	Rm	1	103	1003	235873	2011-09-08	2011-09-08	9	Managed as out patient	1	10	2	1	9.8	71	37.2	51	A B	1	1	0	0	0	0	0	0	0	0	0	0	0	0	0	0	0		2			2				2
749	2019-06-04 09:12:39	rgebeyehu@clintonhealthaccess.org	1	2019-06-04	Rm	1	103	1003	225217	2011-10-08	2011-10-08	9	Managed as out patient	1	13	3	1	11	76	36.1	56	A B	1	1	0	0	0	0	0	0	0	0	0	0	0	0	0	0	0		2			2				2
750	2019-06-04 09:12:40	rgebeyehu@clintonhealthaccess.org	1	2019-06-04	Rm	1	103	1003	249703	14/08/11	14/08/11	9	Managed as out patient	1	3	2	2	6.2	9	36.8	69	A B	1	1	0	0	0	0	0	0	0	0	0	0	0	0	0	0	0		2			2				2
751	2019-06-04 09:12:41	rgebeyehu@clintonhealthaccess.org	1	2019-06-04	Rm	1	103	1003	235523	16/07/11	16/07/11	9	Managed as out patient	1	11	2	2	9.8	73	36	58	A B	1	1	0	0	0	0	0	0	0	0	0	0	0	0	0	0	0		2			2				2
752	2019-06-04 09:12:42	rgebeyehu@clintonhealthaccess.org	1	2019-06-04	Rm	1	103	1003	245833	16/08/11	16/08/11	9	Managed as out patient	1	4	2	1	6.5	9	36.2	999	A B K	1	1	0	0	0	0	0	0	0	0	1	0	0	0	0	0	0		2			2				2
753	2019-06-04 09:12:43	rgebeyehu@clintonhealthaccess.org	1	2019-06-04	Rm	1	103	1003	219975	21/08/11	21/08/11	7		2	21	3	1	11	80	37	59	A B K M	1	1	0	0	0	0	0	0	0	0	1	0	1	0	0	0	0		2			2				2
754	2019-06-04 09:12:44	rgebeyehu@clintonhealthaccess.org	1	2019-06-04	Rm	1	103	1003	33651	21/08/11	21/08/11	9	Managed as out patient	5	56	3	2	15	9	36.8	56	A B	1	1	0	0	0	0	0	0	0	0	0	0	0	0	0	0	0		2			2				2
755	2019-06-04 09:12:45	rgebeyehu@clintonhealthaccess.org	1	2019-06-04	Rm	1	103	1003	252310	22/08/11	22/08/11	9	Managed as out patient	1	11	2	1	9	78	36.7	59	A B	1	1	0	0	0	0	0	0	0	0	0	0	0	0	0	0	0		2			2				2
756	2019-06-04 09:12:46	rgebeyehu@clintonhealthaccess.org	1	2019-06-04	Rm	1	103	1003	248381	22/08/11	22/08/11	9	Managed as out patient	1	3	2	1	6.2	9	36.5	63	A B	1	1	0	0	0	0	0	0	0	0	0	0	0	0	0	0	0		2			2				2
757	2019-06-04 09:12:46	rgebeyehu@clintonhealthaccess.org	1	2019-06-04	Rm	1	103	1003	251633	28/08/11	28/08/11	9	Managed as out patient	1	4	2	2	6.5	9	37	68	A B	1	1	0	0	0	0	0	0	0	0	0	0	0	0	0	0	0		2			2				2
758	2019-06-04 09:12:47	rgebeyehu@clintonhealthaccess.org	1	2019-06-04	Rm	1	103	1003	249444	28/08/11	28/08/11	9	Managed as out patient	1	3	2	2	6	9	36.2	67	A B	1	1	0	0	0	0	0	0	0	0	0	0	0	0	0	0	0		2			2				2
759	2019-06-04 09:12:48	rgebeyehu@clintonhealthaccess.org	1	2019-06-04	Rm	1	103	1003	252669	29/08/11	29/08/11	9	Managed as out patient	2	12	3	2	10	9	999	59	A B	1	1	0	0	0	0	0	0	0	0	0	0	0	0	0	0	0		2			2				2
760	2019-06-04 09:13:13	rgebeyehu@clintonhealthaccess.org	1	2019-05-31	Rm	1	103	1003	240031	2011-09-06	2011-09-06	7		1	0	1	1	3	9	9	999	Y	0	0	0	0	0	0	0	0	0	0	0	0	0	0	0	0	1		2			1	99	999	999	2
761	2019-06-04 09:13:13	rgebeyehu@clintonhealthaccess.org	1	2019-05-31	Rm	1	103	1003	238247	25/06/11	25/06/11	3		1	0	1	2	2.9	9	9	999	Y	0	0	0	0	0	0	0	0	0	0	0	0	0	0	0	0	1		2			2				2
762	2019-06-04 09:13:14	rgebeyehu@clintonhealthaccess.org	1	2019-05-31	Rm	1	103	1003	233766	2011-12-07	2011-12-07	3		1	0	1	2	3.2	9	9	999	Y	0	0	0	0	0	0	0	0	0	0	0	0	0	0	0	0	1		2			2				2
763	2019-06-04 09:13:14	rgebeyehu@clintonhealthaccess.org	1	2019-05-31	Rm	1	103	1003	243785	22/07/11	22/07/11	7		1	0	1	1	3	9	9	999	Y	0	0	0	0	0	0	0	0	0	0	0	0	0	0	0	0	1		2			1	99	999	999	2
764	2019-06-04 09:13:15	rgebeyehu@clintonhealthaccess.org	1	2019-06-03	Rm	1	103	1003	219948	19/06/11	19/06/11	9	Managed as out patient	2	18	3	2	11	78	9	59	A B	1	1	0	0	0	0	0	0	0	0	0	0	0	0	0	0	0		2			2				2
765	2019-06-04 09:13:24	rgebeyehu@clintonhealthaccess.org	1	2019-05-31	Rm	1	103	1003	241995	2011-04-06	2011-04-06	3		1	0	1	1	3	9	9	999	Y	0	0	0	0	0	0	0	0	0	0	0	0	0	0	0	0	1		2			1	99	999	999	2
766	2019-06-10 09:22:35	ttumbule	1	2019-06-04	Tegegn Chote	3	301	3001	04875/09	2011-05-06	2011-05-06	3		3	29	3	2	11	9	9	67	A B D	1	1	0	1	0	0	0	0	0	0	0	0	0	0	0	0	0		2			2				2
767	2019-06-10 09:22:36	ttumbule	1	2019-06-04	Tegegn Chote	3	301	3001	12228/11	2011-06-06	2011-06-06	3		1	6	2	1	8	9	9	67	A B G	1	1	0	0	0	0	1	0	0	0	0	0	0	0	0	0	0		2			2				2
768	2019-06-10 09:22:37	ttumbule	1	2019-06-04	Tegegn Chote	3	301	3001	23731/10	2011-08-06	2011-08-06	3		1	6	2	1	7	9	9	62	A B G	1	1	0	0	0	0	1	0	0	0	0	0	0	0	0	0	0		2			2				2
769	2019-06-10 09:22:38	ttumbule	1	2019-06-04	Tegegn	3	301	3001	03020/08	2011-09-06	2011-09-06	3		2	14	3	1	9	9	9	54	A B	1	1	0	0	0	0	0	0	0	0	0	0	0	0	0	0	0		2			2				2
770	2019-06-10 09:22:38	ttumbule	1	2019-06-04	Tegegn Chote	3	301	3001	01620/11	2011-11-06	2011-11-06	3		5	52	3	2	7	9	9	50	A B G	1	1	0	0	0	0	1	0	0	0	0	0	0	0	0	0	0		2			2				2
771	2019-06-10 09:22:40	ttumbule	1	2019-06-04	Tegegn Chote	3	301	3001	12669/11	2011-12-06	2011-12-06	3		5	48	3	1	14	9	9	46	A B G	1	1	0	0	0	0	1	0	0	0	0	0	0	0	0	0	0		1	96	2	2				1	96
772	2019-06-10 09:22:40	ttumbule	1	2019-06-04	Tegegn Chote	3	301	3001	12997/11	17/6/11	17/6/11	3		1	7	2	1	7	9	9	50	A B D	1	1	0	1	0	0	0	0	0	0	0	0	0	0	0	0	0		2			2				2
773	2019-06-10 09:22:42	ttumbule	1	2019-06-04	Tegegn Chote	3	301	3001	13089/11	18/6/11	18/6/11	3		2	14	3	1	10	9	9	56	A B	1	1	0	0	0	0	0	0	0	0	0	0	0	0	0	0	0		2			2				2
774	2019-06-10 09:22:42	ttumbule	1	2019-06-04	Tegegn Chote	3	301	3001	29263/09	20/6/11	20/6/11	3		2	19	3	2	12	9	9	40	A M	1	0	0	0	0	0	0	0	0	0	0	0	1	0	0	0	0		1	98	2	2				1	98
775	2019-06-10 09:22:44	ttumbule	1	2019-06-04	Tegegn Chote	3	301	3001	02436/10	25/6/11	25/6/11	3		2	18	3	1	12	9	9	60	A B G	1	1	0	0	0	0	1	0	0	0	0	0	0	0	0	0	0		2			2				2
776	2019-06-10 09:22:45	ttumbule	1	2019-06-04	Tegegn Chote	3	301	3001	26614/10	2011-07-07	2011-07-07	3		2	18	3	1	13	9	9	60	A B	1	1	0	0	0	0	0	0	0	0	0	0	0	0	0	0	0		2			2				2
777	2019-06-10 09:22:47	ttumbule	1	2019-06-04	Tegegn Chote	3	301	3001	10724/11	2011-05-07	2011-05-07	3		1	2	2	1	6	9	9	60	A B	1	1	0	0	0	0	0	0	0	0	0	0	0	0	0	0	0		2			2				2
778	2019-06-10 09:22:47	ttumbule	1	2019-06-04	Tegegn Chote	3	301	3001	11837/10	2011-05-07	2011-05-07	3		2	14	3	1	9	9	9	50	A B	1	1	0	0	0	0	0	0	0	0	0	0	0	0	0	0	0		2			2				2
779	2019-06-10 09:22:48	ttumbule	1	2019-06-04	Tegegn Chote	3	301	3001	14552/11	2011-09-07	2011-09-07	3		1	4	2	1	9	9	999	42	A B	1	1	0	0	0	0	0	0	0	0	0	0	0	0	0	0	0		2			2				2
780	2019-06-10 09:22:49	ttumbule	1	2019-06-04	Tegegn Chote	3	301	3001	11006/11	14/7/11	14/7/11	3		2	13	3	2	9	9	9	50	A G	1	0	0	0	0	0	1	0	0	0	0	0	0	0	0	0	0		2			2				2
781	2019-06-10 09:22:50	ttumbule	1	2019-06-04	Tegegn Chote	3	301	3001	19123/09	15/7/11	15/7/11	3		2	22	3	2	11	9	9	66	A B G	1	1	0	0	0	0	1	0	0	0	0	0	0	0	0	0	0		2			2				2
782	2019-06-10 09:22:50	ttumbule	1	2019-06-04	Tegegn Chote	3	301	3001	19893/08	20/7/11	20/7/11	3		3	30	3	1	99	9	9	40	A B G	1	1	0	0	0	0	1	0	0	0	0	0	0	0	0	0	0		2			2				2
783	2019-06-10 09:22:51	ttumbule	1	2019-06-04	Tegegn Chote	3	301	3001	13897/11	28/7/11	28/7/11	3		2	13	3	1	10	9	9	45	A B	1	1	0	0	0	0	0	0	0	0	0	0	0	0	0	0	0		2			2				2
784	2019-06-10 09:22:51	ttumbule	1	2019-06-04	Tegegn Chote	3	301	3001	06589/10	2010-05-08	2010-05-08	3		4	36	3	1	14	9	9	50	A B	1	1	0	0	0	0	0	0	0	0	0	0	0	0	0	0	0		2			2				2
785	2019-06-10 09:22:52	ttumbule	1	2019-06-04	Tegegn Chote	3	301	3001	01488/09	2011-12-08	2011-12-08	3		3	31	3	2	15	9	9	48	A B G	1	1	0	0	0	0	1	0	0	0	0	0	0	0	0	0	0		2			2				2
786	2019-06-10 09:22:53	ttumbule	1	2019-06-04	Tegegn Chote	3	301	3001	12272/11	2011-12-08	2011-12-08	3		1	10	2	1	9	9	9	66	B G N	0	1	0	0	0	0	1	0	0	0	0	0	0	1	0	0	0		2			2				2
787	2019-06-10 09:22:54	ttumbule	1	2019-06-04	Tegegn Chote	3	301	3001	12306/09	16/8/11	16/8/11	3		5	48	3	2	13	9	9	56	A B G	1	1	0	0	0	0	1	0	0	0	0	0	0	0	0	0	0		2			2				2
788	2019-06-10 09:22:54	ttumbule	1	2019-06-04	Tegegn Chote	3	301	3001	15557/09	17/8/11	17/8/11	3		3	24	3	1	16	9	9	999	A K N	1	0	0	0	0	0	0	0	0	0	1	0	0	1	0	0	0		1	96	2	2				2
789	2019-06-10 09:22:55	ttumbule	1	2019-06-04	Tegegn Chote	3	301	3001	27913/10	19/8/11	19/8/11	3		2	15	3	1	11	9	9	44	A G	1	0	0	0	0	0	1	0	0	0	0	0	0	0	0	0	0		2			2				2
790	2019-06-10 09:22:56	ttumbule	1	2019-06-04	Tegegn Chote	3	301	3001	17739/11	21/8/11	21/8/11	3		1	3	2	2	99	9	9	65	A B C	1	1	1	0	0	0	0	0	0	0	0	0	0	0	0	0	0		2			2				2
791	2019-06-10 09:22:56	ttumbule	1	2019-06-04	Tegegn Chote	3	301	3001	04005/10	23/8/11	23/8/11	3		2	20	3	1	10	9	9	50	A B D	1	1	0	1	0	0	0	0	0	0	0	0	0	0	0	0	0		2			2				2
792	2019-06-10 09:22:57	ttumbule	1	2019-06-04	Tegegn Chote	3	301	3001	06589/10	23/8/11	23/8/11	3		4	40	3	1	12	9	9	68	A B G	1	1	0	0	0	0	1	0	0	0	0	0	0	0	0	0	0		2			2				2
793	2019-06-10 09:22:57	ttumbule	1	2019-06-04	Tegegn Chote	3	301	3001	09808/11	30/8/11	30/8/11	3		1	6	2	2	8	9	37	51	A B	1	1	0	0	0	0	0	0	0	0	0	0	0	0	0	0	0		2			2				2
794	2019-06-10 09:22:58	ttumbule	1	2019-06-04	Tegegn	3	301	3001	17501/11	17/8/11	17/8/11	7		1	0	1	2	4	9	9	999	J	0	0	0	0	0	0	0	0	0	1	0	0	0	0	0	0	0		2			2				2
795	2019-06-10 09:23:00	ttumbule	1	2019-06-04	Tegegn Chote	3	301	3001	17622/11	19/8/11	19/8/11	3		1	0	1	2	4	9	9	999	J	0	0	0	0	0	0	0	0	0	1	0	0	0	0	0	0	0		2			2				2
796	2019-06-10 09:23:00	ttumbule	1	2019-06-04	Tegegn Chote	3	301	3001	18524/11	29/8/11	29/8/11	7		1	0	1	1	3	9	9	999	J	0	0	0	0	0	0	0	0	0	1	0	0	0	0	0	0	0		2			2				2
797	2019-06-10 09:23:01	ttumbule	1	2019-06-06	Tegegn Chote	3	302	3003	14892/11	2011-03-08	2011-03-08	3		5	48	3	1	15	108	38	46	A B G	1	1	0	0	0	0	1	0	0	0	0	0	0	0	0	0	0		1	97	2	2				2
798	2019-06-10 12:00:19	ttumbule	1	2019-06-03	Tegegn Chote	3	301	3001	11554/11	2011-01-06	2011-01-06	3		5	53	3	1	14	9	38	40	A G	1	0	0	0	0	0	1	0	0	0	0	0	0	0	0	0	0		2			2				2
799	2019-06-10 12:00:20	ttumbule	1	2019-06-03	Tegegn Chote	3	301	3001	10422/11	2011-10-06	2011-10-06	3		1	1	1	2	5	9	9	9	A D	1	0	0	1	0	0	0	0	0	0	0	0	0	0	0	0	0		2			2				2
800	2019-06-10 12:00:20	ttumbule	1	2019-06-05	Tegegn Chote	3	302	3003	03030/11	2011-02-06	2011-02-06	3		1	2	2	2	4	52	37	67	A B C G	1	1	1	0	0	0	1	0	0	0	0	0	0	0	0	0	0		2			2				2
801	2019-06-10 12:00:21	ttumbule	1	2019-06-05	Tegegn Chote	3	302	3003	08984/11	2011-07-06	2011-07-06	3		1	10	2	2	11	69	37	57	A B D	1	1	0	1	0	0	0	0	0	0	0	0	0	0	0	0	0		2			2				2
802	2019-06-10 12:00:22	ttumbule	1	2019-06-05	Tegegn Chote	3	302	3003	06657/08	2011-09-06	2011-09-06	3		4	38	3	2	19	103	37	58	A B G	1	1	0	0	0	0	1	0	0	0	0	0	0	0	0	0	0		2			2				2
803	2019-06-10 12:00:22	ttumbule	1	2019-06-05	Tegegn Chote	3	302	3003	00036/10	13/6/11	13/6/11	3		5	48	3	2	20	102	37	59	A B G	1	1	0	0	0	0	1	0	0	0	0	0	0	0	0	0	0		2			2				2
804	2019-06-10 12:00:23	ttumbule	1	2019-06-05	Tegegn Chote	3	302	3003	04090/11	15/6/11	15/6/11	3		1	5	2	1	7	60	37	60	A B	1	1	0	0	0	0	0	0	0	0	0	0	0	0	0	0	0		2			2				2
805	2019-06-10 12:00:24	ttumbule	1	2019-06-05	Tegegn Chote	3	302	3003	09327/11	18/6/11	18/6/11	3		1	8	2	1	9	61	38	57	A B G	1	1	0	0	0	0	1	0	0	0	0	0	0	0	0	0	0		2			2				2
806	2019-06-10 12:00:24	ttumbule	1	2019-06-05	Tegegn Chote	3	302	3003	09208/11	18/6/11	18/6/11	3		2	19	3	1	14	89	36	48	A B G	1	1	0	0	0	0	1	0	0	0	0	0	0	0	0	0	0		2			2				2
807	2019-06-10 12:00:25	ttumbule	1	2019-06-05	Tegegn Chote	3	302	3003	09358/11	18/6/11	18/6/11	3		2	12	3	2	14	67	37	57	A B C G	1	1	1	0	0	0	1	0	0	0	0	0	0	0	0	0	0		2			2				2
808	2019-06-10 12:00:25	ttumbule	1	2019-06-05	Tegegn Chote	3	302	3003	03735/11	19/6/11	19/6/11	3		1	10	2	2	8	69	37	57	A B D G	1	1	0	1	0	0	1	0	0	0	0	0	0	0	0	0	0		2			2				2
809	2019-06-10 12:00:26	ttumbule	1	2019-06-05	Tegegn Chote	3	302	3003	09394/11	20/6/11	20/6/11	7		2	14	3	1	13	80	38	57	A B H I K M	1	1	0	0	0	0	0	1	1	0	1	0	1	0	0	0	0		1	91	2	1	99	999	999	2
810	2019-06-10 12:00:26	ttumbule	1	2019-06-05	Tegegn Chote	3	302	3003	05095/10	21/6/11	21/6/11	3		5	49	3	1	17	104	37	47	A B	1	1	0	0	0	0	0	0	0	0	0	0	0	0	0	0	0		1	94	2	2				1	94
811	2019-06-10 12:00:27	ttumbule	1	2019-06-05	Tegegn Chote	3	302	3003	09491/11	21/6/11	21/6/11	3		1	5	2	1	6	57	37	59	A B D	1	1	0	1	0	0	0	0	0	0	0	0	0	0	0	0	0		1	92	2	2				1	92
812	2019-06-10 12:00:28	ttumbule	1	2019-06-05	Tegegn Chote	3	302	3003	09499/11	21/6/11	21/6/11	3		3	24	3	1	14	89	36	57	A B C G	1	1	1	0	0	0	1	0	0	0	0	0	0	0	0	0	0		1	93	2	2				2
813	2019-06-10 12:00:29	ttumbule	1	2019-06-05	Tegegn Chote	3	302	3003	08388/11	22/6/11	22/6/11	3		2	12	3	2	10	69	37	57	A B D	1	1	0	1	0	0	0	0	0	0	0	0	0	0	0	0	0		1	92	2	2				2
814	2019-06-10 12:00:29	ttumbule	1	2019-06-05	Tegegn Chote	3	302	3003	09659/11	25/6/11	25/6/11	3		3	24	3	1	15	84	36	49	A B C G	1	1	1	0	0	0	1	0	0	0	0	0	0	0	0	0	0		2			2				2
815	2019-06-10 12:00:30	ttumbule	1	2019-06-05	Tegegn Chote	3	302	3003	09664/11	25/6/11	25/6/11	7		1	6	2	2	5	54	36	67	A B E K L M N	1	1	0	0	1	0	0	0	0	0	1	1	1	1	0	0	0		1	90	2	2				2
816	2019-06-10 12:00:30	ttumbule	1	2019-06-05	Tegegn Chote	3	302	3003	07329/11	25/6/11	25/6/11	3		5	48	3	2	16	104	37	44	A B D	1	1	0	1	0	0	0	0	0	0	0	0	0	0	0	0	0		1	96	2	2				2
817	2019-06-10 12:00:31	ttumbule	1	2019-06-05	Tegegn Chote	3	302	3003	12559/10	26/6/11	26/6/11	3		2	17	3	1	13	70	37	49	A B G	1	1	0	0	0	0	1	0	0	0	0	0	0	0	0	0	0		1	93	2	2				2
818	2019-06-10 12:00:31	ttumbule	1	2019-06-05	Tegegn Chote	3	302	3003	05670/08	26/6/11	26/6/11	3		3	27	3	1	15	89	36	46	A B D	1	1	0	1	0	0	0	0	0	0	0	0	0	0	0	0	0		1	92	2	2				2
819	2019-06-10 12:00:32	ttumbule	1	2019-06-05	Tegegn Chote	3	302	3003	09760/11	26/6/11	26/6/11	3		5	38	3	1	16	101	37	42	A B D N	1	1	0	1	0	0	0	0	0	0	0	0	0	1	0	0	0		1	96	2	2				2
820	2019-06-10 12:00:33	ttumbule	1	2019-06-05	Tegegn Chote	3	302	3003	02929/11	27/6/11	27/6/11	3		2	16	3	2	12	86	37	56	A B G	1	1	0	0	0	0	1	0	0	0	0	0	0	0	0	0	0		1	93	2	2				2
821	2019-06-10 12:00:33	ttumbule	1	2019-06-05	Tegegn Chote	3	302	3003	03622/11	29/6/11	29/6/11	3		1	8	2	1	9	67	37	57	A B C	1	1	1	0	0	0	0	0	0	0	0	0	0	0	0	0	0		1	94	2	2				1	94
822	2019-06-10 12:00:34	ttumbule	1	2019-06-05	Tegegn Chote	3	302	3003	01778/10	29/6/11	29/6/11	3		3	32	3	1	16	94	37	44	A B N	1	1	0	0	0	0	0	0	0	0	0	0	0	1	0	0	0		1	98	2	2				1	94
823	2019-06-10 12:00:34	ttumbule	1	2019-06-05	Tegegn Chote	3	302	3003	09804/11	29/6/11	29/6/11	3		1	4	2	2	5	59	37	57	A B D	1	1	0	1	0	0	0	0	0	0	0	0	0	0	0	0	0		1	90	2	2				1	90
824	2019-06-10 12:00:35	ttumbule	1	2019-06-05	Tegegn Chote	3	302	3003	06709/11	29/6/11	29/6/11	3		1	9	2	1	10	69	37	59	A B C	1	1	1	0	0	0	0	0	0	0	0	0	0	0	0	0	0		1	91	2	2				1	91
825	2019-06-10 12:00:36	ttumbule	1	2019-06-05	Tegegn Chote	3	302	3003	03833/07	29/6/11	29/6/11	3		5	49	3	2	18	104	37	42	A B G	1	1	0	0	0	0	1	0	0	0	0	0	0	0	0	0	0		1	92	2	2				1	92
826	2019-06-10 12:00:36	ttumbule	1	2019-06-05	Tegegn Chote	3	302	3003	03622/11	30/6/11	20/6/11	3		1	7	2	1	8	62	36	999	A C	1	0	1	0	0	0	0	0	0	0	0	0	0	0	0	0	0		1	97	2	2				1	95
827	2019-06-10 12:00:37	ttumbule	1	2019-06-05	Tegegn Chote	3	302	3003	09782/11	30/6/11	30/6/11	3		4	36	3	1	17	100	37	47	A B G	1	1	0	0	0	0	1	0	0	0	0	0	0	0	0	0	0		1	93	2	2				2
828	2019-06-10 12:00:37	ttumbule	1	2019-06-05	Tegegn Chote	3	302	3003	09965/11	2011-02-07	2011-02-07	3		1	3	2	1	5	57	37	58	A B G	1	1	0	0	0	0	1	0	0	0	0	0	0	0	0	0	0		1	92	2	2				1	92
829	2019-06-10 12:00:38	ttumbule	1	2019-06-05	Tegegn Chote	3	302	3003	09971/11	2011-02-07	2011-02-07	3		1	4	2	1	5	54	37	54	A B	1	1	0	0	0	0	0	0	0	0	0	0	0	0	0	0	0		1	90	2	2				1	90
830	2019-06-10 12:00:38	ttumbule	1	2019-06-05	Tegegn Chote	3	302	3003	09998/11	2011-02-07	2011-02-07	3		3	26	3	1	14	82	38	48	A B G	1	1	0	0	0	0	1	0	0	0	0	0	0	0	0	0	0		1	94	2	2				2
831	2019-06-10 12:00:39	ttumbule	1	2019-06-05	Tegegn Chote	3	302	3003	09852/09	2011-02-07	2011-02-07	3		5	48	3	1	17	108	37	42	A B G	1	1	0	0	0	0	1	0	0	0	0	0	0	0	0	0	0		1	95	2	2				2
832	2019-06-10 12:00:39	ttumbule	1	2019-06-05	Tegegn Chote	3	302	3003	08303/11	2011-03-07	2011-03-07	3		1	3	2	1	5	56	9	60	A B E	1	1	0	0	1	0	0	0	0	0	0	0	0	0	0	0	0		1	92	2	2				2
833	2019-06-10 12:00:40	ttumbule	1	2019-06-05	Tegegn Chote	3	302	3003	11041/11	2011-03-07	2011-03-07	3		1	2	2	1	4	54	38	65	A B G	1	1	0	0	0	0	1	0	0	0	0	0	0	0	0	0	0		1	94	2	2				2
834	2019-06-10 12:00:40	ttumbule	1	2019-06-05	Tegegn Chote	3	302	3003	07176/11	2011-04-07	2011-04-07	3		1	4	2	2	5	56	37	58	A B D	1	1	0	1	0	0	0	0	0	0	0	0	0	0	0	0	0		1	92	2	2				1	92
835	2019-06-10 12:00:41	ttumbule	1	2019-06-05	Tegegn Chote	3	302	3003	10098/10	2011-04-07	2011-04-07	3		4	42	3	1	17	102	37	42	A B D	1	1	0	1	0	0	0	0	0	0	0	0	0	0	0	0	0		1	96	2	2				2
836	2019-06-10 12:00:41	ttumbule	1	2019-06-05	Tegegn Chote	3	302	3003	11187/11	2011-05-07	2011-05-07	3		1	4	2	1	5	56	36	57	A B D	1	1	0	1	0	0	0	0	0	0	0	0	0	0	0	0	0		1	92	2	2				2
837	2019-06-10 12:00:42	ttumbule	1	2019-06-05	Tegegn Chote	3	302	3003	09626/11	2011-06-07	2011-06-07	3		1	9	2	1	10	74	37	59	A B	1	1	0	0	0	0	0	0	0	0	0	0	0	0	0	0	0		1	91	2	2				1	91
838	2019-06-10 12:00:42	ttumbule	1	2019-06-05	Tegegn Chote	3	302	3003	11238/11	2011-06-07	2011-06-07	3		1	3	2	1	5	57	37	58	A B G	1	1	0	0	0	0	1	0	0	0	0	0	0	0	0	0	0		1	92	2	2				2
839	2019-06-10 12:00:43	ttumbule	1	2019-06-05	Tegegn Chote	3	302	3003	11349/11	2011-09-07	2011-09-07	3		1	6	2	1	7	66	36	59	A B C G	1	1	1	0	0	0	1	0	0	0	0	0	0	0	0	0	0		1	92	2	2				1	92
840	2019-06-10 12:00:43	ttumbule	1	2019-06-05	Tegegn Chote	3	302	3003	11348/11	2011-09-07	2011-09-07	3		3	24	3	2	14	89	37	47	A D G	1	0	0	1	0	0	1	0	0	0	0	0	0	0	0	0	0		1	94	2	2				1	94
841	2019-06-10 12:00:44	ttumbule	1	2019-06-05	Tegegn Chote	3	302	3003	11373/11	2011-09-07	2011-09-07	3		2	12	3	2	10	73	37	54	A B	1	1	0	0	0	0	0	0	0	0	0	0	0	0	0	0	0		1	94	2	2				2
842	2019-06-10 12:00:44	ttumbule	1	2019-06-05	Tegegn Chote	3	302	3003	11388/11	2011-09-07	2011-09-07	3		3	24	3	1	15	92	37	43	A B C	1	1	1	0	0	0	0	0	0	0	0	0	0	0	0	0	0		1	93	2	2				2
843	2019-06-10 12:00:45	ttumbule	1	2019-06-05	Tegegn Chote	3	302	3003	11374/11	2011-09-07	2011-09-07	3		1	10	2	2	10	69	37	57	A B C	1	1	1	0	0	0	0	0	0	0	0	0	0	0	0	0	0		1	92	2	2				2
844	2019-06-10 12:00:45	ttumbule	1	2019-06-05	Tegegn Chote	3	302	3003	15232/10	2011-09-07	2011-09-07	3		2	19	3	2	14	88	37	50	A B D G	1	1	0	1	0	0	1	0	0	0	0	0	0	0	0	0	0		1	94	2	2				2
845	2019-06-10 12:00:46	ttumbule	1	2019-06-05	Tegegn Chote	3	302	3003	10438/11	2011-09-07	2011-09-07	3		2	18	3	1	14	89	38	49	A B G	1	1	0	0	0	0	1	0	0	0	0	0	0	0	0	0	0		1	92	2	2				2
846	2019-06-10 12:00:46	ttumbule	1	2019-06-05	Tegegn Chote	3	302	3003	11373/11	2011-09-07	2011-09-07	3		2	12	3	2	10	69	36	56	A B	1	1	0	0	0	0	0	0	0	0	0	0	0	0	0	0	0		1	94	2	2				2
847	2019-06-10 12:00:47	ttumbule	1	2019-06-05	Tegegn Chote	3	302	3003	12376/10	2011-10-07	2011-10-07	3		5	48	3	1	18	102	37	47	A B	1	1	0	0	0	0	0	0	0	0	0	0	0	0	0	0	0		1	94	2	2				2
848	2019-06-10 12:00:47	ttumbule	1	2019-06-05	Tegegn Chote	3	302	3003	11495/11	2011-11-07	2011-11-07	7		1	5	2	1	6	54	39	65	A B C F G H I K M	1	1	1	0	0	1	1	1	1	0	1	0	1	0	0	0	0		1	87	1	1	99	999	999	2
849	2019-06-11 20:52:19	ttumbule	1	2019-06-05	Tegegn Chote	3	302	3003	09208/11	15/6/11	15/6/11	3		2	19	3	1	10	90	37	54	A B E G	1	1	0	0	1	0	1	0	0	0	0	0	0	0	0	0	0		2			2				2
850	2019-06-11 20:52:20	ttumbule	1	2019-06-05	Tegegn Chote	3	302	3003	09968/11	2011-02-07	2011-02-07	3		1	5	2	1	7	68	37	54	A B G	1	1	0	0	0	0	1	0	0	0	0	0	0	0	0	0	0		1	92	2	2				1	92
851	2019-06-11 20:52:20	ttumbule	1	2019-06-05	Tegegn Chote	3	302	3003	11888/10	2011-09-07	2011-09-07	3		3	26	3	2	16	89	36	49	A B D	1	1	0	1	0	0	0	0	0	0	0	0	0	0	0	0	0		1	97	2	2				2
852	2019-06-11 20:52:23	ttumbule	1	2019-06-05	Tegegn Chote	3	302	3003	13314/10	2011-11-07	2011-11-07	3		2	23	3	1	14	89	36	49	A B	1	1	0	0	0	0	0	0	0	0	0	0	0	0	0	0	0		1	91	2	2				2
853	2019-06-11 20:52:24	ttumbule	1	2019-06-05	Tegegn Chote	3	302	3003	13046/10	2011-12-07	2011-12-07	3		2	23	3	2	14	89	38	48	A B G	1	1	0	0	0	0	1	0	0	0	0	0	0	0	0	0	0		1	97	2	2				2
854	2019-06-11 20:52:24	ttumbule	1	2019-06-05	Tegegn Chote	3	302	3003	11818/11	16/7/11	16/7/11	7		1	7	2	2	6	62	37	72	A B E H I K L M	1	1	0	0	1	0	0	1	1	0	1	1	1	0	0	0	0		1	89	1	1	99	999	999	2
855	2019-06-11 20:52:25	ttumbule	1	2019-06-05	Tegegn Chote	3	302	3003	14892/11	16/7/11	16/7/11	3		5	49	3	1	16	102	37	44	A B C	1	1	1	0	0	0	0	0	0	0	0	0	0	0	0	0	0		1	94	2	2				2
856	2019-06-11 20:52:26	ttumbule	1	2019-06-05	Tegegn Chote	3	302	3003	12360/10	16/7/11	16/7/11	3		4	36	3	2	16	99	37	44	A B D G N	1	1	0	1	0	0	1	0	0	0	0	0	0	1	0	0	0		1	92	2	2				2
857	2019-06-11 20:52:26	ttumbule	1	2019-06-05	Tegegn Chote	3	302	3003	06682/11	16/7/11	16/7/11	3		1	9	2	1	10	69	37	54	A B D G N	1	1	0	1	0	0	1	0	0	0	0	0	0	1	0	0	0		1	94	2	2				1	94
858	2019-06-11 20:52:27	ttumbule	1	2019-06-05	Tegegn Chote	3	302	3003	11860/11	17/7/11	17/7/11	3		2	12	3	2	10	72	38	49	A D G N	1	0	0	1	0	0	1	0	0	0	0	0	0	1	0	0	0		2			2				2
859	2019-06-11 20:52:29	ttumbule	1	2019-06-05	Tegegn Chote	3	302	3003	11861/11	17/7/11	17/7/11	3		1	3	2	2	5	53	37	57	A B G	1	1	0	0	0	0	1	0	0	0	0	0	0	0	0	0	0		2			2				2
860	2019-06-11 20:52:31	ttumbule	1	2019-06-05	Tegegn Chote	3	302	3003	11942/11	18/7/11	18/7/11	3		2	19	3	1	16	87	39	49	A B D G	1	1	0	1	0	0	1	0	0	0	0	0	0	0	0	0	0		2			2				2
861	2019-06-11 20:52:33	ttumbule	1	2019-06-05	Tegegn Chote	3	302	3003	03330/11	18/7/11	18/7/11	3		5	49	3	1	15	109	37	48	A B C	1	1	1	0	0	0	0	0	0	0	0	0	0	0	0	0	0		1	95	2	2				2
862	2019-06-11 20:52:35	ttumbule	1	2019-06-05	Tegegn Chote	3	302	3003	04849/11	18/7/11	18/7/11	3		1	8	2	2	9	89	37	59	A B D	1	1	0	1	0	0	0	0	0	0	0	0	0	0	0	0	0		1	96	2	2				2
863	2019-06-11 20:52:36	ttumbule	1	2019-06-05	Tegegn Chote	3	302	3003	00854/11	18/7/11	18/7/11	3		3	29	3	1	14	89	37	45	A B G	1	1	0	0	0	0	1	0	0	0	0	0	0	0	0	0	0		1	92	2	2				2
864	2019-06-11 20:52:37	ttumbule	1	2019-06-05	Tegegn Chote	3	302	3003	17654/11	19/7/11	19/7/11	3		4	36	3	1	15	102	37	44	A B G	1	1	0	0	0	0	1	0	0	0	0	0	0	0	0	0	0		1	94	2	2				2
865	2019-06-11 20:52:38	ttumbule	1	2019-06-05	Tegegn Chote	3	302	3003	11980/11	19/7/11	19/7/11	3		1	3	2	1	6	63	37	59	A B G	1	1	0	0	0	0	1	0	0	0	0	0	0	0	0	0	0		1	92	2	2				2
866	2019-06-11 20:52:39	ttumbule	1	2019-06-05	Tegegn Chote	3	302	3003	05095/11	20/7/11	20/7/11	3		5	48	3	1	17	101	38	44	A B G	1	1	0	0	0	0	1	0	0	0	0	0	0	0	0	0	0		2			2				2
867	2019-06-11 20:52:39	ttumbule	1	2019-06-05	Tegegn Chote	3	302	3003	14685/11	20/7/11	20/7/11	3		2	20	3	2	14	92	36	49	A B G N	1	1	0	0	0	0	1	0	0	0	0	0	0	1	0	0	0		1	94	2	2				2
868	2019-06-11 20:52:40	ttumbule	1	2019-06-05	Tegegn Chote	3	302	3003	12091/11	20/7/11	20/7/11	3		2	18	3	1	12	76	37	57	A B D G	1	1	0	1	0	0	1	0	0	0	0	0	0	0	0	0	0		1	91	2	2				2
869	2019-06-11 20:52:40	ttumbule	1	2019-06-05	Tegegn Chote	3	302	3003	12082/11	20/7/11	20/7/11	3		2	19	3	2	13	69	37	57	A B C	1	1	1	0	0	0	0	0	0	0	0	0	0	0	0	0	0		1	92	2	2				2
870	2019-06-11 20:52:40	ttumbule	1	2019-06-05	Tegegn Chote	3	302	3003	13059/09	23/7/11	23/7/11	3		4	36	3	2	14	99	37	47	A B D	1	1	0	1	0	0	0	0	0	0	0	0	0	0	0	0	0		1	96	2	2				2
871	2019-06-11 20:52:41	ttumbule	1	2019-06-05	Tegegn Chote	3	302	3003	10023/10	23/7/11	23/7/11	3		2	19	3	2	12	69	38	57	A B	1	1	0	0	0	0	0	0	0	0	0	0	0	0	0	0	0		1	94	2	2				2
872	2019-06-11 20:52:42	ttumbule	1	2019-06-05	Tegegn Chote	3	302	3003	10274/10	23/7/11	23/7/11	3		1	3	2	1	5	55	35	62	A B D	1	1	0	1	0	0	0	0	0	0	0	0	0	0	0	0	0		1	97	2	2				2
873	2019-06-11 20:52:42	ttumbule	1	2019-06-05	Tegegn Chote	3	302	3003	10274/11	24/7/11	24/7/11	3		1	6	2	2	7	62	37	59	A B G	1	1	0	0	0	0	1	0	0	0	0	0	0	0	0	0	0		2			2				2
874	2019-06-11 20:52:43	ttumbule	1	2019-06-05	Tegegn Chote	3	302	3003	12674/11	25/7/11	25/7/11	3		2	19	3	1	12	82	38	47	A B N	1	1	0	0	0	0	0	0	0	0	0	0	0	1	0	0	0		1	97	2	2				2
875	2019-06-11 20:52:44	ttumbule	1	2019-06-05	Tegegn Chote	3	302	3003	12666/11	26/7/11	26/7/11	3		4	36	3	1	13	102	37	44	A B D	1	1	0	1	0	0	0	0	0	0	0	0	0	0	0	0	0		1	96	2	2				2
876	2019-06-11 20:53:53	ttumbule	1	2019-06-05	Tegegn Chote	3	302	3003	12462/11	27/7/11	27/7/11	3		2	12	3	1	10	69	36	57	A B G	1	1	0	0	0	0	1	0	0	0	0	0	0	0	0	0	0		1	94	2	2				2
877	2019-06-11 20:54:11	ttumbule	1	2019-06-05	Tegegn Chote	3	302	3003	12078/11	30/7/11	30/7/11	3		4	40	3	2	15	100	38	49	A B G	1	1	0	0	0	0	1	0	0	0	0	0	0	0	0	0	0		1	97	2	2				2
878	2019-06-11 20:54:13	ttumbule	1	2019-06-05	Tegegn Chote	3	302	3003	10028/10	30/7/11	30/7/11	3		2	12	3	1	10	98	38	54	A B	1	1	0	0	0	0	0	0	0	0	0	0	0	0	0	0	0		1	94	2	2				2
879	2019-06-11 20:54:15	ttumbule	1	2019-06-05	Tegegn Chote	3	302	3003	12224/11	30/7/11	30/7/11	3		5	48	3	1	15	102	37	42	A B	1	1	0	0	0	0	0	0	0	0	0	0	0	0	0	0	0		1	92	2	2				2
880	2019-06-11 20:54:19	ttumbule	1	2019-06-05	Tegegn Chote	3	302	3003	12626/11	30/7/11	30/7/11	3		1	5	2	2	14	59	38	59	A B	1	1	0	0	0	0	0	0	0	0	0	0	0	0	0	0	0		1	97	2	2				2
881	2019-06-11 20:54:19	ttumbule	1	2019-06-05	Tegegn Chote	3	302	3003	12242/11	30/7/11	30/7/11	3		4	42	3	2	15	103	37	48	A B G	1	1	0	0	0	0	1	0	0	0	0	0	0	0	0	0	0		1	97	2	2				2
882	2019-06-11 20:54:21	ttumbule	1	2019-06-05	Tegegn Chote	3	302	3003	12616/11	30/7/11	30/7/11	3		1	9	2	2	10	62	38	57	A B G	1	1	0	0	0	0	1	0	0	0	0	0	0	0	0	0	0		1	94	2	2				2
883	2019-06-11 20:54:22	ttumbule	1	2019-06-05	Tegegn Chote	3	302	3003	03416/11	30/7/11	30/7/11	3		3	24	3	2	12	92	37	44	A B G	1	1	0	0	0	0	1	0	0	0	0	0	0	0	0	0	0		1	97	2	2				2
884	2019-06-11 20:54:22	ttumbule	1	2019-06-06	Tegegn Chote	3	302	3003	14685/11	2011-01-08	2011-01-08	3		4	40	3	1	16	110	38	999	A B N	1	1	0	0	0	0	0	0	0	0	0	0	0	1	0	0	0		1	97	2	2				2
885	2019-06-11 20:54:23	ttumbule	1	2019-06-06	Tegegn Chote	3	302	3003	06261/11	2011-03-08	2011-03-08	3		1	4	2	2	6	59	37	59	A B G	1	1	0	0	0	0	1	0	0	0	0	0	0	0	0	0	0		1	94	2	2				2
886	2019-06-11 20:54:23	ttumbule	1	2019-06-06	Tegegn Chote	3	302	3003	15720/11	2011-03-08	2011-03-08	3		3	24	3	1	10	89	37	49	A B G	1	1	0	0	0	0	1	0	0	0	0	0	0	0	0	0	0		1	95	2	2				2
887	2019-06-11 20:54:24	ttumbule	1	2019-06-06	Tegegn Chote	3	302	3003	10500/11	2011-03-08	2011-03-08	3		1	8	2	1	6	68	37	54	A B	1	1	0	0	0	0	0	0	0	0	0	0	0	0	0	0	0		1	96	2	2				2
888	2019-06-11 20:54:24	ttumbule	1	2019-06-06	Tegegn Chote	3	302	3003	12809/11	2011-04-08	2011-04-08	3		5	48	3	2	13	106	38	50	A B G	1	1	0	0	0	0	1	0	0	0	0	0	0	0	0	0	0		1	94	2	2				2
889	2019-06-11 20:54:25	ttumbule	1	2019-06-06	Tegegn Chote	3	302	3003	11467/11	2011-04-08	2011-04-08	3		5	48	3	2	15	102	37	42	A B	1	1	0	0	0	0	0	0	0	0	0	0	0	0	0	0	0		1	97	2	2				2
890	2019-06-11 20:54:27	ttumbule	1	2019-06-06	Tegegn Chote	3	302	3003	12833/11	2011-04-08	2011-04-08	3		2	20	3	1	12	9	9	47	A B N	1	1	0	0	0	0	0	0	0	0	0	0	0	1	0	0	0		1	94	2	2				2
891	2019-06-11 20:54:28	ttumbule	1	2019-06-06	Tegegn Chote	3	302	3003	12840/11	2011-04-08	2011-04-08	3		1	9	2	2	6	9	9	59	A B	1	1	0	0	0	0	0	0	0	0	0	0	0	0	0	0	0		1	93	2	2				2
892	2019-06-11 20:54:28	ttumbule	1	2019-06-06	Tegegn Chote	3	302	3003	12831/11	2011-04-08	2011-04-08	3		1	3	2	1	4	9	9	60	A B G	1	1	0	0	0	0	1	0	0	0	0	0	0	0	0	0	0		1	94	2	2				2
893	2019-06-11 20:54:30	ttumbule	1	2019-06-06	Tegegn Chote	3	302	3003	12816/11	2011-04-08	2011-04-08	3		2	19	3	1	14	84	37	47	A B	1	1	0	0	0	0	0	0	0	0	0	0	0	0	0	0	0		1	96	2	2				2
894	2019-06-11 20:54:31	ttumbule	1	2019-06-06	Tegegn Chote	3	302	3003	13442/10	2011-04-08	2011-04-08	7		2	12	3	1	10	70	38	64	A B C I K M	1	1	1	0	0	0	0	0	1	0	1	0	1	0	0	0	0		1	90	2	1	99	999	999	2
895	2019-06-11 20:54:32	ttumbule	1	2019-06-06	Tegegn Chote	3	302	3003	13809/11	2011-04-08	2011-04-08	3		4	42	3	2	15	109	37	44	A B G	1	1	0	0	0	0	1	0	0	0	0	0	0	0	0	0	0		1	97	2	2				2
896	2019-06-11 20:54:32	ttumbule	1	2019-06-06	Tegegn Chote	3	302	3003	12927/11	2011-07-08	2011-07-08	3		4	36	3	2	10	102	37	53	A B G N	1	1	0	0	0	0	1	0	0	0	0	0	0	1	0	0	0		1	96	2	2				2
897	2019-06-11 20:54:33	ttumbule	1	2019-06-06	Tegegn Chote	3	302	3003	12928/11	2011-07-08	2011-07-08	3		3	24	3	2	14	97	37	49	A B G	1	1	0	0	0	0	1	0	0	0	0	0	0	0	0	0	0		1	94	2	2				2
898	2019-06-11 20:54:33	ttumbule	1	2019-06-06	Tegegn Chote	3	302	3003	13000/11	2011-08-08	2011-08-08	3		3	27	3	2	15	98	36	42	A B G	1	1	0	0	0	0	1	0	0	0	0	0	0	0	0	0	0		1	97	2	2				2
899	2019-06-11 20:54:35	ttumbule	1	2019-06-06	Tegegn Chote	3	302	3003	12938/11	2011-08-08	2011-08-08	3		3	24	3	2	13	94	37	49	A B	1	1	0	0	0	0	0	0	0	0	0	0	0	0	0	0	0		1	98	2	2				2
900	2019-06-11 20:54:36	ttumbule	1	2019-06-06	Tegegn Chote	3	302	3003	12062/11	2011-09-08	2011-09-08	3		1	10	2	2	8	60	37	54	A B	1	1	0	0	0	0	0	0	0	0	0	0	0	0	0	0	0		1	96	2	2				2
901	2019-06-11 20:54:37	ttumbule	1	2019-06-06	Tegegn Chote	3	302	3003	13066/11	2011-09-08	2011-09-08	3		1	2	2	1	5	57	72	64	A B	1	1	0	0	0	0	0	0	0	0	0	0	0	0	0	0	0		1	97	2	2				2
902	2019-06-11 20:54:37	ttumbule	1	2019-06-06	Tegegn Chote	3	302	3003	13109/11	2011-10-08	2011-10-08	3		1	8	2	1	7	68	37	56	A B	1	1	0	0	0	0	0	0	0	0	0	0	0	0	0	0	0		1	93	2	2				2
903	2019-06-11 20:54:37	ttumbule	1	2019-06-06	Tegegn Chote	3	302	3003	13111/11	2011-10-08	2011-10-08	3		1	8	2	1	9	68	37	59	A B D G	1	1	0	1	0	0	1	0	0	0	0	0	0	0	0	0	0		1	94	2	2				2
904	2019-06-11 20:54:38	ttumbule	1	2019-06-06	Tegegn Chote	3	302	3003	13110/11	2011-10-08	2011-10-08	3		2	12	3	1	8	70	37	50	A B N	1	1	0	0	0	0	0	0	0	0	0	0	0	1	0	0	0		1	97	2	2				2
905	2019-06-11 20:54:39	ttumbule	1	2019-06-06	Tegegn Chote	3	302	3003	02901/11	2011-11-08	2011-11-08	3		2	15	3	1	10	72	37	52	A B G	1	1	0	0	0	0	1	0	0	0	0	0	0	0	0	0	0		1	94	2	2				2
906	2019-06-11 20:54:40	ttumbule	1	2019-06-06	Tegegn Chote	3	302	3003	01218/11	2011-11-08	2011-11-08	3		1	10	2	2	7	69	38	58	A B G	1	1	0	0	0	0	1	0	0	0	0	0	0	0	0	0	0		1	97	2	2				2
907	2019-06-11 20:54:41	ttumbule	1	2019-06-06	Tegegn Chote	3	302	3003	02356/11	2011-11-08	2011-11-08	3		2	18	3	1	9	72	38	56	A B G N	1	1	0	0	0	0	1	0	0	0	0	0	0	1	0	0	0		1	96	2	2				2
908	2019-06-11 20:54:42	ttumbule	1	2019-06-06	Tegegn Chote	3	302	3003	13133/11	2011-11-08	2011-11-08	3		1	3	2	1	4	60	37	62	A B	1	1	0	0	0	0	0	0	0	0	0	0	0	0	0	0	0		1	96	2	2				2
909	2019-06-11 20:54:42	ttumbule	1	2019-06-06	Tegegn Chote	3	302	3003	13154/11	2011-11-08	2011-11-08	3		1	4	2	1	4	59	37	59	A B	1	1	0	0	0	0	0	0	0	0	0	0	0	0	0	0	0		1	98	2	2				2
910	2019-06-11 20:54:43	ttumbule	1	2019-06-06	Tegegn Chote	3	302	3003	11347/11	13/8/11	13/8/11	3		3	30	3	1	14	9	36	999	A D N	1	0	0	1	0	0	0	0	0	0	0	0	0	1	0	0	0		1	96	2	2				2
911	2019-06-11 20:54:44	ttumbule	1	2019-06-06	Tegegn Chote	3	302	3003	03705/09	14/8/11	14/8/11	3		4	40	3	1	16	20	38	47	A B G	1	1	0	0	0	0	1	0	0	0	0	0	0	0	0	0	0		1	97	2	2				2
912	2019-06-11 20:54:44	ttumbule	1	2019-06-06	Tegegn Chote	3	302	3003	13241/11	14/8/11	14/8/11	3		1	10	2	2	8	59	37	56	A B	1	1	0	0	0	0	0	0	0	0	0	0	0	0	0	0	0		1	98	2	2				2
913	2019-06-11 20:54:45	ttumbule	1	2019-06-06	Tegegn Chote	3	302	3003	13242/11	14/8/11	14/8/11	3		5	48	3	2	14	102	37	46	A B D	1	1	0	1	0	0	0	0	0	0	0	0	0	0	0	0	0		1	94	2	2				2
914	2019-06-11 20:54:45	ttumbule	1	2019-06-06	Tegegn Chote	3	302	3003	13255/11	14/8/11	14/8/11	3		2	15	3	2	8	72	37	49	A B D G	1	1	0	1	0	0	1	0	0	0	0	0	0	0	0	0	0		1	92	2	2				2
915	2019-06-11 20:54:46	ttumbule	1	2019-06-06	Tegegn Chote	3	302	3003	10104/06	15/8/11	15/8/11	3		5	59	3	2	29	110	37	42	A B	1	1	0	0	0	0	0	0	0	0	0	0	0	0	0	0	0		1	94	2	2				2
916	2019-06-11 20:54:46	ttumbule	1	2019-06-06	Tegegn Chote	3	302	3003	08588/11	16/8/11	16/8/11	3		2	23	3	2	11	90	37	47	A B	1	1	0	0	0	0	0	0	0	0	0	0	0	0	0	0	0		1	97	2	2				2
917	2019-06-11 20:54:47	ttumbule	1	2019-06-06	Tegegn Chote	3	302	3003	02316/08	16/8/11	16/8/11	3		3	24	3	2	14	89	37	49	A B	1	1	0	0	0	0	0	0	0	0	0	0	0	0	0	0	0		1	98	2	2				2
918	2019-06-11 20:54:47	ttumbule	1	2019-06-06	Tegegn Chote	3	302	3003	00233/10	16/8/11	16/8/11	3		3	24	3	2	10	87	37	50	A B	1	1	0	0	0	0	0	0	0	0	0	0	0	0	0	0	0		1	92	2	2				2
919	2019-06-11 20:54:48	ttumbule	1	2019-06-06	Tegegn Chote	3	302	3002	05254/11	2011-05-06	2011-06-06	3		3	29	3	1	14	52	37	64	A B G K	1	1	0	0	0	0	1	0	0	0	1	0	0	0	0	0	0		1	88	1	1	99	999	999	1	88
920	2019-06-11 20:54:49	ttumbule	1	2019-06-06	Tegegn Chote	3	302	3002	05278/11	2011-05-06	2011-05-06	3		4	36	3	1	14	54	35	66	A B	1	1	0	0	0	0	0	0	0	0	0	0	0	0	0	0	0		1	95	2	2				1	95
921	2019-06-11 20:54:49	ttumbule	1	2019-06-06	Tegegn Chote	3	302	3002	05322/11	2011-06-06	2011-06-06	3		2	12	3	1	12	9	36	58	A B	1	1	0	0	0	0	0	0	0	0	0	0	0	0	0	0	0		1	95	2	2				2
922	2019-06-11 20:54:50	ttumbule	1	2019-06-06	Tegegn Chote	3	302	3002	05306/11	2011-06-06	2011-07-06	3		5	48	3	2	15	9	36	64	A B	1	1	0	0	0	0	0	0	0	0	0	0	0	0	0	0	0		1	89	1	1	99	999	999	1	89
923	2019-06-11 20:54:50	ttumbule	1	2019-06-06	Tegegn Chote	3	302	3002	15324/11	2011-06-06	2011-06-06	3		1	3	2	1	6	47	39	52	A B K	1	1	0	0	0	0	0	0	0	0	1	0	0	0	0	0	0		2			2				2
924	2019-06-11 20:54:51	ttumbule	1	2019-06-06	Tegegn Chote	3	302	3002	05314/11	2011-08-06	2011-09-06	3		2	18	3	2	10	9	35	60	A B	1	1	0	0	0	0	0	0	0	0	0	0	0	0	0	0	0		1	85	1	1	99	999	999	1	85
925	2019-06-11 20:54:52	ttumbule	1	2019-06-06	Tegegn Chote	3	302	3002	01614/11	2011-08-06	2011-08-06	3		1	11	2	1	8	50	38	50	B G	0	1	0	0	0	0	1	0	0	0	0	0	0	0	0	0	0		1	95	2	2				2
926	2019-06-11 20:54:53	ttumbule	1	2019-06-06	Tegegn Chote	3	302	3002	00100/11	2011-08-06	2011-08-06	3		1	8	2	2	8	51	37	48	A B G N	1	1	0	0	0	0	1	0	0	0	0	0	0	1	0	0	0		1	97	2	2				2
927	2019-06-11 20:54:53	ttumbule	1	2019-06-06	Tegegn Chote	3	302	3002	05540/11	13/6/11	14/6/11	3		2	14	3	1	8	80	37	50	A D G K	1	0	0	1	0	0	1	0	0	0	1	0	0	0	0	0	0		1	80	1	1	99	999	999	1	80
928	2019-06-11 20:54:54	ttumbule	1	2019-06-06	Tegegn Chote	3	302	3002	05567/11	14/6/11	15/6/11	3		1	3	2	2	7	76	38	60	A B G K	1	1	0	0	0	0	1	0	0	0	1	0	0	0	0	0	0		1	70	1	1	99	999	999	1	70
929	2019-06-11 20:54:54	ttumbule	1	2019-06-06	Tegegn Chote	3	302	3002	05773/11	20/6/11	21/6/11	3		4	36	3	1	11	80	36	54	A B K	1	1	0	0	0	0	0	0	0	0	1	0	0	0	0	0	0		1	70	1	1	99	999	999	1	70
930	2019-06-11 20:54:55	ttumbule	1	2019-06-06	Tegegn Chote	3	302	3002	05812/11	21/6/11	22/6/11	3		4	37	3	1	12	81	38	60	A B E G K M	1	1	0	0	1	0	1	0	0	0	1	0	1	0	0	0	0		1	84	1	1	99	999	999	1	84
931	2019-06-11 20:54:56	ttumbule	1	2019-06-06	Tegegn Chote	3	302	3002	05838/11	22/6/11	23/6/11	3		1	4	2	1	7	76	39	999	A B K M	1	1	0	0	0	0	0	0	0	0	1	0	1	0	0	0	0		1	78	1	1	99	999	999	1	78
932	2019-06-11 20:54:57	ttumbule	1	2019-06-06	Tegegn Chote	3	302	3002	12344/10	22/6/11	22/6/11	3		5	48	3	1	15	81	36	999	A B	1	1	0	0	0	0	0	0	0	0	0	0	0	0	0	0	0		1	99	2	2				2
933	2019-06-11 20:54:57	ttumbule	1	2019-06-06	Tegegn Chote	3	302	3002	04881/10	27/6/11	27/6/11	3		3	26	3	2	11	76	37	999	A B G K	1	1	0	0	0	0	1	0	0	0	1	0	0	0	0	0	0		1	76	1	1	99	999	999	1	76
934	2019-06-11 20:54:57	ttumbule	1	2019-06-06	Tegegn Chote	3	302	3002	05704/10	27/6/11	27/6/11	3		3	28	3	2	13	81	38	999	A G	1	0	0	0	0	0	1	0	0	0	0	0	0	0	0	0	0		1	97	2	2				2
935	2019-06-11 20:54:58	ttumbule	1	2019-06-06	Tegegn Chote	3	302	3002	00998/11	29/6/11	29/6/11	3		1	6	2	2	7	9	36	48	A B	1	1	0	0	0	0	0	0	0	0	0	0	0	0	0	0	0		1	94	2	2				2
936	2019-06-11 20:54:58	ttumbule	1	2019-06-06	Tegegn Chote	3	302	3002	06042/11	29/6/11	29/6/11	3		1	5	2	2	7	9	37	60	A G K	1	0	0	0	0	0	1	0	0	0	1	0	0	0	0	0	0		1	80	1	1	99	999	999	2
937	2019-06-11 20:54:59	ttumbule	1	2019-06-06	Tegegn Chote	3	302	3002	03241/09	2011-03-07	2011-03-07	3		3	24	3	1	11	9	38	50	A B M	1	1	0	0	0	0	0	0	0	0	0	0	1	0	0	0	0		1	76	1	2				2
938	2019-06-11 20:54:59	ttumbule	1	2019-06-06	Tegegn Chote	3	302	3002	03613/10	2011-04-07	2011-04-07	3		2	12	3	1	10	76	38	999	B D G	0	1	0	1	0	0	1	0	0	0	0	0	0	0	0	0	0		1	96	2	2				2
939	2019-06-11 20:55:00	ttumbule	1	2019-06-06	Tegegn Chote	3	302	3002	06175/11	2011-04-07	2011-04-07	3		3	24	3	2	14	9	36	58	A K	1	0	0	0	0	0	0	0	0	0	1	0	0	0	0	0	0		1	80	1	2				2
940	2019-06-11 20:55:00	ttumbule	1	2019-06-06	Tegegn Chote	3	302	3002	10016/10	2011-06-07	2011-06-07	3		1	4	2	1	8	9	35	40	A B	1	1	0	0	0	0	0	0	0	0	0	0	0	0	0	0	0		1	99	2	2				2
941	2019-06-11 20:55:00	ttumbule	1	2019-06-06	Tegegn Chote	3	302	3002	06374/11	2011-10-07	2011-10-07	3		1	6	2	1	9	9	9	999	A	1	0	0	0	0	0	0	0	0	0	0	0	0	0	0	0	0		1	98	2	2				2
942	2019-06-11 20:55:01	ttumbule	1	2019-06-06	Tegegn Chote	3	302	3002	06333/11	2011-11-07	2011-11-07	3		2	18	3	2	14	45	38	999	A	1	0	0	0	0	0	0	0	0	0	0	0	0	0	0	0	0		2			2				2
943	2019-06-11 20:55:01	ttumbule	1	2019-06-06	Tegegn Chote	3	302	3002	04993/11	13/7/11	13/7/11	3		1	3	2	2	8	9	36	999	A	1	0	0	0	0	0	0	0	0	0	0	0	0	0	0	0	0		1	98	2	2				2
944	2019-06-11 20:55:02	ttumbule	1	2019-06-06	Tegegn Chote	3	302	3002	03628/10	13/7/11	13/7/11	3		1	4	2	2	8	9	36	999	A D N	1	0	0	1	0	0	0	0	0	0	0	0	0	1	0	0	0		1	99	2	2				2
945	2019-06-11 20:55:02	ttumbule	1	2019-06-06	Tegegn Chote	3	302	3002	07326/10	16/7/11	16/7/11	3		2	12	3	2	9	9	9	999	A B	1	1	0	0	0	0	0	0	0	0	0	0	0	0	0	0	0		1	100	2	2				2
946	2019-06-11 20:55:03	ttumbule	1	2019-06-06	Tegegn Chote	3	302	3002	07785/10	16/7/11	16/7/11	3		2	12	3	2	8	9	36	999	A	1	0	0	0	0	0	0	0	0	0	0	0	0	0	0	0	0		1	100	2	2				2
947	2019-06-11 20:55:04	ttumbule	1	2019-06-06	Tegegn Chote	3	302	3002	12001/10	18/7/11	18/7/11	3		3	24	3	2	14	9	37	999	A	1	0	0	0	0	0	0	0	0	0	0	0	0	0	0	0	0		1	98	2	2				2
948	2019-06-11 20:55:04	ttumbule	1	2019-06-06	Tegegn Chote	3	302	3002	13677/10	18/7/11	18/7/11	3		1	2	2	1	5	9	36	999	A	1	0	0	0	0	0	0	0	0	0	0	0	0	0	0	0	0		1	100	2	2				2
949	2019-06-11 20:55:05	ttumbule	1	2019-06-06	Tegegn Chote	3	302	3002	06646/11	19/7/11	19/7/11	3		4	36	3	2	20	9	37	999	A	1	0	0	0	0	0	0	0	0	0	0	0	0	0	0	0	0		1	94	2	2				2
950	2019-06-11 20:55:06	ttumbule	1	2019-06-06	Tegegn Chote	3	302	3002	06706/11	20/7/11	20/7/11	3		6	99		2	15	9	38	999	G	0	0	0	0	0	0	1	0	0	0	0	0	0	0	0	0	0		1	97	2	2				2
951	2019-06-11 20:55:06	ttumbule	1	2019-06-06	Tegegn Chote	3	302	3002	06727/11	21/7/11	22/7/11	3		4	36	3	2	10	9	37	999	A B K M	1	1	0	0	0	0	0	0	0	0	1	0	1	0	0	0	0		1	80	1	1	99	999	999	1	80
952	2019-06-11 20:55:07	ttumbule	1	2019-06-06	Tegegn Chote	3	302	3002	07962/11	22/7/11	22/7/11	3		1	11	2	2	8	9	37	54	A B G	1	1	0	0	0	0	1	0	0	0	0	0	0	0	0	0	0		1	54	1	2				2
953	2019-06-11 20:55:08	ttumbule	1	2019-06-06	Tegegn Chote	3	302	3002	12399/11	27/7/11	28/7/11	3		1	10	2	2	8	9	39	74	A C G M	1	0	1	0	0	0	1	0	0	0	0	0	1	0	0	0	0		1	74	1	1	99	999	999	1	74
954	2019-06-11 20:55:08	ttumbule	1	2019-06-06	Tegegn Chote	3	302	3002	07245/11	2011-08-08	2011-08-08	3		2	12	3	1	7	90	34	46	A B G	1	1	0	0	0	0	1	0	0	0	0	0	0	0	0	0	0		1	96	2	2				2
955	2019-06-11 20:55:10	ttumbule	1	2019-06-06	Tegegn Chote	3	302	3002	02309/11	2011-08-08	2011-08-08	3		2	21	3	1	10	90	37	46	A B G	1	1	0	0	0	0	1	0	0	0	0	0	0	0	0	0	0		1	97	2	2				2
956	2019-06-11 20:55:11	ttumbule	1	2019-06-06	Tegegn Chote	3	302	3002	10229/09	2011-09-08	2011-09-08	3		3	24	3	2	12	91	37	38	A G	1	0	0	0	0	0	1	0	0	0	0	0	0	0	0	0	0		1	96	2	2				2
957	2019-06-11 20:55:12	ttumbule	1	2019-06-06	Tegegn Chote	3	302	3002	05135/11	14/8/11	14/8/11	3		1	4	2	2	8	90	37	46	A B	1	1	0	0	0	0	0	0	0	0	0	0	0	0	0	0	0		1	97	2	2				2
958	2019-06-11 20:55:13	ttumbule	1	2019-06-06	Tegegn Chote	3	302	3002	02314/11	14/8/11	14/8/11	3		2	16	3	1	10	89	39	50	A B G	1	1	0	0	0	0	1	0	0	0	0	0	0	0	0	0	0		1	95	2	2				2
959	2019-06-11 20:55:13	ttumbule	1	2019-06-07	Tegegn Chote	3	302	3002	04438/11	2011-06-06	2011-06-06	3		1	1	1	2	4	9	36	48	A B	1	1	0	0	0	0	0	0	0	0	0	0	0	0	0	0	0		2			2				2
960	2019-06-11 20:55:14	ttumbule	1	2019-06-07	Tegegn Chote	3	302	3002	05341/11	2011-07-06	2011-07-06	3		1	1	1	2	5	9	35	70	A B	1	1	0	0	0	0	0	0	0	0	0	0	0	0	0	0	0		2			2				2
961	2019-06-11 20:55:15	ttumbule	1	2019-06-07	Tegegn Chote	3	302	3002	05915/11	2011-07-06	2011-07-06	3		1	2	2	2	7	9	36	38	A D	1	0	0	1	0	0	0	0	0	0	0	0	0	0	0	0	0		2			2				2
962	2019-06-11 20:55:17	ttumbule	1	2019-06-07	Tegegn Chote	3	302	3002	06544/11	17/7/11	17/7/11	3		1	1	1	2	5	9	9	54	A K	1	0	0	0	0	0	0	0	0	0	1	0	0	0	0	0	0		2			2				2
963	2019-06-11 20:55:18	ttumbule	1	2019-06-07	Tegegn Chote	3	302	3002	06462/11	15/8/11	15/8/11	3		1	1	1	1	6	9	38	55	A B G	1	1	0	0	0	0	1	0	0	0	0	0	0	0	0	0	0		1	95	2	2				2
964	2019-06-11 20:55:19	ttumbule	1	2019-06-07	Tegegn Chote	3	302	3002	05872/11	20/8/11	20/8/11	7		1	2	2	1	6	9	38	70	A B K	1	1	0	0	0	0	0	0	0	0	1	0	0	0	0	0	0		1	87	1	2				2
965	2019-06-11 20:55:19	ttumbule	1	2019-06-07	Tegegn Chote	3	302	3002	04488/11	2011-07-06	2011-07-06	3		1	0	1	1	3	9	9	999	J	0	0	0	0	0	0	0	0	0	1	0	0	0	0	0	0	0		1	87	1	2				2
966	2019-06-11 20:55:20	ttumbule	1	2019-06-07	Tegegn Chote	3	302	3002	02088/11	2011-11-06	2011-11-06	3		1	0	1	9	3	9	9	999	J	0	0	0	0	0	0	0	0	0	1	0	0	0	0	0	0	0		1	84	1	2				2
967	2019-06-11 20:55:21	ttumbule	1	2019-06-07	Tegegn Chote	3	302	3002	12721/11	25/6/11	25/6/11	3		1	0	1	1	4	9	9	999	J	0	0	0	0	0	0	0	0	0	1	0	0	0	0	0	0	0		1	87	1	2				2
968	2019-06-11 20:55:21	ttumbule	1	2019-06-07	Tegegn Chote	3	302	3002	06855/11	21/7/11	21/7/11	3		1	0	1	2	3	9	9	999	J	0	0	0	0	0	0	0	0	0	1	0	0	0	0	0	0	0		1	83	1	2				2
969	2019-06-11 20:55:22	ttumbule	1	2019-06-07	Tegegn Chote	3	302	3002	03122/11	24/7/11	24/7/11	3		1	0	1	2	3	9	9	99	J	0	0	0	0	0	0	0	0	0	1	0	0	0	0	0	0	0		1	85	1	2				2
970	2019-06-11 20:55:22	ttumbule	1	2019-06-07	Tegegn Chote	3	302	3002	05428/11	2011-07-06	2011-08-06	3		1	0	1	1	3	9	9	999	B F J	0	1	0	0	0	1	0	0	0	1	0	0	0	0	0	0	0		1	87	1	1	99	999	999	1	87
971	2019-06-11 20:55:23	ttumbule	1	2019-06-07	Tegegn Chote	3	302	3002	05557/11	2011-11-06	2011-12-06	3		1	0	1	1	3	9	9	999	B J	0	1	0	0	0	0	0	0	0	1	0	0	0	0	0	0	0		1	84	1	1	99	999	999	1	84
972	2019-06-11 20:55:23	ttumbule	1	2019-06-07	Tegegn Chote	3	302	3002	05981/11	25/6/11	26/6/11	3		1	0	1	1	4	9	9	999	J	0	0	0	0	0	0	0	0	0	1	0	0	0	0	0	0	0		1	83	1	1	99	999	999	1	83
973	2019-06-11 20:55:24	ttumbule	1	2019-06-07	Tegegn Chote	3	302	3002	05661/11	25/6/11	26/6/11	3		1	0	1	1	5	9	9	999	C J	0	0	1	0	0	0	0	0	0	1	0	0	0	0	0	0	0		1	80	1	1	99	999	999	1	80
974	2019-06-11 20:55:24	ttumbule	1	2019-06-07	Tegegn Chote	3	302	3002	01741/11	28/6/11	29/6/11	3		1	0	1	2	4	9	9	999	B J	0	1	0	0	0	0	0	0	0	1	0	0	0	0	0	0	0		1	80	1	1	99	999	999	1	80
975	2019-06-11 20:55:25	ttumbule	1	2019-06-07	Tegegn Chote	3	302	3002	04561/11	28/6/11	29/6/11	3		1	0	1	1	5	9	9	999	B J	0	1	0	0	0	0	0	0	0	1	0	0	0	0	0	0	0		1	76	1	1	99	999	999	1	76
976	2019-06-11 20:55:25	ttumbule	1	2019-06-07	Tegegn Chote	3	302	3002	05421/11	29/6/11	30/6/11	3		1	0	1	2	4	9	9	999	B J	0	1	0	0	0	0	0	0	0	1	0	0	0	0	0	0	0		1	80	1	1	99	999	999	1	80
977	2019-06-11 20:55:28	ttumbule	1	2019-06-07	Tegegn Chote	3	302	3002	06856/11	25/6/11	26/6/11	3		1	0	1	2	3	9	9	999	B J	0	1	0	0	0	0	0	0	0	1	0	0	0	0	0	0	0		1	83	1	1	99	999	999	1	83
978	2019-06-11 20:55:28	ttumbule	1	2019-06-07	Tegegn Chote	3	302	3002	06966/11	29/6/11	30/6/11	3		1	0	1	2	3	9	9	999	B J	0	1	0	0	0	0	0	0	0	1	0	0	0	0	0	0	0		1	85	1	1	99	999	999	1	85
979	2019-06-11 20:55:49	ttumbule	1	2019-06-05	Tegegn Chote	3	302	3003	11274/11	27/7/11	27/7/11	3		1	7	2	1	9	59	37	57	A B E	1	1	0	0	1	0	0	0	0	0	0	0	0	0	0	0	0		1	97	2	2				2
[truncated: 8 more columns]
