# Supplementary material for: Decentralizing oxygen availability and use at primary care level for children under-five with severe pneumonia, at 12 Health Centers in Ethiopia: a pre-post non-experimental study
Source: BMC Health Serv Res. 2022 May 19;22:676. doi: 10.1186/s12913-022-08003-4 (PMC9121544; doi:10.1186/s12913-022-08003-4)
Supplement: Supplementary file 10 — Additional file 10. HCW_Knowledge_Asses_1st Round. [file 12913_2022_8003_MOESM10_ESM.xlsx]

## Sheet: HCW_Knowledge_Assessment_v2_fie
S.No	SubmissionDate	username	g1	g2_a	g5	g6	g7	i1	i2	i3	i4	i4_other	i5	i6	i7	i8	k1	k2	k3	k4	k5	k6	k7	k8	k9	k10
1	2019-05-22 10:06:48	ahailay@clintonhealthaccess.org	2019-05-16	Abebe kebede	4	401	4001	Director	1	BSC N.	3		20	8	8	1	1	1	5	1	5	1	2	3	3	3
2	2019-05-22 10:06:49	ahailay@clintonhealthaccess.org	2019-05-16	abebe kebede	4	401	4001	Under 5 OPD	2	BSC.N	3		7	3	3	1	1	1	5	1	5	1	2	3	2	2
3	2019-05-22 10:06:49	ahailay@clintonhealthaccess.org	2019-05-16	abebe kebede	4	401	4001	Labour & delivery	2	MW	3		1.5	1	1	1	1	1	5	1	5	3	2	3	2	3
4	2019-05-22 10:06:52	ahailay@clintonhealthaccess.org	2019-05-18	abebe kebede	4	401	4002	Director	1	BSC.N	3		10	1	1	1	1	1	5	1	5	1	2	3	3	3
5	2019-05-22 10:06:52	ahailay@clintonhealthaccess.org	2019-05-18	abebe kebede	4	401	4002	Under 5 head	1	HO	3		4	1	6 month	1	1	1	5	1	5	1	2	3	2	3
6	2019-05-22 10:06:52	ahailay@clintonhealthaccess.org	2019-05-18	abebe kebede	4	401	4002	Labour & delivery ward	2	MW	3		2	1.5y	1	1	1	1	5	1	5	1	2	3	2	2
7	2019-05-22 10:06:55	ahailay@clintonhealthaccess.org	2019-05-14	abebe kebede	4	401	4003	Director	1	HO	3		30	7	7	1	1	1	5	1	5	1	2	3	3	3
8	2019-05-22 10:06:55	ahailay@clintonhealthaccess.org	2019-05-14	abebe kebede	4	401	4003	U5 OPD	1	C.N	2		16	11	2	1	1	1	5	1	5	1	2	3	2	2
9	2019-05-22 10:06:56	ahailay@clintonhealthaccess.org	2019-05-14	abebe kebede	4	401	4003	Labour & delivery	2	MW	3		1.6y	7month	4month	1	1	1	5	1	5	1	2	3	2	4
10	2019-05-29 14:41:23	ayaregal@clintonhealthaccess.org	2011-05-13	Tafese	2	202	2002	Staff	1	HO	3		4	4	1	1	1	1	5	2	5	1	2	2	2	2
11	2019-05-29 14:41:23	ayaregal@clintonhealthaccess.org	2011-05-13	Tafese	2	202	2002	IPD	2	HO	3		4	4	2	1	1	1	5	2	5	1	2	3	2	1
12	2019-05-29 14:41:23	ayaregal@clintonhealthaccess.org	2011-05-13	Tafese	2	202	2002	Staff	1	BSC nurse	3		8	8	8	1	2	1	1	2	5	2	2	3	2	1
13	2019-05-29 14:41:24	ayaregal@clintonhealthaccess.org	2011-05-15	Tafese	2	203	2003	Staff	2	Midwive	3		17	10	4	1	1	1	5	2	1	1	2	3	2	1
14	2019-05-29 14:45:13	ayaregal@clintonhealthaccess.org	2011-05-15	Tafese	2	203	2003	Staff	2	HO	3		24	17	15	1	1	1	5	1	5	1	2	3	1	3
15	2019-05-29 14:45:14	ayaregal@clintonhealthaccess.org	2011-05-15	Tafese	2	203	2003	PHCU Director	1	Bsc nurse	3		7	7	10months	1	1	1	5	2	5	1	2	3	1	4
16	2019-05-29 14:45:17	ayaregal@clintonhealthaccess.org	2011-05-19	Tafese	2	201	2001	Staff	2	HO	3		5months	5months	5months	1	1	1	5	2	5	1	1	1	2	2
17	2019-05-29 14:45:17	ayaregal@clintonhealthaccess.org	2011-05-19	Tafese	2	201	2001	PHCU Head	1	HO	3		7	2	2	1	1	1	5	1	5	1	2	3	1	2
18	2019-05-29 14:45:17	ayaregal@clintonhealthaccess.org	2011-05-19	Tafese	2	201	2001	ObGyne head	2	Midwifery	2		6	6	4	1	1	1	4	2	5	1	2	3	1	1
19	2019-06-05 10:53:42	rgebeyehu@clintonhealthaccess.org	2019-05-30	Rm	1	102	1002	Delivery case team head	1	Midwife	3		8	4	2	1	1	1	5	1	5	1	2	3	1	3
20	2019-06-05 10:53:50	rgebeyehu@clintonhealthaccess.org	2019-05-30	Rm	1	102	1002	Clinician at u5 opd	1	Clinical nurse	2		5	2	4months	1	1	1	5	1	5	1	2	3	2	3
21	2019-06-05 10:53:53	rgebeyehu@clintonhealthaccess.org	2019-05-30	Rm	1	102	1002	Works at u5 opd	2	Nurse	3		12	10	3	1	2	1	5	2	5	3	2	3	2	2
22	2019-06-05 10:54:18	rgebeyehu@clintonhealthaccess.org	2019-05-30	Rm	1	103	1003	Eopd	1	Nurse	2		33	4	2	1	1	1	5	2	5	1	2	3	1	3
23	2019-06-05 10:54:27	rgebeyehu@clintonhealthaccess.org	2019-05-31	Rm	1	103	1003	U5 opd	2	Nurse	3		10	9	5	1	1	1	5	1	5	2	2	3	1	3
24	2019-06-05 10:54:35	rgebeyehu@clintonhealthaccess.org	2019-05-31	Rm	1	103	1003	Midwife	2	Midwife	2		10	10	6	1	1	1	5	1	5	1	2	3	2	3
25	2019-06-05 10:54:38	rgebeyehu@clintonhealthaccess.org	2019-05-27	Rm	1	103	1003	U5 opd	1	Nurse	3		6	6	2	1	1	1	4	1	5	1	2	3	1	3
26	2019-06-05 10:54:46	rgebeyehu@clintonhealthaccess.org	2019-05-27	Rm	1	101	1001	Midwife	1	Midwife	3		2	2	2	1	1	1	5	1	5	1	2	3	1	3
27	2019-06-05 10:54:50	rgebeyehu@clintonhealthaccess.org	2019-05-27	Rm	1	101	1001	Head	1	Health officer	3		16	1	1	1	1	1	5	2	5	1	1	3	1	1
28	2019-06-11 20:55:35	ttumbule@clintonhealthaccess.org	2019-06-03	Tegegn Chote	3	301	3001	OPD coordinator	2	physician	3		2 years	5 months	5 month	1	1	1	5	1	5	1	2	3	2	4
29	2019-06-11 20:55:36	ttumbule@clintonhealthaccess.org	2019-06-03	Tegegn Chote	3	301	3001	<5 OPD coordinator	2	HO	3		21	21 years	6 years	1	1	1	5	1	5	1	2	3	2	4
30	2019-06-11 20:55:36	ttumbule@clintonhealthaccess.org	2019-06-03	Tegegn Chote	3	301	3001	staff Nurse	1	Nurse	2		5 years	2year	5 year	1	1	1	5	1	5	1	2	3	2	1
31	2019-06-11 20:55:37	ttumbule@clintonhealthaccess.org	2019-06-05	Tegegn Chote	3	302	3003	<5 OPD coordinator	1	nurse	2		20	15	5 years	1	1	1	5	1	5	1	2	3	2	2
32	2019-06-11 20:55:37	ttumbule@clintonhealthaccess.org	2019-06-06	Tegegn Chote	3	302	3003	staff nurse	2	nurse	3		3 years	3 year	3	1	1	1	5	1	5	1	2	3	2	1
33	2019-06-11 20:55:38	ttumbule@clintonhealthaccess.org	2019-06-06	Tegegn Chote	3	302	3003	Health center head	2	HO	3		5	3 years	7 month	1	1	1	5	1	1	1	2	3	2	4
34	2019-06-11 20:55:39	ttumbule@clintonhealthaccess.org	2019-06-07	Tegegn Chote	3	302	3002	<5 OPD coordinator	1	HO	3		8 years	8year	1 year	1	1	1	5	1	5	1	2	3	2	4
35	2019-06-11 20:55:40	ttumbule@clintonhealthaccess.org	2019-06-07	Tegegn Chote	3	302	3002	E, OPD COORDINATOR	2	Nurse	2		2	2year	2year	1	1	1	5	1	5	1	2	3	2	4
36	2019-06-11 20:55:41	ttumbule@clintonhealthaccess.org	2019-06-07	Tegegn Chote	3	302	3002	health center head	2	HO	3		11 year	11 year	1 year	1	1	1	5	1	5	1	2	3	2	1
