# Supplementary material for: Decentralizing oxygen availability and use at primary care level for children under-five with severe pneumonia, at 12 Health Centers in Ethiopia: a pre-post non-experimental study
Source: BMC Health Serv Res. 2022 May 19;22:676. doi: 10.1186/s12913-022-08003-4 (PMC9121544; doi:10.1186/s12913-022-08003-4)
Supplement: Supplementary file 11 — Additional file 11. HCW_Skill_Asses_1st Round. [file 12913_2022_8003_MOESM11_ESM.xlsx]

## Sheet: HCW_Skill_Assessment_v2_field_W
S.No	SubmissionDate	username	g1	g2_a	g5	g6	g7	s1_a	s1_b	s1_c	s1_d	s2_a	s2_b	s2_c
1	2019-05-22 10:06:50	ahailay@clintonhealthaccess.org	2019-05-16	abebe kebede	4	401	4001	1	1	1	1	1	1	1
2	2019-05-22 10:06:50	ahailay@clintonhealthaccess.org	2019-05-16	abebe kebede	4	401	4001	1	1	1	1	1	1	1
3	2019-05-22 10:06:50	ahailay@clintonhealthaccess.org	2019-05-16	abebe kebede	4	401	4001	1	1	1	1	1	1	1
4	2019-05-22 10:06:53	ahailay@clintonhealthaccess.org	2019-05-18	abebe kebede	4	401	4002	1	1	1	1	1	1	1
5	2019-05-22 10:06:53	ahailay@clintonhealthaccess.org	2019-05-18	abebe kebede	4	401	4002	1	1	1	1	1	1	1
6	2019-05-22 10:06:54	ahailay@clintonhealthaccess.org	2019-05-18	abebe kebede	4	401	4002	1	1	1	1	1	1	1
7	2019-05-22 10:06:56	ahailay@clintonhealthaccess.org	2019-05-14	abebe kebede	4	401	4003	1	1	1	1	1	1	1
8	2019-05-22 10:06:57	ahailay@clintonhealthaccess.org	2019-05-14	abebe kebede	4	401	4003	1	1	1	1	1	1	1
9	2019-05-22 10:06:57	ahailay@clintonhealthaccess.org	2019-05-14	abebe kebede	4	401	4003	1	1	1	1	1	1	2
10	2019-05-29 14:45:12	ayaregal@clintonhealthaccess.org	2011-05-13	Tafese	2	202	2002	1	1	1	1	1	1	1
11	2019-05-29 14:45:13	ayaregal@clintonhealthaccess.org	2011-05-13	Tafese	2	202	2002	1	1	1	1	1	1	1
12	2019-05-29 14:45:13	ayaregal@clintonhealthaccess.org	2011-05-13	Tafese	2	202	2002	1	1	1	1	1	1	1
13	2019-05-29 14:45:14	ayaregal@clintonhealthaccess.org	2011-05-15	Tafese	2	203	2003	1	1	1	1	1	1	1
14	2019-05-29 14:45:15	ayaregal@clintonhealthaccess.org	2011-05-15	Tafese	2	203	2003	1	1	1	1	1	1	1
15	2019-05-29 14:45:15	ayaregal@clintonhealthaccess.org	2011-05-15	Tafese	2	203	2003	1	1	1	1	1	1	1
16	2019-05-29 14:45:18	ayaregal@clintonhealthaccess.org	2011-05-19	Tafese	2	201	2001	1	1	1	1	1	1	1
17	2019-05-29 14:45:18	ayaregal@clintonhealthaccess.org	2011-05-19	Tafese	2	201	2001	1	1	1	1	1	1	1
18	2019-05-29 14:45:19	ayaregal@clintonhealthaccess.org	2011-05-19	Tafese	2	201	2001	1	1	1	1	1	1	1
19	2019-06-05 10:53:46	rgebeyehu@clintonhealthaccess.org	2019-05-30	Rm	1	102	1002	1	1	1	1	1	1	1
20	2019-06-05 10:53:52	rgebeyehu@clintonhealthaccess.org	2019-05-30	Rm	1	102	1002	1	1	1	1	1	1	1
21	2019-06-05 10:54:32	rgebeyehu@clintonhealthaccess.org	2019-05-31	Rm	1	103	1003	1	1	1	1	1	1	1
22	2019-06-05 10:54:36	rgebeyehu@clintonhealthaccess.org	2019-05-31	Rm	1	103	1003	1	1	1	1	1	1	1
23	2019-06-05 10:54:41	rgebeyehu@clintonhealthaccess.org	2019-05-27	Rm	1	101	1001	1	1	1	1	1	1	1
24	2019-06-05 10:54:47	rgebeyehu@clintonhealthaccess.org	2019-05-27	Rm	1	101	1001	1	1	1	1	1	1	1
25	2019-06-05 10:54:54	rgebeyehu@clintonhealthaccess.org	2019-05-27	Rm	1	101	1001	1	1	1	1	1	1	1
26	2019-06-05 10:56:20	rgebeyehu@clintonhealthaccess.org	2019-05-30	Rm	1	103	1003	1	1	1	1	1	1	1
27	2019-06-05 10:57:16	rgebeyehu@clintonhealthaccess.org	2019-05-30	Rm	1	102	1002	1	1	1	1	1	1	1
28	2019-06-11 20:55:31	ttumbule@clintonhealthaccess.org	2019-06-03	Tegegn Chote	3	301	3001	1	1	1	1	1	1	1
29	2019-06-11 20:55:31	ttumbule@clintonhealthaccess.org	2019-06-03	Tegegn Chote	3	301	3001	1	1	1	1	1	1	1
30	2019-06-11 20:55:32	ttumbule@clintonhealthaccess.org	2019-06-03	Tegegn Chote	3	301	3001	1	1	1	1	1	1	1
31	2019-06-11 20:55:32	ttumbule@clintonhealthaccess.org	2019-06-05	Tegegn Chote	3	302	3003	1	1	1	1	1	1	1
32	2019-06-11 20:55:33	ttumbule@clintonhealthaccess.org	2019-06-05	Tegegn Chote	3	302	3003	1	1	1	1	1	1	1
33	2019-06-11 20:55:34	ttumbule@clintonhealthaccess.org	2019-06-05	Tegegn Chote	3	302	3003	1	1	1	1	1	1	1
34	2019-06-11 20:55:34	ttumbule@clintonhealthaccess.org	2019-06-05	Tegegn Chote	3	302	3002	1	1	1	1	1	1	1
35	2019-06-11 20:55:35	ttumbule@clintonhealthaccess.org	2019-06-06	Tegegn Chote	3	302	3002	1	1	1	1	1	1	1
36	2019-06-11 20:55:35	ttumbule@clintonhealthaccess.org	2019-06-07	Tegegn Chote	3	302	3002	1	1	1	1	1	1	1
