# Supplementary material for: Decentralizing oxygen availability and use at primary care level for children under-five with severe pneumonia, at 12 Health Centers in Ethiopia: a pre-post non-experimental study
Source: BMC Health Serv Res. 2022 May 19;22:676. doi: 10.1186/s12913-022-08003-4 (PMC9121544; doi:10.1186/s12913-022-08003-4)
Supplement: Supplementary file 12 — Additional file 12. HC_MRR_TOOL_2nd Round. [file 12913_2022_8003_MOESM12_ESM.xlsx]

## Sheet: HC_MRR_TOOL_V3_Field_WIDE
S.No	username	pxid1	pxid2_a	pxid2_b	pxid3_a	pxid3_b	pxid4_a	pxid4_b	pxid5	pxid6	pxid7	px1	px2	px3	px4	px4_other	px5	px6(Age)	Respiratory Rate	px7	px8	px9	px10	px11	px12	px12_A	px12_B	px12_C	px12_D	px12_E	px12_F	px12_G	px12_H	px12_I	px12_J	px12_K	px12_L	px12_M	px12_N	px12_O	px12_X	px12_Y	px12_other	px13	px14	px14.1	px15	px16	px17
1	rgebeyehu@clintonhealthaccess.org	2019-09-30	Remrim Gebeyehu		CHAI		911915492		1	102	1002	96995	22/09/11	22/09/11	9	Managed as out patient	2	12m	3	2	8.5		36.6	50	A	1	0	0	0	0	0	0	0	0	0	0	0	0	0	0	0	0		2			2
2	rgebeyehu@clintonhealthaccess.org	2019-09-30	Remrim Gebeyehu		CHAI		911915492		1	102	1002	80231	22/09/11	22/09/11	9	Managed as out patient	1	8m	2	2			37.6	52	A G	1	0	0	0	0	0	1	0	0	0	0	0	0	0	0	0	0		2			2
3	rgebeyehu@clintonhealthaccess.org	2019-09-30	Remrim Gebeyehu		CHAI		911915492		1	102	1002	39597	22/09/11	22/09/11	9	Managed as out patient	4	37m	3	2	10		37.5		A G	1	0	0	0	0	0	1	0	0	0	0	0	0	0	0	0	0		2			2
4	rgebeyehu@clintonhealthaccess.org	2019-09-30	Remrim Gebeyehu	Ayalew	CHAI	ARHB	911915492		1	102	1002	78897	2011-01-09	2011-01-09	9	Managed as out patient	1	8m	2	2	8	9	37.4	56	A D G K	1	0	0	1	0	0	1	0	0	0	1	0	0	0	0	0	0		2			2
5	rgebeyehu@clintonhealthaccess.org	2019-09-30	RG	AK	CHAI	RHB	911915492		1	102	1002	62856	2011-05-09	2011-05-09	9	Managed as out patient	2	16m	3	2	99	9	9	48	B	0	1	0	0	0	0	0	0	0	0	0	0	0	0	0	0	0		2			2
6	rgebeyehu@clintonhealthaccess.org	2019-09-30	Rm	AK	CHAI	RhB	911915492		1	102	1002	84880	2011-05-09	2011-05-09	9	2011-05-09	1	8m	2	2	99	9	36.6	62	A B D G	1	1	0	1	0	0	1	0	0	0	0	0	0	0	0	0	0		2			2
7	rgebeyehu@clintonhealthaccess.org	2019-09-30	Rm	Ak	CHAI	Rhb	911915492		1	102	1002	73380	2011-05-09	2011-05-09	9	Managed as out patient	1	3m	2	1	99	9	36.8	999	A G	1	0	0	0	0	0	1	0	0	0	0	0	0	0	0	0	0		2			2
8	rgebeyehu@clintonhealthaccess.org	2019-09-30	Rm	Hm	Chai	Rhb	911915492		1	102	1002	78518	2011-05-09	2011-05-09	9	Managed as out patient	1	9m	2	1	99	9	37.5	42	A	1	0	0	0	0	0	0	0	0	0	0	0	0	0	0	0	0		2			2
9	rgebeyehu@clintonhealthaccess.org	2019-09-30	Rm	AK	CHAI	Rhb	911915492		1	102	1002	90306	2011-06-09	2011-06-09	9	Managed as out patient	1	3m	2	1	99	9	9	999	A G	1	0	0	0	0	0	1	0	0	0	0	0	0	0	0	0	0		2			2
10	rgebeyehu@clintonhealthaccess.org	2019-09-30	Rm	Km	Chai	Rhb	911915492		1	102	1002	95924	2011-06-09	2011-06-09	9	Managed as out patient	1	8m	2	1	99	9	37	999	A	1	0	0	0	0	0	0	0	0	0	0	0	0	0	0	0	0		2			2
11	rgebeyehu@clintonhealthaccess.org	2019-09-30	Rm	AK	CHAI	Rhb	911915492		1	102	1002	90832	2011-06-09	2011-06-09	9	Managed as out patient	1	2m	2	2	99	9	36.8	999	A G	1	0	0	0	0	0	1	0	0	0	0	0	0	0	0	0	0		2			2
12	rgebeyehu@clintonhealthaccess.org	2019-09-30	Rm	AK	Chai	Rhb	911915492		1	102	1002	54510	2011-07-09	2011-07-09	9	Managed as out patient	3	35m	3	1	99	9	9	999	A G	1	0	0	0	0	0	1	0	0	0	0	0	0	0	0	0	0		2			2
13	rgebeyehu@clintonhealthaccess.org	2019-09-30	Rm	Ak	Chai	Rhb	911915492		1	102	1002	74079	2011-07-09	2011-07-09	9	Managed as out patient	1	11m	2	2	99	9	36.6	999	A	1	0	0	0	0	0	0	0	0	0	0	0	0	0	0	0	0		2			2
14	rgebeyehu@clintonhealthaccess.org	2019-09-30	Rm	Ak	Chai	Rhb	911915492		1	102	1002	67250	2011-07-09	2011-07-09	9	Managed as out patient	2	12m	3	1	99	9	36.6	48	A D	1	0	0	1	0	0	0	0	0	0	0	0	0	0	0	0	0		2			2
15	rgebeyehu@clintonhealthaccess.org	2019-09-30	Rm	AS	CHAI	Rhb	911915492		1	102	1002	77833	2011-08-09	2011-08-09	9	Managed as out patient	1	9m	2	1	8	9	35.6	53	A	1	0	0	0	0	0	0	0	0	0	0	0	0	0	0	0	0		2			2
16	rgebeyehu@clintonhealthaccess.org	2019-09-30	Rm	As	Chai	Rhb	911915492		1	102	1002	88095	2011-12-09	2011-12-09	9	Managed as out patient	1	9m	2	2	6	9	36.6	64	A G	1	0	0	0	0	0	1	0	0	0	0	0	0	0	0	0	0		1	96	2	2
17	rgebeyehu@clintonhealthaccess.org	2019-09-30	Rm	As	Chai	Rhb	911915492		1	102	1002	43645	2011-12-09	2011-12-09	9	Managed as out patient	1	2m	2	1	8	9	37.8	48	A G	1	0	0	0	0	0	1	0	0	0	0	0	0	0	0	0	0		1	96	2	2
18	rgebeyehu@clintonhealthaccess.org	2019-09-30	Rm	As	Chai	Rhb	911915492		1	102	1002	72468	13/09/11	13/09/11	9	Managed as out patient	2	13m	3	1	8	9	38.1	64	A B G	1	1	0	0	0	0	1	0	0	0	0	0	0	0	0	0	0		2			2
19	rgebeyehu@clintonhealthaccess.org	2019-09-30	Rm	AS	CHAI	Rhb	911915492		1	102	1002	67022	13/09/11	13/09/11	9	Managed as out patient	4	36m	3	2	99	9	39	48	A B G	1	1	0	0	0	0	1	0	0	0	0	0	0	0	0	0	0		2			2
20	rgebeyehu@clintonhealthaccess.org	2019-09-30	Rm	As	Chai	Rhb	911915492		1	102	1002	43422	21/09/11	21/09/11	9	Managed as out patient	2	23m	3	1	11.5	9	38.3	44	A G	1	0	0	0	0	0	1	0	0	0	0	0	0	0	0	0	0		1	98	2	2
21	rgebeyehu@clintonhealthaccess.org	2019-09-30	Rm	As	Chai	Rhb	911915492		1	102	1002	96959	21/09/11	21/09/11	9	Managed as out patient	1	4m	2	1	7	9	38.6	102	A B G	1	1	0	0	0	0	1	0	0	0	0	0	0	0	0	0	0		1	96	2	2
22	rgebeyehu@clintonhealthaccess.org	2019-09-30	Rm	As	Chai	Rhb	911915492		1	102	1002	92371	21/09/11	21/09/11	2		1	2m	2	2	5	9	37.3	88	A B	1	1	0	0	0	0	0	0	0	0	0	0	0	0	0	0	0		1	90	2	1	99	99
23	rgebeyehu@clintonhealthaccess.org	2019-10-01	Rm	As	Chai	Rhb	911915492		1	102	1002	86765	23/09/11	23/09/11	9	Managed as out patien	1	5m	2	1	8	9	38.6	80	A B	1	1	0	0	0	0	0	0	0	0	0	0	0	0	0	0	0		2			2
24	rgebeyehu@clintonhealthaccess.org	2019-10-01	Rm	As	Chai	Rhb	911915492		1	102	1002	91395	30/09/11	30/09/11	9	Managed as out patien	1	3m	2	1	7.5	9	37	52	A B	1	1	0	0	0	0	0	0	0	0	0	0	0	0	0	0	0		2			2
25	rgebeyehu@clintonhealthaccess.org	2019-10-01	Rm	As	Chai	Rhb	911915492		1	102	1002	79881	2011-03-09	2011-03-09	9	Managed as out patient	1	9m	2	2	8	9	35.8	40	A	1	0	0	0	0	0	0	0	0	0	0	0	0	0	0	0	0		2			2
26	rgebeyehu@clintonhealthaccess.org	2019-10-01	Rm	As	Chai	Rhb	911915492		1	102	1002	85795	2011-03-09	2011-03-09	9	Managed as out patient	1	8m	2	2	8	9	37.8	42	A G	1	0	0	0	0	0	1	0	0	0	0	0	0	0	0	0	0		1	98	2	2
27	rgebeyehu@clintonhealthaccess.org	2019-10-01	Rm	As	Chai	Rhb	911915492		1	102	1002	34301	2011-10-09	2011-10-09	9	Managed as out patient	3	25m	3	2	99	9	38.1	41	A D	1	0	0	1	0	0	0	0	0	0	0	0	0	0	0	0	0		2			2
28	rgebeyehu@clintonhealthaccess.org	2019-10-01	Rm	As	Chai	Rhb	911915492		1	102	1002	75675	18/09/11	18/09/11	9	Managed as out patient	3	24m	3	2	99	9	36.8	64	A B	1	1	0	0	0	0	0	0	0	0	0	0	0	0	0	0	0		1	96	2	2
29	rgebeyehu@clintonhealthaccess.org	2019-10-01	Rm	As	Chai	Rhb	911915492		1	102	1002	88226	20/09/11	20/09/11	9	Managed as out patient	1	5m	2	2	7	9	38	57	A B G	1	1	0	0	0	0	1	0	0	0	0	0	0	0	0	0	0		1	96	2	2
30	rgebeyehu@clintonhealthaccess.org	2019-10-01	Rm	As	Chai	Rhb	911915492		1	102	1002	98336	25/09/11	25/10/11	9	Managed as out patient	1	6m	2	1	99	9	39	52	A B G	1	1	0	0	0	0	1	0	0	0	0	0	0	0	0	0	0		2			2
31	rgebeyehu@clintonhealthaccess.org	2019-10-01	Rm	As	Chai	Rhb	911915492		1	102	1002	98474	27/10/11	27/10/11	9	Managed as out patient	1	5m	2	2	7	9	36.6	57	A B G	1	1	0	0	0	0	1	0	0	0	0	0	0	0	0	0	0		2			2
32	rgebeyehu@clintonhealthaccess.org	2019-10-01	Rm	As	Chai	Rhb	911915492		1	102	1002	98893	2011-04-11	2011-04-11	9	Managed as out patient	1	7m	2	1	7.6	9	37	64	A B C	1	1	1	0	0	0	0	0	0	0	0	0	0	0	0	0	0		2			2
33	rgebeyehu@clintonhealthaccess.org	2019-10-01	Rm	As	Chai	Rhb	911915492		1	102	1002	100001	29/11/11	29/11/11	9	Managed as out patient	1	2m	2	2	3.5	9	36.5	50	A	1	0	0	0	0	0	0	0	0	0	0	0	0	0	0	0	0		2			2
34	rgebeyehu@clintonhealthaccess.org	2019-10-01	Rm	As	Chai	Rhb	911915492		1	102	1002	48769	2011-01-09	2011-01-09	9	Managed as out patient	1	4m	2	1	99	9	9	999	A	1	0	0	0	0	0	0	0	0	0	0	0	0	0	0	0	0		2			2
35	rgebeyehu@clintonhealthaccess.org	2019-10-01	Rm	As	Chai	Rhb	911915492		1	102	1002	88692	2011-08-09	2011-08-09	9	Managed as out patient	1	3m	2	2	99	9	9	999	A	1	0	0	0	0	0	0	0	0	0	0	0	0	0	0	0	0		2			2
36	rgebeyehu@clintonhealthaccess.org	2019-10-01	Rm	As	Chai	Rhb	911915492		1	102	1002	37122	2011-08-09	2011-08-09	9	Managed as out patient	2	13m	3	1	99	9	9	999	A	1	0	0	0	0	0	0	0	0	0	0	0	0	0	0	0	0		2			2
37	rgebeyehu@clintonhealthaccess.org	2019-10-01	Rm	As	Chai	Rhb	911915492		1	102	1002	96067	80/09/11	2011-08-09	9	Managed as out patient	1	6m	2	1	99	9	9	999	A	1	0	0	0	0	0	0	0	0	0	0	0	0	0	0	0	0		2			2
38	rgebeyehu@clintonhealthaccess.org	2019-10-01	Rm	As	Chai	Rhb	911915492		1	102	1002	96476	14/09/11	14/09/11	9	MANAGED AS OU T PATIENT	2	18m	3	1	99	9	9	999	A D	1	0	0	1	0	0	0	0	0	0	0	0	0	0	0	0	0		2			2
39	rgebeyehu@clintonhealthaccess.org	2019-10-01	Rm	As	Chai	Rhb	911915492		1	102	1002	87305	19/09/11	19/09/11	9	Managed as ou t patient	1	6m	2	1	99	9	9	999	A	1	0	0	0	0	0	0	0	0	0	0	0	0	0	0	0	0		2			2
40	rgebeyehu@clintonhealthaccess.org	2019-10-01	Rm	As	Chai	Rhb	911915492		1	102	1002	73692	19/09/11	19/09/11	9	Managed as out patient	1	4m	2	2	99	9	9	999	A	1	0	0	0	0	0	0	0	0	0	0	0	0	0	0	0	0		2			2
41	rgebeyehu@clintonhealthaccess.org	2019-10-01	Rm	As	Chai	Rhb	911915492		1	102	1002	96880	19/09/11	19/09/11	9	Managed as out patient	1	4m	2	1	99	9	9	999	A	1	0	0	0	0	0	0	0	0	0	0	0	0	0	0	0	0		2			2
42	rgebeyehu@clintonhealthaccess.org	2019-10-01	Rm	As	Chai	Rhb	911915492		1	102	1002	96842	19/09/11	19/09/11	9	Managed as out patient	1	3m	2	1	99	9	9	999	A	1	0	0	0	0	0	0	0	0	0	0	0	0	0	0	0	0		2			2
43	rgebeyehu@clintonhealthaccess.org	2019-10-01	Rm	As	Chai	Rhb	911915492		1	102	1002	86511	19/09/11	19/09/11	9	MoP	1	5m	2	2	99	9	9	999	A	1	0	0	0	0	0	0	0	0	0	0	0	0	0	0	0	0		2			2
44	rgebeyehu@clintonhealthaccess.org	2019-10-01	Rm	As	Chai	Rhb	911915492		1	102	1002	60528	21/09/11	21/08/11	9	Mop	2	12m	3	1	99	9	9	999	A	1	0	0	0	0	0	0	0	0	0	0	0	0	0	0	0	0		2			2
45	rgebeyehu@clintonhealthaccess.org	2019-10-01	Rm	As	Chai	Rhb	911915492		1	102	1002	92371	21/09/11	21/09/11	9	MOP	1	2m	2	1	99	9	9	999	A	1	0	0	0	0	0	0	0	0	0	0	0	0	0	0	0	0		2			2
46	rgebeyehu@clintonhealthaccess.org	2019-10-01	Rm	As	Chai	Rhb	911915492		1	102	1002	91296	21/09/11	21/90/11	9	Mop	3	24m	3	1	99	9	9	999	A	1	0	0	0	0	0	0	0	0	0	0	0	0	0	0	0	0		2			2
47	rgebeyehu@clintonhealthaccess.org	2019-10-01	Rm	As	Chai	Rhb	911915492		1	102	1002	25723	22/09/11	22/09/11	9	Mop	1	3m	2	1	99	9	9	999	A	1	0	0	0	0	0	0	0	0	0	0	0	0	0	0	0	0		2			2
48	rgebeyehu@clintonhealthaccess.org	2019-10-01	Rm	As	Chai	Rhb	911915492		1	102	1002	92984	22/09/11	22/09/11	9	Mop	1	3m	2	1	99	99	9	999	A	1	0	0	0	0	0	0	0	0	0	0	0	0	0	0	0	0		2			2
49	rgebeyehu@clintonhealthaccess.org	2019-10-01	Rm	As	Chai	Rhb	911915492		1	102	1002	68138	22/09/11	22/09/11	9	Mop	2	17m	3	1	99	9	9	999	A	1	0	0	0	0	0	0	0	0	0	0	0	0	0	0	0	0		2			2
50	rgebeyehu@clintonhealthaccess.org	2019-10-01	Rm	As	Chai	Rhb	911915492		1	102	1002	97087	23/09/11	23/09/11	9	Mop	1	7m	2	1	99	9	9	999	A	1	0	0	0	0	0	0	0	0	0	0	0	0	0	0	0	0		2			2
51	rgebeyehu@clintonhealthaccess.org	2019-10-01	Rm	As	Chai	Rhb	911915492		1	102	1002	94047	26/09/11	23/09/11	9	Mop	1	3m	2	1	99	9	9	999	A	1	0	0	0	0	0	0	0	0	0	0	0	0	0	0	0	0		2			2
52	rgebeyehu@clintonhealthaccess.org	2019-10-01	Rm	As	Chai	Rhb	911915492		1	102	1002	58330	26/09/11	26/09/11	9	Mop	2	15m	3	2	99	9	9	999	A	1	0	0	0	0	0	0	0	0	0	0	0	0	0	0	0	0		2			2
53	rgebeyehu@clintonhealthaccess.org	2019-10-01	Rm	As	Chai	Rhb	911915492		1	102	1002	36171	26/08/11	26/09/11	9	Mop	2	21m	3	1	99	99	9	999	A	1	0	0	0	0	0	0	0	0	0	0	0	0	0	0	0	0		2			2
54	rgebeyehu@clintonhealthaccess.org	2019-10-01	Rm	As	Chai	Rhb	911915492		1	102	1002	88833	28/90/11	28/09/11	9	Mop	1	9m	2	1	99	9	9	999	A	1	0	0	0	0	0	0	0	0	0	0	0	0	0	0	0	0		2			2
55	rgebeyehu@clintonhealthaccess.org	2019-10-01	Rm	As	Chai	Rhb	911915492		1	102	1002	86241	28/09/11	28/09/11	9	Mop	2	12m	3	1	99	9	9	999	A	1	0	0	0	0	0	0	0	0	0	0	0	0	0	0	0	0		2			2
56	rgebeyehu@clintonhealthaccess.org	2019-10-01	Rm	As	Chai	Rhb	911915492		1	102	1002	84834	28/09/11	28/09/11	9	Mop	1	5m	2	1	99	9	9	999	A	1	0	0	0	0	0	0	0	0	0	0	0	0	0	0	0	0		2			2
57	rgebeyehu@clintonhealthaccess.org	2019-10-01	Rm	As	Chai		911915492		1	102	1002	97393	28/09/11	28/09/11	9	Mop	2	17m	3	1	99	9	9	999	A	1	0	0	0	0	0	0	0	0	0	0	0	0	0	0	0	0		2			2
58	rgebeyehu@clintonhealthaccess.org	2019-10-01	Rm.	As	Chai	Rhb	911915492		1	102	1002	97397	28/09/11	28/09/11	9	Mop	1	2m	2	1	99	9	9	999	A	1	0	0	0	0	0	0	0	0	0	0	0	0	0	0	0	0		2			2
59	rgebeyehu@clintonhealthaccess.org	2019-10-01	Rm		Chai	Rhb	911915492		1	102	1002	45196	2i/09/11	28/09/11	9	Mop	2	12m	3	2	99	9	9	999	A	1	0	0	0	0	0	0	0	0	0	0	0	0	0	0	0	0		2			2
60	rgebeyehu@clintonhealthaccess.org	2019-10-01	Rm	As	Chai		911915492		1	102	1002	84880	29/09/11	29/09/11	9	Mop	1	9m	2	2	99	9	9	999	A	1	0	0	0	0	0	0	0	0	0	0	0	0	0	0	0	0		2			2
61	rgebeyehu@clintonhealthaccess.org	2019-10-01	Rm	As	Chai	Rhb	911915492		1	102	1002	92980	2011-11-10	2011-11-10	9	Mop	1	3m	2	1	99	9	9	999	A	1	0	0	0	0	0	0	0	0	0	0	0	0	0	0	0	0		2			2
62	rgebeyehu@clintonhealthaccess.org	2019-10-01	Rm	As	Chai		911915492		1	102	1002	54310	Q1/10/11	2011-11-10	9	Mop	1	2m	2	2	99	9	9	999	A	1	0	0	0	0	0	0	0	0	0	0	0	0	0	0	0	0		2			2
63	rgebeyehu@clintonhealthaccess.org	2019-10-01	Rm	As	Chai		911915492		1	102	1002	28004	2011-12-10	2011-12-10	9	Mop	1	5m	2	2	99	9	9	999	A	1	0	0	0	0	0	0	0	0	0	0	0	0	0	0	0	0		2			2
64	rgebeyehu@clintonhealthaccess.org	2019-10-01	Rm	As	Chai	Rhb	911915492		1	102	1002	7 12 7	13/10/11	13/10/11	9	Mop	2	12m	3	1	99	9	9	9	A	1	0	0	0	0	0	0	0	0	0	0	0	0	0	0	0	0		2			2
65	rgebeyehu@clintonhealthaccess.org	2019-10-01	Rm	As	Chai		911915492		1	102	1002	90837	13/10/11	13/10/11	9	Mop	1	5m	2	2	99	9	9	999	A	1	0	0	0	0	0	0	0	0	0	0	0	0	0	0	0	0		2			2
66	rgebeyehu@clintonhealthaccess.org	2019-10-01	Rm	As	Chai		911915492		1	102	1002	54771	14/10/11	14/10/11	9	Mop	1	11m	2	1	99	9	9	999	A	1	0	0	0	0	0	0	0	0	0	0	0	0	0	0	0	0		2			2
67	rgebeyehu@clintonhealthaccess.org	2019-10-01	Rm	As	Chai	Rhb	911915492		1	102	1002	52697	14/10/11	14/10/11	9	Mop	3	32m	3	1	99	9	9	999	A	1	0	0	0	0	0	0	0	0	0	0	0	0	0	0	0	0		2			2
68	rgebeyehu@clintonhealthaccess.org	2019-10-01	Rm	As	Chai	Rhb	911915492		1	102	1002	37610	17/10/11	17/10/11	9	Mop	3	28m	3	1	99	9	9	999	A	1	0	0	0	0	0	0	0	0	0	0	0	0	0	0	0	0		2			2
69	rgebeyehu@clintonhealthaccess.org	2019-10-01	Rm	As	Chai	Rhb	911915492		1	102	1002	48576	18/10/11	18/10/11	9	Mop	2	24m	3	1	99	9	9	999	A	1	0	0	0	0	0	0	0	0	0	0	0	0	0	0	0	0		2			2
70	rgebeyehu@clintonhealthaccess.org	2019-10-01	Rm	As	Chai	Rhb	911915492		1	102	1002	58846	18/10/11	18/10/11	9	Mop	2	17m	3	1	99	9	9	999	A	1	0	0	0	0	0	0	0	0	0	0	0	0	0	0	0	0		2			2
71	rgebeyehu@clintonhealthaccess.org	2019-10-01	Rm	As	Chai		911915492		1	102	1002	97508	19/10/11	19/10/11	9	Mop	1	2m	2	1	99	9	9	999	A	1	0	0	0	0	0	0	0	0	0	0	0	0	0	0	0	0		2			2
72	rgebeyehu@clintonhealthaccess.org	2019-10-01	Rm	As	Chai		911915492		1	102	1002	97404	2011-10-10	19/10/11	9	Mop	1	1m	1	1	99	9	9	999	A	1	0	0	0	0	0	0	0	0	0	0	0	0	0	0	0	0		2			2
73	rgebeyehu@clintonhealthaccess.org	2019-10-01	Rm	As	Chai		911915492		1	102	1002	87867	21/10/11	21/10/11	9	Mop	2	16m	3	1	99	9	9	999	A	1	0	0	0	0	0	0	0	0	0	0	0	0	0	0	0	0		2			2
74	rgebeyehu@clintonhealthaccess.org	2019-10-01	Rm	As	Chai		911915492		1	102	1002	30855	24/10/11	24/10/11	9	Mop	3	27m	3	2	99	9	9	99	A	1	0	0	0	0	0	0	0	0	0	0	0	0	0	0	0	0		2			2
75	rgebeyehu@clintonhealthaccess.org	2019-10-01	Rm	As	Chai		911915492		1	102	1002	84291	26/10/11	26/10/11	9	Mop	1	7m	2	2	99	9	9	999	A	1	0	0	0	0	0	0	0	0	0	0	0	0	0	0	0	0		2			2
76	rgebeyehu@clintonhealthaccess.org	2019-10-01	Rm	As	Chai		911915492		1	102	1002	64720	2011-03-11	2011-03-11	9	Mop	1	4m	2	2	99	9	9	999	A	1	0	0	0	0	0	0	0	0	0	0	0	0	0	0	0	0		2			2
77	rgebeyehu@clintonhealthaccess.org	2019-10-01	Rm	As	Chai		911915492		1	102	1002	58667	2011-08-11	2011-08-11	9	Mop	2	17m	3	2	99	9	9	999	A	1	0	0	0	0	0	0	0	0	0	0	0	0	0	0	0	0		2			2
78	rgebeyehu@clintonhealthaccess.org	2019-10-01	Rm	As	Chai		911915492		1	102	1002	99123	2011-09-11	2011-09-11	9	Mop	1	3m	2	2	99	9	9	999	A	1	0	0	0	0	0	0	0	0	0	0	0	0	0	0	0	0		2			2
79	rgebeyehu@clintonhealthaccess.org	2019-10-01	Rm	As	Chai		911915492		1	102	1002	40260	2011-09-11	2011-09-11	9	Mop	1	9m	2	1	99	9	9	999	A	1	0	0	0	0	0	0	0	0	0	0	0	0	0	0	0	0		2			2
80	rgebeyehu@clintonhealthaccess.org	2019-10-01	Rm	As	Chai	Rhb	911915492		1	102	1002	99192	2011-09-11	2011-09-11	9	Mop	1	2m	2	1	99	9	9	999	A	1	0	0	0	0	0	0	0	0	0	0	0	0	0	0	0	0		2			2
81	rgebeyehu@clintonhealthaccess.org	2019-10-01	Rm	As	Chai	Rhb	911915492		1	102	1002	99487	13 /11 /11	13/11/11	9	Mop	1	3m	2	2	99	9	9	999	A	1	0	0	0	0	0	0	0	0	0	0	0	0	0	0	0	0		2			2
82	rgebeyehu@clintonhealthaccess.org	2019-10-01	Rm	As	Chai		911915492		1	102	1002	61483	15/11/11	15/11/11	9	Mop	3	24m	3	1	99	9	9	999	A	1	0	0	0	0	0	0	0	0	0	0	0	0	0	0	0	0		2			2
83	rgebeyehu@clintonhealthaccess.org	2019-10-01	Rm	As	Chai	Rhb	911915492		1	102	1002	67470	16/11/11	16/11/11	9	Mop	4	42m	3	1	99	9	9	999	A	1	0	0	0	0	0	0	0	0	0	0	0	0	0	0	0	0		2			2
84	rgebeyehu@clintonhealthaccess.org	2019-10-01	Rm	As	Chai		911915492		1	102	1002	58271	22/11/11	22/11/11	9	Mop	4	36m	3	2	99	9	9	999	A	1	0	0	0	0	0	0	0	0	0	0	0	0	0	0	0	0		2			2
85	rgebeyehu@clintonhealthaccess.org	2019-10-01	Rm	As	Chai		911915492		1	102	1002	96131	26/11/11	26/11/11	9	Mop	5	50m	3	1	99		9	999	A	1	0	0	0	0	0	0	0	0	0	0	0	0	0	0	0	0		2			2
86	rgebeyehu@clintonhealthaccess.org	2019-10-01	Rm	As	Chai		911915492		1	102	1002	62397	13/10/11	13/10/11	3		2	18m	3	1	99	9	9	62	A	1	0	0	0	0	0	0	0	0	0	0	0	0	0	0	0	0		1	68	1	1	99	99
87	rgebeyehu@clintonhealthaccess.org	2019-09-30	Rm	As	Chai	Rhb	911915492		1	102	1002	77139	2011-06-09	2011-06-09	9	Managed as out patient	1	7m	2	1	999	9	9	62	A D	1	0	0	1	0	0	0	0	0	0	0	0	0	0	0	0	0		2			2
88	rgebeyehu@clintonhealthaccess.org	2019-10-03	Remrim Gebeyehu	Ayalew simegnew	CHAI	RHB	911915492	918014937	1	101	1001	125316	19/09/11	19/09/11	9	Managed as out patient	2	12m	3	1	99	9	37.5	55	A G	1	0	0	0	0	0	1	0	0	0	0	0	0	0	0	0	0		2			2
89	rgebeyehu@clintonhealthaccess.org	2019-10-03	Rm	As	Chai	Rhb	911915492		1	101	1001	104700	19/09/11	19/09/11	9	Mop	3	24m	3	1	99	9	37	55	A	1	0	0	0	0	0	0	0	0	0	0	0	0	0	0	0	0		2			2
90	rgebeyehu@clintonhealthaccess.org	2019-10-03	Rm	As	Chai	Rhb	911915492		1	101	1001	135702	2011-03-10	2011-03-10	9	Mop	1	10m	2	1	99	9	9	61	A	1	0	0	0	0	0	0	0	0	0	0	0	0	0	0	0	0		2			2
91	rgebeyehu@clintonhealthaccess.org	2019-10-03	Rm	As	Chai	Rhb	911915492		1	101	1001	137225	2011-03-10	2011-03-10	9	Mop	1	4m	2	2	99	9	37.9	48	A	1	0	0	0	0	0	0	0	0	0	0	0	0	0	0	0	0		2			2
92	rgebeyehu@clintonhealthaccess.org	2019-10-03	Rm	As	Chai	Rhb	911915492		1	101	1001	136766	2011-09-11	2011-09-11	9	Mop	1	5m	2	2	6.5	9	36.5	61	A B K	1	1	0	0	0	0	0	0	0	0	1	0	0	0	0	0	0		2			2
93	rgebeyehu@clintonhealthaccess.org	2019-10-03	Rm	As	Chai	Rhb	911915492		1	101	1001	134590	2011-09-11	2011-09-11	9	Mop	1	7m	2	1	7.9	9	37.2	60	A G	1	0	0	0	0	0	1	0	0	0	0	0	0	0	0	0	0		2			2
94	rgebeyehu@clintonhealthaccess.org	2019-10-03	Rm	As	Chai	Rhb	911915492		1	101	1001	136936	2011-10-11	2011-10-11	9	Managed as out patient	1	5m	2	2	7	9	37	52	N	0	0	0	0	0	0	0	0	0	0	0	0	0	1	0	0	0		2			2
95	rgebeyehu@clintonhealthaccess.org	2019-10-03	Rm	As	Chai	Rhb	911915492		1	101	1001	118999	2011-10-11	2011-10-11	9	Mop	2	17m	3	1	10.5	79	9	54	D	0	0	0	1	0	0	0	0	0	0	0	0	0	0	0	0	0		2			2
96	rgebeyehu@clintonhealthaccess.org	2019-10-03	Rm	As	Chai	Rhb	911915492		1	101	1001	128956	2011-10-11	2011-10-11	9	Mop	1	10m	2	1	7.6	67	36.5	54	A K	1	0	0	0	0	0	0	0	0	0	1	0	0	0	0	0	0		2			2
97	rgebeyehu@clintonhealthaccess.org	2019-10-03	Rm	As	Chai	Rhb	911915492		1	101	1001	95345	2011-11-11	2011-11-11	9	Mop	3	35m	3	1	12	87	9	48	A G	1	0	0	0	0	0	1	0	0	0	0	0	0	0	0	0	0		2			2
98	rgebeyehu@clintonhealthaccess.org	2019-10-03	Rm	As	Chai	Rhb	911915492		1	101	1001	138520	2011-11-11	2011-11-11	9	Mop	6	0	1	1	10.5	9	9	48	A	1	0	0	0	0	0	0	0	0	0	0	0	0	0	0	0	0		2			2
99	rgebeyehu@clintonhealthaccess.org	2019-10-03	Rm	As	Chai	Rhb	911915492		1	101	1001	127877	2011-11-11	2011-11-11	9	Mop	2	23m	3	9	9.5	68	39	999	A G	1	0	0	0	0	0	1	0	0	0	0	0	0	0	0	0	0		2			2
100	rgebeyehu@clintonhealthaccess.org	2019-10-03	Rm	As	Chai	Rhb	911915492		1	101	1001	130938	2011-12-11	2011-12-11	9	Mop	2	12m	3	1	7.5	64	36	58	A	1	0	0	0	0	0	0	0	0	0	0	0	0	0	0	0	0		2			2
101	rgebeyehu@clintonhealthaccess.org	2019-10-03	Rm	As	Chai	Rhb	911915492		1	101	1001	133254	2011-12-11	2011-12-11	9	Mop	1	8m	2	1	9.2	9	9	60	A B	1	1	0	0	0	0	0	0	0	0	0	0	0	0	0	0	0		2			2
102	rgebeyehu@clintonhealthaccess.org	2019-10-03	Rm	As	Chai		911915492		1	101	1001	98785	15/11/11	15/11/11	9	Mop	3	32m	3	2	11	79	36.2	52	A B	1	1	0	0	0	0	0	0	0	0	0	0	0	0	0	0	0		2			2
103	rgebeyehu@clintonhealthaccess.org	2019-10-03	Rm	As	Chai	Rhb	911915492		1	101	1001	134590	15/11/11	15/11/11	7		1	7m	2	1	7.9	72	37.5	55	A	1	0	0	0	0	0	0	0	0	0	0	0	0	0	0	0	0		2			2
104	rgebeyehu@clintonhealthaccess.org	2019-10-03	Rm	As	Chai	Rhb	911915492		1	101	1001	123800	15/11/11	15/11/11	9	Mop	2	13m	3	1	10	9	9	48	A B	1	1	0	0	0	0	0	0	0	0	0	0	0	0	0	0	0		2			2
105	rgebeyehu@clintonhealthaccess.org	2019-10-03	Rm	As	Chai	Rhb	911915492		1	101	1001	111891	16/11/11	16/11/11	9	Mop	2	20m	3	2	7.5	9	9	58	A G	1	0	0	0	0	0	1	0	0	0	0	0	0	0	0	0	0		2			2
106	rgebeyehu@clintonhealthaccess.org	2019-10-03	Rm	As	Chai		911915492		1	101	1001	146674	18/11/11	18/11/11	7		1	3m	2	1	6	9	36.4	51	A D K	1	0	0	1	0	0	0	0	0	0	1	0	0	0	0	0	0		2			2
107	rgebeyehu@clintonhealthaccess.org	2019-10-03	Rm	As	Chai	Rhb	911915492		1	101	1001	122813	22/11/11	22/11/11	9	Mop	2	14m	3	2	9.5	71	9	52	A	1	0	0	0	0	0	0	0	0	0	0	0	0	0	0	0	0		2			2
108	rgebeyehu@clintonhealthaccess.org	2019-10-03	Rm	As	Chai		911915492		1	101	1001	118709	22/11/11	22/11/11	9	Mop	2	17m	3	1	11.3	79	9	42	A	1	0	0	0	0	0	0	0	0	0	0	0	0	0	0	0	0		2			2
109	rgebeyehu@clintonhealthaccess.org	2019-10-03	Rm	As	Chai		911915492		1	101	1001	124416	23/11/11	23/11/11	9	Mop	2	13m	3	1	10	9	36.2	41	A G	1	0	0	0	0	0	1	0	0	0	0	0	0	0	0	0	0		2			2
110	rgebeyehu@clintonhealthaccess.org	2019-10-03	Rm	As	Chai		911915492		1	101	1001	146871	23/11/11	23/11/11	9	Mop	2	15m	3	2	9.5	9	37	54	A B G	1	1	0	0	0	0	1	0	0	0	0	0	0	0	0	0	0		2			2
111	rgebeyehu@clintonhealthaccess.org	2019-10-03	Rm	As	Chai	Rhb	911915492		1	101	1001	142686	23/11/11	23/11/11	9	Mop	1	2m	2	1	6.9	9	36.5	52	N	0	0	0	0	0	0	0	0	0	0	0	0	0	1	0	0	0		2			2
112	rgebeyehu@clintonhealthaccess.org	2019-10-03	Rm	As	Chai		911915492		1	101	1001	117485	24/11/11	24/11/11	9	Mop	2	18m	3	1	99	9	36.6	44	C	0	0	1	0	0	0	0	0	0	0	0	0	0	0	0	0	0		2			2
113	rgebeyehu@clintonhealthaccess.org	2019-10-03	Rm	As	Chai		911915492		1	101	1001	93623	25/11/11	25/11/11	9	Mop	4	42m	3	2	14	92	36.2	44	A B	1	1	0	0	0	0	0	0	0	0	0	0	0	0	0	0	0		2			2
114	rgebeyehu@clintonhealthaccess.org	2019-10-03	Rm	As	Chai	Rhb	911915492		1	101	1001	123299	24/11/11	24/11/11	9	Mop	3	24m	3	2	11	75	36.7	56	A B	1	1	0	0	0	0	0	0	0	0	0	0	0	0	0	0	0		1	93	2	2
115	rgebeyehu@clintonhealthaccess.org	2019-10-03	Rm	As	Chai		911915492		1	101	1001	134979	24/11/11	24/11/11	9	Mop	1	7m	2	1	7.2	63	37.9	70	A B	1	1	0	0	0	0	0	0	0	0	0	0	0	0	0	0	0		1	98	2	2
116	rgebeyehu@clintonhealthaccess.org	2019-10-03	Rm	As	Chai	Rhb	911915492		1	101	1001	131699	24/11/11	24/11/11	9	Mop	1	9m	2	2	8.7	74	36	57	A B	1	1	0	0	0	0	0	0	0	0	0	0	0	0	0	0	0		1	91	2	2
117	rgebeyehu@clintonhealthaccess.org	2019-10-03	Rm	As	Chai	Rhb	911915492		1	101	1001	133603	25/11/11	25/11/11	9	Mop	3	24m	3	1	13	9	37.4	45	A B	1	1	0	0	0	0	0	0	0	0	0	0	0	0	0	0	0		1	95	2	2
118	rgebeyehu@clintonhealthaccess.org	2019-10-03	Rm	As	Chai		911915492		1	101	1001	125017	2011-01-09	2011-01-09	9	Mop	1	11m	2	1	99	9	36.8	48	B G	0	1	0	0	0	0	1	0	0	0	0	0	0	0	0	0	0		1	95	2	2
119	rgebeyehu@clintonhealthaccess.org	2019-10-03	Rm	As	Chai		911915492		1	101	1001	132894	2011-01-09	2011-01-09	9	Mop	1	6m	2	2	99	9	9	66	A B	1	1	0	0	0	0	0	0	0	0	0	0	0	0	0	0	0		2			2
120	rgebeyehu@clintonhealthaccess.org	2019-10-03	Rm	As	Chai	Rhb	911915492		1	101	1001	126782	2011-08-09	2011-08-09	9	Mop	1	9m	2	2	99	9	36	56	A B	1	1	0	0	0	0	0	0	0	0	0	0	0	0	0	0	0		1	95	2	2
121	rgebeyehu@clintonhealthaccess.org	2019-10-03	Rm	As	Chai		911915492		1	101	1001	149114	2011-05-09	2011-05-09	9	Mop	2	18m	3	2	99	9	36.6	44	A B	1	1	0	0	0	0	0	0	0	0	0	0	0	0	0	0	0		2			2
122	rgebeyehu@clintonhealthaccess.org	2019-10-03	Rm	As	Chai		911915492		1	101	1001	141665	2011-05-09	2011-05-09	9	Mop	3	30m	3	1	99	9	38	54	A B	1	1	0	0	0	0	0	0	0	0	0	0	0	0	0	0	0		1	92	2	2
123	rgebeyehu@clintonhealthaccess.org	2019-10-03	Rm	As	Chai		911915492		1	101	1001	12627	2011-06-09	2011-06-09	9	Mlp	1	9m	2	2	7	9	36.9	52	C G	0	0	1	0	0	0	1	0	0	0	0	0	0	0	0	0	0		2			2
124	rgebeyehu@clintonhealthaccess.org	2019-10-03	Rm	As	Chai		911915492		1	101	1001	129032	2011-06-09	2011-06-09	9	Mop	1	9m	2	1	9.3	9	36.9	56	A B	1	1	0	0	0	0	0	0	0	0	0	0	0	0	0	0	0		1	93	2	2
125	rgebeyehu@clintonhealthaccess.org	2019-10-03	Rm	As	Chai		911915492		1	101	1001	104161	2011-06-09	2011-06-09	9	Mop	3	26m	3	1	99	9	39.2	56	B C G	0	1	1	0	0	0	1	0	0	0	0	0	0	0	0	0	0		2			2
126	rgebeyehu@clintonhealthaccess.org	2019-10-03	Rm	As	Chai		911915492		1	101	1001	96384	2011-07-09	2011-07-09	9	Mop	3	30m	3	1	99	9	38.1	54	B C G	0	1	1	0	0	0	1	0	0	0	0	0	0	0	0	0	0		1	97	2	2
127	rgebeyehu@clintonhealthaccess.org	2019-10-03	Rm	As	Chai		911915492		1	101	1001	141788	2011-07-09	2011-07-09	9	Mop	2	14m	3	1	8.5	75	36	46	A B	1	1	0	0	0	0	0	0	0	0	0	0	0	0	0	0	0		1	97	2	2
128	rgebeyehu@clintonhealthaccess.org	2019-10-03	Rm	As	Chai		911915492		1	101	1001	129188	2011-08-09	2011-08-09	9	Mop	3	28m	3	2	10	9	36.4	46	A B	1	1	0	0	0	0	0	0	0	0	0	0	0	0	0	0	0		1	99	2	2
129	rgebeyehu@clintonhealthaccess.org	2019-10-03	Rm	As	Chai		911915492		1	101	1001	145625	2011-08-09	2011-08-09	9	Mop	1	8m	2	1	99	9	35.9	58	A B	1	1	0	0	0	0	0	0	0	0	0	0	0	0	0	0	0		1	97	2	2
130	rgebeyehu@clintonhealthaccess.org	2019-10-03	Rm		Chai		911915492		1	101	1001	132855	2011-08-09	2011-08-09	9	Mop	1	6m	2	1	99	9	38	54	A B	1	1	0	0	0	0	0	0	0	0	0	0	0	0	0	0	0		1	84	1	1	99	99
131	rgebeyehu@clintonhealthaccess.org	2019-10-03	Rm		Chai		911915492		1	101	1001	87514	2011-08-09	2011-08-09	9	Mop	1	38m	3	2	12.5	9	37.4	48	A B	1	1	0	0	0	0	0	0	0	0	0	0	0	0	0	0	0		1	92	2	2
132	rgebeyehu@clintonhealthaccess.org	2019-10-03	Rm		Chai		911915492		1	101	1001	137317	2011-09-09	2011-09-09	9	Mop	1	5m	2	2	99	9	37.9	70	A B G N	1	1	0	0	0	0	1	0	0	0	0	0	0	1	0	0	0		1	93	2	2
133	rgebeyehu@clintonhealthaccess.org	2019-10-03	Rm	As	Chai	Rhb	911915492		1	101	1001	120137	2011-09-09	2011-09-09	9	Mop	2	20m	3	1	12	9	36.4	52	A B G	1	1	0	0	0	0	1	0	0	0	0	0	0	0	0	0	0		2			2
134	rgebeyehu@clintonhealthaccess.org	2019-10-03	Rm	As	Chai		911915492		1	101	1001	135450	2011-12-09	2011-12-09	9	Mop	1	4m	2	2	7.5	9	36.5	60	A B	1	1	0	0	0	0	0	0	0	0	0	0	0	0	0	0	0		1	96	2	2
135	rgebeyehu@clintonhealthaccess.org	2019-10-03	Rm	As	Chai	Rhb	911915492		1	101	1001	88524	2011-12-09	2011-12-09	9	Mop	4	37m	3	1	99	9	36.4	52	A B G	1	1	0	0	0	0	1	0	0	0	0	0	0	0	0	0	0		1	94	2	2
136	rgebeyehu@clintonhealthaccess.org	2019-10-03	Rm	As	Chai		911915492		1	101	1001	136445	2011-12-09	2011-12-09	9	Mop	1	5m	2	1	99	9	36.5	51	A B	1	1	0	0	0	0	0	0	0	0	0	0	0	0	0	0	0		1	99	2	2
137	rgebeyehu@clintonhealthaccess.org	2019-10-03	Rm	As	Chai		911915492		1	101	1001	144723	19/09/11	19/09/11	3		1	0	1	1	99	9	9	999	Y	0	0	0	0	0	0	0	0	0	0	0	0	0	0	0	0	1		2			2
138	rgebeyehu@clintonhealthaccess.org	2019-10-03	Rm	As	Chai		911915492		1	101	1001	145662	2011-04-11	2011-04-11	3		1	0	1	2	2.5	9	9	999	Y	0	0	0	0	0	0	0	0	0	0	0	0	0	0	0	0	1		2			2
139	rgebeyehu@clintonhealthaccess.org	2019-10-03	Rm	As	Chai	Rhb	911915492		1	101	1001	146356	14/11/11	14/11/11	3		1	0	1	1	2.6	9	9	999	Y	0	0	0	0	0	0	0	0	0	0	0	0	0	0	0	0	1		2			2
140	rgebeyehu@clintonhealthaccess.org	2019-10-03	Rm		Chai		911915492		1	101	1001	146360	14/11/11	14/11/11	3		1	0	1	1	2.5	9	9	999	Y	0	0	0	0	0	0	0	0	0	0	0	0	0	0	0	0	1		2			2
141	rgebeyehu@clintonhealthaccess.org	2019-10-03	Rm	As	Chai		911915492		1	101	1001	146560	16/11/11	16/11/11	3		1	0	1	1	3.2	9	9	999	Y	0	0	0	0	0	0	0	0	0	0	0	0	0	0	0	0	1		2			2
142	rgebeyehu@clintonhealthaccess.org	2019-10-03	Rm		Chai		911915492		1	101	1001	147281	26/11/11	26/11/11	3		1	0	1	2	3	9	9	999	Y	0	0	0	0	0	0	0	0	0	0	0	0	0	0	0	0	1		2			2
143	rgebeyehu@clintonhealthaccess.org	2019-10-03	Rm	As	Chai	Rhb	911915492		1	101	1001	127815	2011-12-09	2011-12-09	9	Mop	2	19m	3	2	99	9	9	46	A	1	0	0	0	0	0	0	0	0	0	0	0	0	0	0	0	0		1	96	2	2
144	rgebeyehu@clintonhealthaccess.org	2019-10-03	Rm	As	Chai		911915492		1	101	1001	137800	13/09/11	13/09/11	9	Mop	1	3m	2	1	99	9	9	56	A K	1	0	0	0	0	0	0	0	0	0	1	0	0	0	0	0	0		1	94	2	2
145	rgebeyehu@clintonhealthaccess.org	2019-10-03	Rm	As	Chai		911915492		1	101	1001	119572	14/09/11	14/09/11	9	Mop	2	13m	3	1	7.9	9	37.5	58	B G	0	1	0	0	0	0	1	0	0	0	0	0	0	0	0	0	0		1	98	2	2
146	rgebeyehu@clintonhealthaccess.org	2019-10-03	Rm	As	Chai		911915492		1	101	1001	117321	14/09/11	14/09/11	9	Mop	2	16m	3	1	99	9	9	45	A B G	1	1	0	0	0	0	1	0	0	0	0	0	0	0	0	0	0		1	94	2	2
147	rgebeyehu@clintonhealthaccess.org	2019-10-03	Rm	As	Chai		911915492		1	101	1001	125874	14/09/11	14/09/11	9	Mop	1	9m	2	2	99	9	36.6	52	A B N	1	1	0	0	0	0	0	0	0	0	0	0	0	1	0	0	0		2			2
148	rgebeyehu@clintonhealthaccess.org	2019-10-03	Rm	As	Chai	Rhb	911915492		1	101	1001	129493	15/09/11	15/09/11	9	Mop	3	30m	3	1	12.5	9	36.6	53	B D	0	1	0	1	0	0	0	0	0	0	0	0	0	0	0	0	0		1	92	2	2
149	rgebeyehu@clintonhealthaccess.org	2019-10-03	Rm	As	Chai		911915492		1	101	1001	134674	15/09/11	15/09/11	9	Mop	1	5m	2	1	99	9	9	54	A D G	1	0	0	1	0	0	1	0	0	0	0	0	0	0	0	0	0		1	94	2	2
150	rgebeyehu@clintonhealthaccess.org	2019-10-03	Rm	As	Chai		911915492		1	101	1001	135651	16/09/11	16/09/11	9	Mop	1	6m	2	1	7	9	36.6	58	A B	1	1	0	0	0	0	0	0	0	0	0	0	0	0	0	0	0		1	94	2	2
151	rgebeyehu@clintonhealthaccess.org	2019-10-03	Rm		Chai		911915492		1	101	1001	133587	16/09/11	16/09/11	9	Mop	1	6m	2	1	8	9	37.3	60	A B	1	1	0	0	0	0	0	0	0	0	0	0	0	0	0	0	0		1	95	2	2
152	rgebeyehu@clintonhealthaccess.org	2019-10-03	Rm	As	Chai		911915492		1	101	1001	68210	16/09/11	16/09/11	9	Mop	5	52m	3	1	99	9	9	35	A G	1	0	0	0	0	0	1	0	0	0	0	0	0	0	0	0	0		2			2
153	rgebeyehu@clintonhealthaccess.org	2019-10-03	Rm	As	Chai		911915492		1	101	1001	136277	21/09/11	21/09/11	9	Mop	1	4m	2	2	99	9	38.4	60	A B	1	1	0	0	0	0	0	0	0	0	0	0	0	0	0	0	0		2			2
154	rgebeyehu@clintonhealthaccess.org	2019-10-03	Rm		Chai		911915492		1	101	1001	61485	22/09/11	22/09/11	9	Mop	5	54m	3	1	99	9	37.2	40	A B	1	1	0	0	0	0	0	0	0	0	0	0	0	0	0	0	0		2			2
155	rgebeyehu@clintonhealthaccess.org	2019-10-03	Rm	As	Chai		911915492		1	101	1001	132671	22/09/11	22/09/11	9	Mop	3	30m	3	1	10	9	9	58	A B	1	1	0	0	0	0	0	0	0	0	0	0	0	0	0	0	0		1	97	2	2
156	rgebeyehu@clintonhealthaccess.org	2019-10-03	Rm		Chai		911915492		1	101	1001	110216	22/09/11	22/09/11	9	Mop	1	6m	2	1	6.5	9	36.9	50	B D	0	1	0	1	0	0	0	0	0	0	0	0	0	0	0	0	0		1	94	2	2
157	rgebeyehu@clintonhealthaccess.org	2019-10-03	Rm	As	Chai		911915492		1	101	1001	131835	28/09/11	28/09/11	9	Mop	1	7m	2	1	99	9	36.1	62	A G	1	0	0	0	0	0	1	0	0	0	0	0	0	0	0	0	0		1	92	2	2
158	rgebeyehu@clintonhealthaccess.org	2019-10-03	Rm	As	Chai		911915492		1	101	1001	115196	28/09/11	28/09/11	9	Mop	2	15m	3	1	99	9	38.9	48	A G	1	0	0	0	0	0	1	0	0	0	0	0	0	0	0	0	0		1	96	2	2
159	rgebeyehu@clintonhealthaccess.org	2019-10-03	Rm	As	Chai		911915492		1	101	1001	143312	30/09/11	30/09/11	9	Mop	1	22m	3	1	99	9	36	66	A	1	0	0	0	0	0	0	0	0	0	0	0	0	0	0	0	0		2			2
160	rgebeyehu@clintonhealthaccess.org	2019-10-03	Rm	As	Chai		911915492		1	101	1001	130333	30/09/11	30/09/11	9	Mop	3	32m	3	2	10	9	39	40	A	1	0	0	0	0	0	0	0	0	0	0	0	0	0	0	0	0		2			2
161	rgebeyehu@clintonhealthaccess.org	2019-10-03	Rm	As	Chai	Rhb	911915492		1	101	1001	110384	2011-03-10	2011-03-10	9	Mop	2	21m	3	2	99	9	39	62	A B G	1	1	0	0	0	0	1	0	0	0	0	0	0	0	0	0	0		1	93	2	2
162	rgebeyehu@clintonhealthaccess.org	2019-10-03	Rm	As	Chai		911915492		1	101	1001	143500	2011-03-10	2011-03-10	9	Mop	1	8m	2	2	8	9	36.7	52	A B G N	1	1	0	0	0	0	1	0	0	0	0	0	0	1	0	0	0		1	93	2	2
163	rgebeyehu@clintonhealthaccess.org	2019-10-03	Rm	As	Chai		911915492		1	101	1001	143595	2011-04-10	2011-04-10	7		4	36m	3	2	8.4	85	37.2	70	A B	1	1	0	0	0	0	0	0	0	0	0	0	0	0	0	0	0		1	80	1	1	99	99
164	rgebeyehu@clintonhealthaccess.org	2019-10-03	Rm		Chai		911915492		1	101	1001	71790	2011-05-10	2011-05-10	9	Mop	5	50m	3	1	99	9	36	52	A G	1	0	0	0	0	0	1	0	0	0	0	0	0	0	0	0	0		2			2
165	rgebeyehu@clintonhealthaccess.org	2019-10-03	Rm	As	Chai		911915492		1	101	1001	112702	2011-06-10	2011-06-10	9	Mop	1	6m	2	2	8	9	37.3	56	A	1	0	0	0	0	0	0	0	0	0	0	0	0	0	0	0	0		2			2
166	rgebeyehu@clintonhealthaccess.org	2019-10-04	Rm	As	Chai		911915492		1	101	1001	143765	2011-06-10	2011-06-10	9	Mop	1	9m	2	1	8.1	9	37	64	A K	1	0	0	0	0	0	0	0	0	0	1	0	0	0	0	0	0		2			2
167	rgebeyehu@clintonhealthaccess.org	2019-10-04	Rm	As	Rm		911915492		1	101	1001	113335	2011-06-10	2011-06-10	9	Mop	3	24m	3	1	99	9	36.3	42	A B	1	1	0	0	0	0	0	0	0	0	0	0	0	0	0	0	0		2			2
168	rgebeyehu@clintonhealthaccess.org	2019-10-04	Rm	As	Chai		911915492		1	101	1001	122455	2011-11-10	2011-11-10	9	Mop	2	13m	3	1	99	9	36.4	46	A B	1	1	0	0	0	0	0	0	0	0	0	0	0	0	0	0	0		1	95	2	2
169	rgebeyehu@clintonhealthaccess.org	2019-10-04	Rm	As	Chai		911915492		1	101	1001	130100	2011-11-10	2011-11-10	9	Mop	1	9m	2	1	8.5	68	9	56	A B	1	1	0	0	0	0	0	0	0	0	0	0	0	0	0	0	0		2			2
170	rgebeyehu@clintonhealthaccess.org	2019-10-04	Rm	As	Chai		911915492		1	101	1001	144280	13/10/11	13/10/11	9	Mop	2	18m	3	1	11.8	9	38.4	60	A B	1	1	0	0	0	0	0	0	0	0	0	0	0	0	0	0	0		1	94	2	2
171	rgebeyehu@clintonhealthaccess.org	2019-10-04	Rm	As	Chai		911915492		1	101	1001	144311	14/10/11	14/10/11	9	Mop	1	5m	2	1	99	9	36.6	62	B G	0	1	0	0	0	0	1	0	0	0	0	0	0	0	0	0	0		2			2
172	rgebeyehu@clintonhealthaccess.org	2019-10-04	Rm	As	Chai		911915492		1	101	1001	103514	14/10/11	14/10/11	9	Mop	3	27m	3	2	99	9	38	40	A B G	1	1	0	0	0	0	1	0	0	0	0	0	0	0	0	0	0		2			2
173	rgebeyehu@clintonhealthaccess.org	2019-10-04	Rm	As	Chai		911915492		1	101	1001	76861	19/10/11	19/10/11	9	Mop	5	48m	3	1	99	9	36.6	48	A B	1	1	0	0	0	0	0	0	0	0	0	0	0	0	0	0	0		1	96	2	2
174	rgebeyehu@clintonhealthaccess.org	2019-10-04	Rm	As	Chai		911915492		1	101	1001	129325	19/10/11	19/10/11	9	Mop	2	12m	3	2	9.5	9	37.4	66	G K	0	0	0	0	0	0	1	0	0	0	1	0	0	0	0	0	0		2			2
175	rgebeyehu@clintonhealthaccess.org	2019-10-04	Rm		Chai		911915492		1	101	1001	127428	28/10/11	28/10/11	9	Mop	2	12m	3	1	10.5	9	9	60	A B	1	1	0	0	0	0	0	0	0	0	0	0	0	0	0	0	0		2			2
176	rgebeyehu@clintonhealthaccess.org	2019-10-04	Rm		Chai		911915492		1	101	1001	116357	28/10/11	28/10/11	9	Mop	2	16m	3	1	9	9	38	60	A B	1	1	0	0	0	0	0	0	0	0	0	0	0	0	0	0	0		2			2
177	rgebeyehu@clintonhealthaccess.org	2019-10-04	Rm		Chai		911915492		1	101	1001	144703	2011-02-11	2011-02-11	9	Mop	2	19m	3	2	12	9	36.2	50	A G	1	0	0	0	0	0	1	0	0	0	0	0	0	0	0	0	0		2			2
178	rgebeyehu@clintonhealthaccess.org	2019-10-04	Rm		Chai		911915492		1	101	1001	105236	13/11/11	13/11/11	9	Mop	1	6m	2	1	8	9	37.2	52	A B	1	1	0	0	0	0	0	0	0	0	0	0	0	0	0	0	0		2			2
179	rgebeyehu@clintonhealthaccess.org	2019-10-04	Rm		Chai		911915492		1	101	1001	127428	16/11/11	16/11/11	9	Mop	2	12m	3	1	99	9	36.6	46	A B	1	1	0	0	0	0	0	0	0	0	0	0	0	0	0	0	0		1	98	2	2
180	rgebeyehu@clintonhealthaccess.org	2019-10-04	Rm		Chai		911915492		1	101	1001	146500	16/11/11	16/11/11	9	Mop	1	2m	2	1	99	9	9	37	A B	1	1	0	0	0	0	0	0	0	0	0	0	0	0	0	0	0		1	96	2	2
181	rgebeyehu@clintonhealthaccess.org	2019-10-04	Rm		Chai		911915492		1	101	1001	128567	18/11/11	18/11/11	9	Mop	3	24m	3	2	13	80	36.4	42	A B	1	1	0	0	0	0	0	0	0	0	0	0	0	0	0	0	0		2			2
182	rgebeyehu@clintonhealthaccess.org	2019-10-04	Rm	As	Chai		911915492		1	101	1001	105480	18/11/11	18/11/11	9	Mop	2	19m	3	2	19.9	9	37.4	41	A B	1	1	0	0	0	0	0	0	0	0	0	0	0	0	0	0	0		2			2
183	ttumbule@clintonhealthaccess.org	2019-10-07	Tegegn Chote	Roza Abate	CHAI	Rhb	913496040	913496040	3	302	3002	08023/11	2011-02-09	2011-01-09	3		3	29m	3	1	12	9	35	999	A	1	0	0	0	0	0	0	0	0	0	0	0	0	0	0	0	0		1	98	2	2
184	ttumbule@clintonhealthaccess.org	2019-10-07	Tegne	Roza	CHAI	RHB	913496040	922566183	3	302	3002	02876/11	2011-06-09	2011-06-09	3		1	6m	2	2	7	9	36	56	A B G	1	1	0	0	0	0	1	0	0	0	0	0	0	0	0	0	0		1	92	2	2
185	ttumbule@clintonhealthaccess.org	2019-10-07	Tegegn Chote	Roza Abate	CHAI	RHB	913496040	913496040	3	302	3002	03650/11	2011-12-09	2011-12-09	3		1	6m	2	2	7	9	36	54	A B G N	1	1	0	0	0	0	1	0	0	0	0	0	0	1	0	0	0		1	99	2	2
186	ttumbule@clintonhealthaccess.org	2019-10-07	Tegegn Chote	Roza Abate	CHAI	RHB	913496040	913496040	3	302	3002	08455/11	2011-12-09	2011-12-09	3		1	2m	2	1	6	9	37	49	A B	1	1	0	0	0	0	0	0	0	0	0	0	0	0	0	0	0		1	99	2	2
187	rgebeyehu@clintonhealthaccess.org	2019-10-07	Rm	As	Chai	Rhb	911915492		1	103	1003	253070	2011-06-08	2011-06-09	3		1	0	1	2	3.5	9	9	999	C	0	0	1	0	0	0	0	0	0	0	0	0	0	0	0	0	0		2			1	99	99
188	rgebeyehu@clintonhealthaccess.org	2019-10-07	Rm	As	Chai	Rhb	911915492		1	103	1003	253137	2011-07-09	2011-07-09	3		1	0	1	1	3.1	9	9	999	C	0	0	1	0	0	0	0	0	0	0	0	0	0	0	0	0	0		2			1	99	99
189	rgebeyehu@clintonhealthaccess.org	2019-10-07	Rm	As	Chai	Rhb	911915492		1	103	1003	253226	2011-08-09	2011-08-09	3		1	0	1	2	2	9	9	999	C	0	0	1	0	0	0	0	0	0	0	0	0	0	0	0	0	0		2			2
190	rgebeyehu@clintonhealthaccess.org	2019-10-07	Rm	As	Chai	Rhb	911915492		1	103	1003	253237	2011-08-09	2011-08-09	7		1	0	1	2	2.5	9	9	999	C	0	0	1	0	0	0	0	0	0	0	0	0	0	0	0	0	0		2			1	99	99
191	rgebeyehu@clintonhealthaccess.org	2019-09-07	Rm	As	Chai		911915492		1	103	1003	253531	13/09/11	13/09/11	7		1	0	1	2	2.7	9	9	999	C	0	0	1	0	0	0	0	0	0	0	0	0	0	0	0	0	0		2			1	99	99
192	rgebeyehu@clintonhealthaccess.org	2019-10-07	Rm	As	Chai	Rhb	911915492		1	103	1003	253817	18/09/11	18/09/11	7		1	0	1	1	2.1	9	9	999	C	0	0	1	0	0	0	0	0	0	0	0	0	0	0	0	0	0		2			1	99	99
193	rgebeyehu@clintonhealthaccess.org	2019-10-07	Rm	As	Chai		911915492		1	103	1003	253903	19/09/11	19/09/11	7		1	0	1	2	2.2	9	9	999	C	0	0	1	0	0	0	0	0	0	0	0	0	0	0	0	0	0		2			1	99	99
194	rgebeyehu@clintonhealthaccess.org	2019-10-07	Rm	As	Chai		911915492		1	103	1003	253910	20/09/11	20/09/11	7		1	0	1	1	1.2	9	9	999	Y	0	0	0	0	0	0	0	0	0	0	0	0	0	0	0	0	1		2			1	99	99
195	rgebeyehu@clintonhealthaccess.org	2019-10-07	Rm	As	Chai		911915492		1	103	1003	253009	22/09/11	22/09/11	7		1	0	1	1	3.1	9	9	999	C	0	0	1	0	0	0	0	0	0	0	0	0	0	0	0	0	0		2			1	99	99
196	rgebeyehu@clintonhealthaccess.org	2019-10-07	Rm	As	Chai		911915492		1	103	1003	254238	25/09/11	25/09/11	3		1	0	1	1	3.7	9	9	999	C	0	0	1	0	0	0	0	0	0	0	0	0	0	0	0	0	0		2			2
197	rgebeyehu@clintonhealthaccess.org	2019-10-07	Rm	As	Chai		911915492		1	103	1003	254649	2011-04-10	2011-04-10	3		1	0	1	1	3.2	254649	9	999	C	0	0	1	0	0	0	0	0	0	0	0	0	0	0	0	0	0		2			1	99	99
198	rgebeyehu@clintonhealthaccess.org	2019-10-07	Rm		Chai		911915492		1	103	1003	254801	2011-05-10	2011-05-10	3		1	0	1	1	3	9	9	999	C	0	0	1	0	0	0	0	0	0	0	0	0	0	0	0	0	0		2			2
199	rgebeyehu@clintonhealthaccess.org	2019-10-07	Rm		Chai		911915492		1	103	1003	254901	2011-06-09	2011-06-09	7		1	0	1	1	3.5	9	9	999	C	0	0	1	0	0	0	0	0	0	0	0	0	0	0	0	0	0		2			1	99	99
200	rgebeyehu@clintonhealthaccess.org	2019-10-07	Rm		Chai		911915492		1	103	1003	255071	2011-10-10	2011-10-10	7		1	0	1	1	3.2	9	9	999	C	0	0	1	0	0	0	0	0	0	0	0	0	0	0	0	0	0		2			1	99	99
201	rgebeyehu@clintonhealthaccess.org	2019-10-07	Rm	As	Chai		911915492		1	103	1003	255389	15/10/11	15/10/11	7		1	0	1	1	3.7	9	9	999	C	0	0	1	0	0	0	0	0	0	0	0	0	0	0	0	0	0		2			1	99	99
202	rgebeyehu@clintonhealthaccess.org	2019-10-07	Rm	As	Chai	Rhb	911915492		1	103	1003	255397	16/09/11	16/10/11	3		1	0	1	1	4	9	9	999	C	0	0	1	0	0	0	0	0	0	0	0	0	0	0	0	0	0		2			1	99	99
203	rgebeyehu@clintonhealthaccess.org	2019-10-07	Rm		Chai		911915492		1	101	1001	255630	22/10/11	22/10/11	3		1	0	1	1	2.9	9	9	999	C	0	0	1	0	0	0	0	0	0	0	0	0	0	0	0	0	0		2			1	99	99
204	rgebeyehu@clintonhealthaccess.org	2019-10-07	Rm	As	Chai		911915492		1	103	1003	255756	24/10/11	24/10/11	3		1	0	1	2	2.8	9	9	999	C	0	0	1	0	0	0	0	0	0	0	0	0	0	0	0	0	0		2			2
205	rgebeyehu@clintonhealthaccess.org	2019-10-07	Rm		Chai		911915492		1	101	1001	255758	24/10/11	24/10/11	7		1	0	1	1	2.8	9	9	999	C	0	0	1	0	0	0	0	0	0	0	0	0	0	0	0	0	0		2			1	99	99
206	rgebeyehu@clintonhealthaccess.org	2019-10-07	Rm		Chai		911915492		1	101	1001	255785	25/10/11	25/10/11	3		1	0	1	2	2.9	9	9	999	C	0	0	1	0	0	0	0	0	0	0	0	0	0	0	0	0	0		2			1	99	99
207	rgebeyehu@clintonhealthaccess.org	2019-10-07	Rm	As	Chai		911915492		1	103	1003	255881	26/10/11	26/10/11	7		1	0	1	1	3	9	9	999	C	0	0	1	0	0	0	0	0	0	0	0	0	0	0	0	0	0		2			1	99	99
208	rgebeyehu@clintonhealthaccess.org	2019-10-07	Rm	As	Chai		911915492		1	103	1003	255904	27/10/11	27/10/11	7		1	0	1	1	3.2	9	9	999	C	0	0	1	0	0	0	0	0	0	0	0	0	0	0	0	0	0		2			1	99	99
209	rgebeyehu@clintonhealthaccess.org	2019-10-07	Rm	As	Chai		911915492		1	103	1003	255994	28/10/11	28/10/11	3		1	0	1	2	3.5	9	9	999	C	0	0	1	0	0	0	0	0	0	0	0	0	0	0	0	0	0		2			1	99	99
210	rgebeyehu@clintonhealthaccess.org	2019-10-07	Rm	As	Chai		911915492		1	103	1003	256019	29/10/11	29/10/11	3		1	0	1	2	3.4	9	9	999	C	0	0	1	0	0	0	0	0	0	0	0	0	0	0	0	0	0		2			1	99	99
211	rgebeyehu@clintonhealthaccess.org	2019-10-07	Rm		Chai		911915492		1	101	1001	256165	2011-02-11	2011-02-11	3		1	0	1	2	2.9	9	9	999	C	0	0	1	0	0	0	0	0	0	0	0	0	0	0	0	0	0		2			1	99	99
212	rgebeyehu@clintonhealthaccess.org	2019-10-07	Rm		Chai		911915492		1	103	1003	256223	2011-02-11	2011-02-11	7		1	0	1	2	2	9	9	999	C	0	0	1	0	0	0	0	0	0	0	0	0	0	0	0	0	0		2			1	99	99
213	rgebeyehu@clintonhealthaccess.org	2019-10-07	Rm		Chai		911915492		1	103	1003	248249	2011-03-11	2011-02-11	3		1	0	1	1	2.4	9	9	999	C	0	0	1	0	0	0	0	0	0	0	0	0	0	0	0	0	0		2			1	99	99
214	rgebeyehu@clintonhealthaccess.org	2019-10-07	Rm	As	Chai		911915492		1	103	1003	256427	2011-08-11	2011-08-11	3		1	0	1	1	2.6	9	9	999	C	0	0	1	0	0	0	0	0	0	0	0	0	0	0	0	0	0		2			2
215	rgebeyehu@clintonhealthaccess.org	2019-10-07	Rm		Chai		911915492		1	103	1003	256717	2011-11-11	2011-11-11	3		1	0	1	2	3.1	9	9	999	C	0	0	1	0	0	0	0	0	0	0	0	0	0	0	0	0	0		2			2
216	rgebeyehu@clintonhealthaccess.org	2019-10-07	Rm		Chai		911915492		1	103	1003	256352	16/11/11	16/11/11	3		1	0	1	2	3	9	9	999	C	0	0	1	0	0	0	0	0	0	0	0	0	0	0	0	0	0		2			1	99	99
217	rgebeyehu@clintonhealthaccess.org	2019-10-07	Rm		Chai		911915492		1	103	1003	257058	17/11/11	17/11/11	3		1	0	1	2	3.4	9	9	999	C	0	0	1	0	0	0	0	0	0	0	0	0	0	0	0	0	0		2			1	99	99
218	rgebeyehu@clintonhealthaccess.org	2019-10-07	Rm		Chai		911915492		1	103	1003	257059	18/11/11	18/11/11	3		1	0	1	1	3.5	9	9	999	C	0	0	1	0	0	0	0	0	0	0	0	0	0	0	0	0	0		2			1	99	99
219	rgebeyehu@clintonhealthaccess.org	2019-10-07	Rm		Chai		911915492		1	103	1003	257111	18/11/11	28/11/11	3		1	0	1	2	3.8	9	9	999	C	0	0	1	0	0	0	0	0	0	0	0	0	0	0	0	0	0		2			2
220	rgebeyehu@clintonhealthaccess.org	2019-10-07	Rm		Chai		911915492		1	103	1003	257112	19/11/11	19/11/11	7		1	0	1	1	3.1	9	9	999	C	0	0	1	0	0	0	0	0	0	0	0	0	0	0	0	0	0		2			1	99	99
221	rgebeyehu@clintonhealthaccess.org	2019-10-07	Rm		Chai		911915492		1	103	1003	257654	29/11/11	29/11/11	3		1	0	1	1	2.1	9	9	999	C	0	0	1	0	0	0	0	0	0	0	0	0	0	0	0	0	0		2			1	99	99
222	ttumbule@clintonhealthaccess.org	2019-10-07	Tegegn Chote	Roza Abate	CHAI	RHB	913496040	913496040	3	302	3002	08476/11	13/9/11	13/9/11	3		2	12m	3	1	8	9	37	46	B D G	0	1	0	1	0	0	1	0	0	0	0	0	0	0	0	0	0		1	97	2	2
223	ttumbule@clintonhealthaccess.org	2019-10-07	Tegegn Chote	Roza Abate	CHAI	RHB	913496040	913496040	3	302	3002	08599/11	17/9/11	17/9/11	3		1	7m	2	1	6	9	9	53	A B	1	1	0	0	0	0	0	0	0	0	0	0	0	0	0	0	0		1	94	2	2
224	ttumbule@clintonhealthaccess.org	2019-10-07	Tegegn Chote	Roza Abate	CHAI	RHB	913496040	913496040	3	302	3002	07212/11	26/9/11	27/9/11	3		1	3m	2	1	6	72	36	58	A K N	1	0	0	0	0	0	0	0	0	0	1	0	0	1	0	0	0		1	80	1	1	99	99
225	ttumbule@clintonhealthaccess.org	2019-10-07	Tegegn Chote	Roza Abate	CHAI	RHB	913496040	913496040	3	302	3002	09117/11	2011-04-10	2011-05-10	3		1	9m	2	1	14	80	37	60	A B G	1	1	0	0	0	0	1	0	0	0	0	0	0	0	0	0	0		1	88	1	1	99	99
226	ttumbule@clintonhealthaccess.org	2019-10-07	Tegegn Chote	Roza Abate	CHAI	RHB	913496040	913496040	3	302	3002	09257/11	2011-10-10	2011-11-10	3		3	24m	3	2	10	9	36	999	A B G K	1	1	0	0	0	0	1	0	0	0	1	0	0	0	0	0	0		1	83	1	1	99	99
227	ttumbule@clintonhealthaccess.org	2019-10-07	Tegegn Chote	Roza Abate	CHAI	RHB	913496040	913496040	3	302	3002	09429/11	17/10/11	18/10/11	7		2	17m	3	1	10	9	38	76	A B K	1	1	0	0	0	0	0	0	0	0	1	0	0	0	0	0	0		1	76	1	1	99	99
228	ttumbule@clintonhealthaccess.org	2019-10-07	Tegegn Chote	Roza Abate	CHAI	RHB	913496040	913496040	3	302	3002	04789/11	26/10/11	26/10/11	3		1	7m	2	2	7	9	36	51	A	1	0	0	0	0	0	0	0	0	0	0	0	0	0	0	0	0		1	97	2	2
229	ttumbule@clintonhealthaccess.org	2019-10-07	Tegegn Chote	Roza Abate	CHAI	RHB	913496040	913496040	3	302	3002	05839/11	26/10/11	26/10/11	3		2	14m	3	2	8	9	36	47	A G	1	0	0	0	0	0	1	0	0	0	0	0	0	0	0	0	0		1	99	2	2
230	ttumbule@clintonhealthaccess.org	2019-10-07	Tegegn Chote	Roza Abate	CHAI	RHB	913496040	913496040	3	302	3002	09826/11	27/10/11	27/10/11	3		1	3m	2	1	8	9	36	52	A B	1	1	0	0	0	0	0	0	0	0	0	0	0	0	0	0	0		1	97	2	2
231	ttumbule@clintonhealthaccess.org	2019-10-07	Tegegn Chote	Roza Abate	CHAI	RHB	913496040	913496040	3	302	3002	09586/11	2011-01-11	2011-01-11	3		1	3m	2	2	6	68	37	999	A B	1	1	0	0	0	0	0	0	0	0	0	0	0	0	0	0	0		1	99	2	2
232	ttumbule@clintonhealthaccess.org	2019-10-07	Tegegn Chote	Roza Abate	CHAI	RHB	913496040	913496040	3	302	3002	09981/11	2011-01-11	2011-01-11	3		1	7m	2	1	7	70	37	52	A B G	1	1	0	0	0	0	1	0	0	0	0	0	0	0	0	0	0		1	96	2	2
233	ttumbule@clintonhealthaccess.org	2019-10-07	Tegegn Chote	Roza Abate	CHAI	RHB	913496040	913496040	3	302	3002	12399/11	2011-03-11	2011-03-11	3		2	13m	3	1	8	9	36	54	A B	1	1	0	0	0	0	0	0	0	0	0	0	0	0	0	0	0		1	97	2	2
234	ttumbule@clintonhealthaccess.org	2019-10-07	Tegegn Chote	Roza Abate	CHAI	RHB	913496040	913496040	3	302	3002	10089/11	2011-04-11	2011-04-11	3		1	6m	2	2	13	9	37	32	A	1	0	0	0	0	0	0	0	0	0	0	0	0	0	0	0	0		1	83	1	1	99	99
235	ttumbule@clintonhealthaccess.org	2019-10-07	Tegegn Chote	Roza Abate	CHAI	RHB	913496040	913496040	3	302	3002	10512/11	17/11/11	17/11/11	7		1	6m	2	1	8	9	38	999	A B G M	1	1	0	0	0	0	1	0	0	0	0	0	1	0	0	0	0		1	87	1	1	99	99
236	ttumbule@clintonhealthaccess.org	2019-10-07	Tegegn Chote	Roza Abate	CHAI	RHB	913496040	913496040	3	302	3002	10614/11	19/11/11	19/11/11	3		1	10m	2	1	8	9	37	52	A B G	1	1	0	0	0	0	1	0	0	0	0	0	0	0	0	0	0		1	96	2	2
237	ttumbule@clintonhealthaccess.org	2019-10-07	Tegegn Chote	Roza Abate	CHAI	RHB	913496040	913496040	3	302	3002	10678/11	22/11/11	22/11/11	3		3	28m	3	1	11	9	37	54	A B	1	1	0	0	0	0	0	0	0	0	0	0	0	0	0	0	0		1	98	2	2
238	ttumbule@clintonhealthaccess.org	2019-10-07	Tegegn Chote	Roza Abate	CHAI	RHB	913496040	913496040	3	302	3002	10720/11	24/11/11	24/11/11	3		2	14m	3	1	12	9	37	58	A B G	1	1	0	0	0	0	1	0	0	0	0	0	0	0	0	0	0		1	96	2	2
239	ttumbule@clintonhealthaccess.org	2019-10-07	Tegegn Chote	Roza Abate	CHAI	RHB	913496040	913496040	3	302	3002	08854/11	26/11/11	26/11/11	3		1	3m	2	1	6	9	37	52	A B G	1	1	0	0	0	0	1	0	0	0	0	0	0	0	0	0	0		1	99	2	2
240	ttumbule@clintonhealthaccess.org	2019-10-07	Tegegn Chote	Roza Abate	CHAI	RHB	913496040	913496040	3	302	3002	07716/10	13/9/11	13/9/11	7		1	8m	2	1	7	9	9	999	A B	1	1	0	0	0	0	0	0	0	0	0	0	0	0	0	0	0		1	83	1	2
241	ttumbule@clintonhealthaccess.org	2019-10-07	Tegegn Chote	Roza Abate	CHAI	RHB	913496040	913496040	3	302	3002	06714/11	2011-03-10	2011-03-10	3		1	4m	2	2	7	9	9	999	Y	0	0	0	0	0	0	0	0	0	0	0	0	0	0	0	0	1		1	100	2	2
242	ttumbule@clintonhealthaccess.org	2019-10-07	Tegegn Chote	Roza Abate	CHAI	RHB	913496040	913496040	3	302	3002	06713/11	2011-03-10	2011-03-10	3		1	4m	2	2	8	9	9	999	Y	0	0	0	0	0	0	0	0	0	0	0	0	0	0	0	0	1		1	99	2	2
243	ttumbule@clintonhealthaccess.org	2019-10-07	Tegegn Chote	Roza Abate	CHAI	RHB	913496040	913496040	3	302	3002	06513/11	2011-03-10	2011-03-10	3		1	4m	2	1	9	9	9	996	Y	0	0	0	0	0	0	0	0	0	0	0	0	0	0	0	0	1		1	96	2	2
244	ttumbule@clintonhealthaccess.org	2019-10-07	Tegegn Chote	Roza Abate	CHAI	RHB	913496040	913496048	3	302	3002	09092/11	2011-03-10	2011-03-10	3		2	20m	3	1	12	9	9	999	Y	0	0	0	0	0	0	0	0	0	0	0	0	0	0	0	0	1		1	97	2	2
245	ttumbule@clintonhealthaccess.org	2019-10-07	Tegegn Chote	Roza Abate	CHAI	RHB	913496040	913496040	3	302	3002	09826/11	27/10/11	27/10/11	3		1	3m	2	1	8	9	9	999	Y	0	0	0	0	0	0	0	0	0	0	0	0	0	0	0	0	1		1	97	2	2
246	ttumbule@clintonhealthaccess.org	2019-10-07	Tegegn Chote	Roza Abate	CHAI	RHB	913496040	913496040	3	302	3002	10684/11	2011-04-11	2011-04-11	3		1	3m	2	1	7	9	9	999	F Y	0	0	0	0	0	1	0	0	0	0	0	0	0	0	0	0	1		1	98	2	2
247	ttumbule@clintonhealthaccess.org	2019-10-07	Tegegn Chote	Roza Abate	CHAI	RHB	913496040	913496040	3	302	3002	10107/11	2011-05-11	2011-05-11	3		5	48m	3	1	13	9	9	999	Y	0	0	0	0	0	0	0	0	0	0	0	0	0	0	0	0	1		1	97	2	2
248	ttumbule@clintonhealthaccess.org	2019-10-07	Tegegn Chote	Roza Abate	CHAI	RHB	913496040	913496040	3	302	3002	10264/11	2011-09-11	2011-09-11	3		1	1m	1	2	4	9	9	36	A	1	0	0	0	0	0	0	0	0	0	0	0	0	0	0	0	0		1	94	2	2
249	ttumbule@clintonhealthaccess.org	2019-10-07	Tegegn Chote	Roza Abate	CHAI	RHB	913496040	913496040	3	302	3002	10894/11	27/11/11	28/11/11	3		1	0	1	1	4	9	9	999	B J	0	1	0	0	0	0	0	0	0	1	0	0	0	0	0	0	0		1	86	1	1	99	99
250	ttumbule@clintonhealthaccess.org	2019-10-07	Tegegn Chote	Roza Abate	CHAI	RHB	913496040	913496040	3	302	3002	08903/11	27/9/11	27/9/11	7		4	36m	3	1	10	9	9	999	Y	0	0	0	0	0	0	0	0	0	0	0	0	0	0	0	0	1		1	74	1	1	99	99
251	ttumbule@clintonhealthaccess.org	2019-10-07	Tegegn Chote	Roza Abate	CHAI	RHB	913496040	913496040	3	302	3002	10084/11	2011-04-11	2011-04-11	3		1	3m	2	1	7	9	36	66	A B E	1	1	0	0	1	0	0	0	0	0	0	0	0	0	0	0	0		1	98	2	2
252	ttumbule@clintonhealthaccess.org	2019-10-07	Tegegn Chote	Roza Abate	CHAI	RHB	913496040	913496040	3	302	3002	10107/11	2011-05-11	2011-05-11	3		5	48m	3	1	13	9	36	54	A B D	1	1	0	1	0	0	0	0	0	0	0	0	0	0	0	0	0		1	97	2	2
253	ttumbule@clintonhealthaccess.org	2019-10-07	Tegegn Chote	Roza Abate	CHAI	RHB	913496040	913496040	3	302	3002	03303/11	15/11/11	15/11/11	3		2	20m	3	1	11	9	37	44	B G	0	1	0	0	0	0	1	0	0	0	0	0	0	0	0	0	0		1	96	2	2
254	rgebeyehu@clintonhealthaccess.org	2019-10-08	Rm	As	Chai	Rhb	911915492		1	103	1003	252871	2011-02-09	2011-02-09	9	Mop	2	22m	3	1	11	81	36.4	47	A B K	1	1	0	0	0	0	0	0	0	0	1	0	0	0	0	0	0		1	98	2	2
255	rgebeyehu@clintonhealthaccess.org	2019-10-08	Rm	As	Chai		911915492		1	103	1003	243342	2011-02-09	2011-02-09	7		1	6m	2	1	8	9	36.2	62	A B K M	1	1	0	0	0	0	0	0	0	0	1	0	1	0	0	0	0		2			2
256	rgebeyehu@clintonhealthaccess.org	2019-10-08	Rm	As	Chai	Rhb	911915492		1	103	1003	249153	2011-05-08	2011-05-09	9	Mop	1	5m	2	2	7.3	9	36	53	A B	1	1	0	0	0	0	0	0	0	0	0	0	0	0	0	0	0		2			2
257	rgebeyehu@clintonhealthaccess.org	2019-10-08	Rm	As	Chai		911915492		1	103	1003	231727	2011-07-09	2011-07-09	9	Mop	2	14m	3	1	10	9	36.8	56	A B	1	1	0	0	0	0	0	0	0	0	0	0	0	0	0	0	0		1	90	2	2
258	rgebeyehu@clintonhealthaccess.org	2019-10-08	Rm	As	Chai	Rhb	911915492		1	103	1003	248502	2011-08-09	2011-08-08	9	Mop	1	3m	2	1	99	9	36.8	69	A B	1	1	0	0	0	0	0	0	0	0	0	0	0	0	0	0	0		1	93	2	2
259	rgebeyehu@clintonhealthaccess.org	2019-10-08	Rm	As	Chai	Rhb	911915492		1	103	1003	239027	2011-09-09	2011-09-09	9	Mop	2	14m	3	2	11	79	36.2	48	A B	1	1	0	0	0	0	0	0	0	0	0	0	0	0	0	0	0		1	92	2	2
260	rgebeyehu@clintonhealthaccess.org	2019-10-08	Rm	As	Chai	Rhb	911915492		1	103	1003	224728	13/09/11	13/09/11	9	Mop	2	18m	3	2	11	79	36.8	50	A B	1	1	0	0	0	0	0	0	0	0	0	0	0	0	0	0	0		1	87	1	2
261	rgebeyehu@clintonhealthaccess.org	2019-10-08	Rm	As	Chai		911915492		1	103	1003	221608	14/09/11	14/09/11	7		2	21m	3	1	13	9	36.8	67	A B K M	1	1	0	0	0	0	0	0	0	0	1	0	1	0	0	0	0		1	85	1	2
262	rgebeyehu@clintonhealthaccess.org	2019-10-08	Rm		233608		911915492		1	103	1003	233608	14/09/11	14/09/11	9	Mop	2	16m	3	2	9	9	36.2	59	A B	1	1	0	0	0	0	0	0	0	0	0	0	0	0	0	0	0		1	100	2	2
263	rgebeyehu@clintonhealthaccess.org	2019-10-08	Rm		Chai		911915492		1	103	1003	253835	19/09/11	19/09/11	9	Mop	1	9m	2	1	8.8	9	9	68	A B	1	1	0	0	0	0	0	0	0	0	0	0	0	0	0	0	0		1	96	2	2
264	rgebeyehu@clintonhealthaccess.org	2019-10-08	Rm	As	Chai		911915492		1	103	1003	253945	21/09/11	21/09/11	9	Mop	2	18m	3	1	11	9	9	58	A B	1	1	0	0	0	0	0	0	0	0	0	0	0	0	0	0	0		1	100	2	2
265	rgebeyehu@clintonhealthaccess.org	2019-10-08	Rm		Chai		911915492		1	103	1003	354019	22/09/11	22/09/11	9	Mop	1	4m	2	1	6.8	9	37.8	56	A B	1	1	0	0	0	0	0	0	0	0	0	0	0	0	0	0	0		1	98	2	2
266	rgebeyehu@clintonhealthaccess.org	2019-10-08	Rm	As	Chai		911915492		1	103	1003	242163	22/09/11	22/09/11	7		1	7m	2	1	99	9	36	63	A B K M	1	1	0	0	0	0	0	0	0	0	1	0	1	0	0	0	0		1	90	2	2
267	rgebeyehu@clintonhealthaccess.org	2019-10-08	Rm		Chai		911915492		1	103	1003	57802	28/09/11	28/09/11	9	Mop	4	36m	3	2	13	88	37.2	70	A B K	1	1	0	0	0	0	0	0	0	0	1	0	0	0	0	0	0		1	99	2	2
268	rgebeyehu@clintonhealthaccess.org	2019-10-08	Rm	As	Chai		911915492		1	103	1003	254420	30/09/11	30/09/11	9	Mop	1	7m	2	1	99	70	37.2	62	A B	1	1	0	0	0	0	0	0	0	0	0	0	0	0	0	0	0		1	100	2	2
269	rgebeyehu@clintonhealthaccess.org	2019-10-08	Rm		Chai		911915492		1	103	1003	254625	2011-03-10	2011-03-10	9	Mop	2	15m	3	2	11	9	37.8	65	A B	1	1	0	0	0	0	0	0	0	0	0	0	0	0	0	0	0		2			2
270	rgebeyehu@clintonhealthaccess.org	2019-10-08	Rm		Chai		911915492		1	103	1003	236032	2011-05-10	2011-05-10	9	Mop	2	12m	3	2	9.8	9	37.8	49	A B	1	1	0	0	0	0	0	0	0	0	0	0	0	0	0	0	0		2			2
271	rgebeyehu@clintonhealthaccess.org	2019-10-08	Rm		Chai		911915492		1	103	1003	242571	17/10/11	17/10/11	9	Mop	1	8m	2	2	99	66	37.3	53	A	1	0	0	0	0	0	0	0	0	0	0	0	0	0	0	0	0		2			2
272	rgebeyehu@clintonhealthaccess.org	2019-10-08	Rm		Chai		911915492		1	103	1003	247723	17/10/11	17/10/11	9	Mop	2	13m	3	1	13	99	37.2	45	A	1	0	0	0	0	0	0	0	0	0	0	0	0	0	0	0	0		2			2
273	rgebeyehu@clintonhealthaccess.org	2019-10-08	Rm		Chai		911915492		1	103	1003	250683	21/10/11	21/10/11	9	Mop	1	3m	2	2	99	9	36.5	60	A B	1	1	0	0	0	0	0	0	0	0	0	0	0	0	0	0	0		2			2
274	rgebeyehu@clintonhealthaccess.org	2019-10-08	Rm		Chai		911915492		1	103	1003	249894	24/10/11	24/10/11	9	Mop	1	3m	2	1	99	9	9	50	A	1	0	0	0	0	0	0	0	0	0	0	0	0	0	0	0	0		2			2
275	rgebeyehu@clintonhealthaccess.org	2019-10-08	Rm		Chai		911915492		1	103	1003	232835	25/10/11	25/10/11	9	Mop	2	14m	3	2	99	9	9	42	A	1	0	0	0	0	0	0	0	0	0	0	0	0	0	0	0	0		2			2
276	rgebeyehu@clintonhealthaccess.org	2019-10-08	Rm		Chai		911915492		1	103	1003	248414	26/10/11	26/10/11	9	Mop	1	4m	2	1	99	9	37.2	999	A B K	1	1	0	0	0	0	0	0	0	0	1	0	0	0	0	0	0		2			2
277	rgebeyehu@clintonhealthaccess.org	2019-10-08	Rm		Chai		911915492		1	103	1003	239280	26/10/11	26/10/11	9	Mop	1	11m	2	1	99	9	9	42	A	1	0	0	0	0	0	0	0	0	0	0	0	0	0	0	0	0		2			2
278	rgebeyehu@clintonhealthaccess.org	2019-10-08	Rm		Chai		911915492		1	103	1003	242572	27/10/11	27/10/11	7		1	8m	2	2	99	9	37.9	73	A B K	1	1	0	0	0	0	0	0	0	0	1	0	0	0	0	0	0		2			2
279	rgebeyehu@clintonhealthaccess.org	2019-10-08	Rm		Chai		911915492		1	103	1003	250683	28/10/11	28/10/11	9	Mop	1	3m	2	2	99	9	9	999	A	1	0	0	0	0	0	0	0	0	0	0	0	0	0	0	0	0		2			2
280	rgebeyehu@clintonhealthaccess.org	2019-10-08	Rm		Chai		911915492		1	103	1003	255182	28/10/11	28/10/11	9	Mop	1	8m	2	1	99	9	9	999	A	1	0	0	0	0	0	0	0	0	0	0	0	0	0	0	0	0		2			2
281	rgebeyehu@clintonhealthaccess.org	2019-10-08	Rm		Chai		911915492		1	103	1003	256138	2011-02-11	2011-02-11	9	Mop	2	19m	3	1	99	9	9	58	A G	1	0	0	0	0	0	1	0	0	0	0	0	0	0	0	0	0		2			2
282	rgebeyehu@clintonhealthaccess.org	2019-10-08	Rm	As	Chai		911915492		1	103	1003	235117	2011-03-11	2011-03-11	9	Mop	2	13m	3	2	99	9	9	49	A	1	0	0	0	0	0	0	0	0	0	0	0	0	0	0	0	0		2			2
283	rgebeyehu@clintonhealthaccess.org	2019-10-08	Rm		Chai		911915492		1	103	1003	256279	2011-03-11	2011-03-11	9	Mop	5	48m	3	1	99	9	35	55	A C	1	0	1	0	0	0	0	0	0	0	0	0	0	0	0	0	0		2			2
284	rgebeyehu@clintonhealthaccess.org	2019-10-08	Rm		Chai		911915492		1	103	1003	256290	2011-04-11	2011-04-11	9	Mop	2	19m	3	1	99	9	9	58	A G	1	0	0	0	0	0	1	0	0	0	0	0	0	0	0	0	0		2			2
285	rgebeyehu@clintonhealthaccess.org	2019-10-08	Rm		Chai		911915492		1	103	1003	255888	2011-04-11	2011-04-11	9	Mop	1	5m	2	2	99	9	9	54	A B	1	1	0	0	0	0	0	0	0	0	0	0	0	0	0	0	0		2			2
286	rgebeyehu@clintonhealthaccess.org	2019-10-08	Rm		Chai		911915492		1	103	1003	251333	2011-05-11	2011-05-11	9	Mop	1	3m	2	1	99	9	37	58	A	1	0	0	0	0	0	0	0	0	0	0	0	0	0	0	0	0		2			2
287	rgebeyehu@clintonhealthaccess.org	2019-09-08	Rm		Chai		911915492		1	103	1003	256487	2011-08-11	2011-08-11	7		1	7m	2	1	8	9	37.1	60	A K	1	0	0	0	0	0	0	0	0	0	1	0	0	0	0	0	0		2			2
288	rgebeyehu@clintonhealthaccess.org	2019-10-08	Rm		Chai		911915492		1	103	1003	240099	2011-12-11	2011-12-11	9	Mop	1	3m	2	2	99	9	9	49	A B	1	1	0	0	0	0	0	0	0	0	0	0	0	0	0	0	0		2			2
289	rgebeyehu@clintonhealthaccess.org	2019-10-08	Rm		Chai		911915492		1	103	1003	208828	2011-12-11	2011-12-11	9	Mop	3	28m	3	2	99	9	36.2	52	A B	1	1	0	0	0	0	0	0	0	0	0	0	0	0	0	0	0		2			2
290	rgebeyehu@clintonhealthaccess.org	2019-10-08	Rm		Chai		911915492		1	103	1003	254122	16/11/11	16/11/11	9	Mop	1	4m	2	2	99	9	36.5	58	A B	1	1	0	0	0	0	0	0	0	0	0	0	0	0	0	0	0		2			2
291	rgebeyehu@clintonhealthaccess.org	2019-10-08	Rm		Chai		911915492		1	103	1003	234238	17/11/11	17/11/11	9	Mop	2	14m	3	1	99	9	9	46	A	1	0	0	0	0	0	0	0	0	0	0	0	0	0	0	0	0		2			2
292	rgebeyehu@clintonhealthaccess.org	2019-10-08	Rm		Chai		911915492		1	103	1003	250386	18/11/11	18/11/11	9	Mop	1	4m	2	2	99	9	36.2	64	A G	1	0	0	0	0	0	1	0	0	0	0	0	0	0	0	0	0		2			2
293	rgebeyehu@clintonhealthaccess.org	2019-10-08	Rm		Chai		911915492		1	103	1003	242163	19/11/11	19/11/11	9	Mop	1	9m	2	1	99	9	37	60	A G	1	0	0	0	0	0	1	0	0	0	0	0	0	0	0	0	0		2			2
294	rgebeyehu@clintonhealthaccess.org	2019-10-08	Rm	As	Chai	Rhb	911915492		1	103	1003	251334	13/09/11	13/09/11	9	Mop	1	3m	2	2	5.8	9	36.2	48	A	1	0	0	0	0	0	0	0	0	0	0	0	0	0	0	0	0		1	99	2	2
295	rgebeyehu@clintonhealthaccess.org	2019-10-08	Rm	As	Chai		911915492		1	103	1003	235960	15/09/11	15/09/11	9	Mop	2	12m	3	2	10	9	36.3	58	A B	1	1	0	0	0	0	0	0	0	0	0	0	0	0	0	0	0		1	91	2	2
296	rgebeyehu@clintonhealthaccess.org	2019-10-08	Rm		Chai		911915492		1	103	1003	236508	26/09/11	26/09/11	9	Mop	1	11m	2	1	9.8	9	36.3	56	A B	1	1	0	0	0	0	0	0	0	0	0	0	0	0	0	0	0		1	96	2	2
297	rgebeyehu@clintonhealthaccess.org	2019-10-08	Rm	As	Chai		911915492		1	103	1003	240627	2011-03-10	2011-03-10	9	Mop	1	9m	2	1	8.5	9	38.7	56	A B	1	1	0	0	0	0	0	0	0	0	0	0	0	0	0	0	0		1	97	2	2
298	rgebeyehu@clintonhealthaccess.org	2019-10-08	Rm		Chai		911915492		1	103	1003	254700	2011-04-10	2011-04-10	9	Mop	2	13m	3	1	11	79	37.2	62	A B	1	1	0	0	0	0	0	0	0	0	0	0	0	0	0	0	0		1	92	2	2
299	ttumbule@clintonhealthaccess.org	2019-10-09	Tegegn Chote	Roza Abate	CHAI	RHB	913496040	913496040	3	302	3003	14271/11	2011-02-09	2011-02-09	3		1	8m	2	1	7	69	36	30	A B G	1	1	0	0	0	0	1	0	0	0	0	0	0	0	0	0	0		1	97	2	2
300	ttumbule@clintonhealthaccess.org	2019-10-09	Tegegn Chote	Roza Abate	CHAI	RHB	913496040	913496040	3	302	3003	14874/11	2011-02-09	2011-02-09	3		1	6m	2	2	7	62	37	40	A	1	0	0	0	0	0	0	0	0	0	0	0	0	0	0	0	0		1	97	2	2
301	ttumbule@clintonhealthaccess.org	2019-10-09	Tegegn Chote	Roza Abate	CHAI	RHB	913496040	913496040	3	302	3003	14479/11	2011-05-09	2011-05-09	3		4	42m	3	1	16	98	37	49	A B G	1	1	0	0	0	0	1	0	0	0	0	0	0	0	0	0	0		2			2
302	ttumbule@clintonhealthaccess.org	2019-10-09	Tegegn Chote	Roza Abate	CHAI	RHB	913496040	913496040	3	302	3003	29197/10	2011-06-09	2011-06-09	3		1	9m	2	1	7	76	37	59	A B G	1	1	0	0	0	0	1	0	0	0	0	0	0	0	0	0	0		2			2
303	ttumbule@clintonhealthaccess.org	2019-10-09	Tegegn Chote	Roza Abate	CHAI	RHB	913496040	913496040	3	302	3003	06108/11	2011-06-09	2011-06-09	3		1	6m	2	1	7	64	9	52	A B E G	1	1	0	0	1	0	1	0	0	0	0	0	0	0	0	0	0		1	94	2	2
304	ttumbule@clintonhealthaccess.org	2019-10-09	Tegegn Chote	Roza Abate	CHAI	RHB	913496040	913496040	3	302	3003	14555/11	2011-06-09	2011-06-09	3		1	4m	2	1	5	65	37	59	A B D G	1	1	0	1	0	0	1	0	0	0	0	0	0	0	0	0	0		1	97	2	2
305	ttumbule@clintonhealthaccess.org	2019-10-08	Tegegn Chote	Roza Abate	CHAI	RHB	913496040	913496040	3	302	3003	14609/11	2011-07-09	2011-07-09	3		2	12m	3	1	9	67	37	56	A B	1	1	0	0	0	0	0	0	0	0	0	0	0	0	0	0	0		1	94	2	2
306	ttumbule@clintonhealthaccess.org	2019-10-08	Tegegn Chote	Roza Abate	CHAI	RHB	913496040	913496040	3	302	3003	10123/10	2011-07-09	2011-07-09	3		4	36m	3	2	13	99	36	42	A B	1	1	0	0	0	0	0	0	0	0	0	0	0	0	0	0	0		1	90	2	2
307	ttumbule@clintonhealthaccess.org	2019-10-08	Tegegn Chote	Roza Abate	CHAI	RHB	913496040	913496040	3	302	3003	14611/11	2011-07-09	2011-07-09	3		2	14m	3	1	10	72	37	50	A B G	1	1	0	0	0	0	1	0	0	0	0	0	0	0	0	0	0		1	97	2	2
308	ttumbule@clintonhealthaccess.org	2019-10-08	Tegegn Chote	Roza Abate	CHAI	RHB	913496040	913496040	3	302	3003	16134/9	2011-08-09	2011-08-09	3		3	26m	3	1	12	89	37	49	A B	1	1	0	0	0	0	0	0	0	0	0	0	0	0	0	0	0		1	97	2	2
309	ttumbule@clintonhealthaccess.org	2019-10-08	Tegegn Chote	Roza Abate	CHAI	RHB	913496040	913496040	3	302	3003	04426/11	2011-08-09	2011-08-09	3		2	14m	3	2	8	69	37	49	A B G	1	1	0	0	0	0	1	0	0	0	0	0	0	0	0	0	0		1	94	2	2
310	ttumbule@clintonhealthaccess.org	2019-10-08	Tegegn Chote	Roza Abate	CHAI	RHB	913496040	913496040	3	302	3003	14664/11	2011-08-09	2011-08-09	3		1	3m	2	2	5	60	37	56	A B D	1	1	0	1	0	0	0	0	0	0	0	0	0	0	0	0	0		1	90	2	2
311	ttumbule@clintonhealthaccess.org	2019-10-08	Tegegn Chote	Roza Abate	CHAI	RHB	913496040	913496040	3	302	3003	04086/11	2011-09-09	9/9/1I	3		1	7m	2	1	5	69	36	57	A B G N	1	1	0	0	0	0	1	0	0	0	0	0	0	1	0	0	0		1	92	2	2
312	ttumbule@clintonhealthaccess.org	2019-10-08	Tegegn Chote	Roza Abate	CHAI	RHB	913496040	913499040	3	302	3003	10098/10	2011-09-09	2011-09-09	3		4	36m	3	1	12	102	36	44	A B	1	1	0	0	0	0	0	0	0	0	0	0	0	0	0	0	0		1	97	2	2
313	ttumbule@clintonhealthaccess.org	2019-10-08	Tegegn Chote	Roza Abate	CHAI	RHB	913496040	913496040	3	302	3003	14758/11	2011-09-09	2011-09-09	3		2	12m	3	1	10	69	37	56	A B	1	1	0	0	0	0	0	0	0	0	0	0	0	0	0	0	0		1	94	2	2
314	ttumbule@clintonhealthaccess.org	2019-10-08	Tegegn Chote	Roza Abate	CHAI	RHB	913496040	913496040	3	302	3003	19331/11	2011-12-09	2011-12-09	3		2	16m	3	2	14	74	36	40	A B G	1	1	0	0	0	0	1	0	0	0	0	0	0	0	0	0	0		1	96	2	2
315	ttumbule@clintonhealthaccess.org	2019-10-08	Tegegn Chote	Roza Abate	CHAI	RHB	913496040	913496040	3	302	3003	14885/11	2011-12-09	2011-12-09	3		4	41m	3	2	10	100	39	47	A B G K	1	1	0	0	0	0	1	0	0	0	1	0	0	0	0	0	0		1	92	2	2
316	ttumbule@clintonhealthaccess.org	2019-10-08	Tegegn Chote	Roza Abate	CHAI	RHB	913496040	913496040	3	302	3003	02344/11	14/9/11	14/9/11	3		1	3m	2	1	4	54	36	59	A B	1	1	0	0	0	0	0	0	0	0	0	0	0	0	0	0	0		1	92	2	2
317	ttumbule@clintonhealthaccess.org	2019-10-08	Tegegn Chote	Roza Abate	CHAI	RHB	913496040	913496040	3	302	3003	14385/11	14/9/11	14/9/11	3		3	35m	3	2	12	104	36	49	A B G	1	1	0	0	0	0	1	0	0	0	0	0	0	0	0	0	0		1	94	2	2
318	ttumbule@clintonhealthaccess.org	2019-10-08	Tegegn Chote	Roza Abate	CHAI	RHB	913496040	913496040	3	302	3003	14941/11	14/9/11	14/9/11	3		1	9m	2	1	15	59	37	54	A B	1	1	0	0	0	0	0	0	0	0	0	0	0	0	0	0	0		1	97	2	2
319	ttumbule@clintonhealthaccess.org	2019-10-08	Tegegn Chote	Roza Abate	CHAI	Rhb	913496040	913496040	3	302	3003	14940/11	14/9/11	14/9/11	3		3	24m	3	2	14	78	36	56	A B G	1	1	0	0	0	0	1	0	0	0	0	0	0	0	0	0	0		1	90	2	2
320	ttumbule@clintonhealthaccess.org	2019-10-08	Tegegn Chote	Roza Abate	CHAI	RHB	913496040	913496040	3	302	3003	14988/11	15/9/11	15/9/11	3		2	12m	3	2	10	87	37	56	A B	1	1	0	0	0	0	0	0	0	0	0	0	0	0	0	0	0		1	97	2	2
321	ttumbule@clintonhealthaccess.org	2019-10-08	Tegegn Chote	Roza Abate	CHAI	RHB	913496040	913496040	3	302	3003	15020/11	15/9/11	15/9/11	3		1	10m	2	1	9	85	37	60	A B	1	1	0	0	0	0	0	0	0	0	0	0	0	0	0	0	0		1	98	2	2
322	ttumbule@clintonhealthaccess.org	2019-10-08	Tegegn Chote	Roza Abate	CHAI	RHB	913496040	913496040	3	302	3003	15725/11	30/9/11	30/9/11	3		1	6m	2	1	5	66	37	54	A B	1	1	0	0	0	0	0	0	0	0	0	0	0	0	0	0	0		1	94	2	2
323	ttumbule@clintonhealthaccess.org	2019-10-08	Tegegn Chote	Roza Abate	CHAI	RHB	913496040	913496040	3	302	3003	15851/11	2011-04-10	2011-04-10	3		2	15m	3	1	12	72	36	42	A B D	1	1	0	1	0	0	0	0	0	0	0	0	0	0	0	0	0		1	92	2	2
324	ttumbule@clintonhealthaccess.org	2019-10-08	Tegegn Chote	Roza Abate	CHAI	RHB	913496040	913496040	3	302	3003	15949/11	2011-05-10	2011-05-10	3		1	5m	2	1	4	59	37	56	A B D	1	1	0	1	0	0	0	0	0	0	0	0	0	0	0	0	0		1	92	2	2
325	ttumbule@clintonhealthaccess.org	2019-10-08	Tegegn Chote	Roza Abate	CHAI	RHB	913496040	913496040	3	302	3003	16193/11	2011-11-10	2011-11-10	3		1	8m	2	2	5	60	37	57	A B D	1	1	0	1	0	0	0	0	0	0	0	0	0	0	0	0	0		1	94	2	2
326	ttumbule@clintonhealthaccess.org	2019-10-08	Tegegn Chote	Roza Abate	CHAI	RHB	913496040	913496040	3	302	3003	16209/11	2011-11-10	2011-11-10	3		3	35m	3	1	16	109	37	49	A B	1	1	0	0	0	0	0	0	0	0	0	0	0	0	0	0	0		1	94	2	2
327	ttumbule@clintonhealthaccess.org	2019-10-08	Tegegn Chote	Roza Abate	CHAI	RHB	913496040	913496040	3	302	3003	16263/11	2011-12-10	2011-12-10	3		3	24m	3	1	12	93	36	42	A B	1	1	0	0	0	0	0	0	0	0	0	0	0	0	0	0	0		1	96	2	2
328	ttumbule@clintonhealthaccess.org	2019-10-08	Tegegn Chote	Roza Abate	CHAI	RHB	913496040	913496040	3	302	3003	16278/11	2011-12-10	2011-12-10	3		4	36m	3	2	13	9	37	49	A B	1	1	0	0	0	0	0	0	0	0	0	0	0	0	0	0	0		1	96	2	2
329	ttumbule@clintonhealthaccess.org	2019-10-08	Tegegn Chote	Roza Abate	CHAI	RHB	913496040	913496040	3	302	3003	16263/11	2011-12-10	2011-12-10	3		3	24m	3	1	12	9	37	44	A B	1	1	0	0	0	0	0	0	0	0	0	0	0	0	0	0	0		1	93	2	2
330	ttumbule@clintonhealthaccess.org	2019-10-08	Tegegn Chote	Roza Abate	CHAI	RHB	913496040	913496040	3	302	3003	16336/11	13/10/11	13/10/11	3		4	36m	3	1	12	102	38	49	A B G	1	1	0	0	0	0	1	0	0	0	0	0	0	0	0	0	0		1	94	2	2
331	ttumbule@clintonhealthaccess.org	2019-10-08	Tegegn Chote	Roza Abate	CHAI	RHB	913496040	913496040	3	302	3003	02228/09	13/10/11	13/10/11	3		4	36m	3	1	13	99	37	49	A B G	1	1	0	0	0	0	1	0	0	0	0	0	0	0	0	0	0		1	91	2	2
332	ttumbule@clintonhealthaccess.org	2019-10-08	Tegegn Chote	Roza Abate	CHAI	RHB	913496040	913496040	3	302	3003	13400/09	14/10/11	14/10/11	3		3	25m	3	2	11	90	37	49	A B G	1	1	0	0	0	0	1	0	0	0	0	0	0	0	0	0	0		1	96	2	2
333	ttumbule@clintonhealthaccess.org	2019-10-08	Tegegn Chote	Roza Abate	CHAI	RHB	913496040	913496040	3	302	3003	05095/10	17/10/11	17/10/11	4		5	48m	3	1	16	108	37	42	A B G	1	1	0	0	0	0	1	0	0	0	0	0	0	0	0	0	0		1	96	2	2
334	ttumbule@clintonhealthaccess.org	2019-10-08	Tegegn Chote	Roza Abate	CHAI	RHB	913496040	913496040	3	302	3003	08755/10	17/10/11	17/10/11	3		4	36m	3	1	12	99	38	48	A B G	1	1	0	0	0	0	1	0	0	0	0	0	0	0	0	0	0		1	97	2	2
335	ttumbule@clintonhealthaccess.org	2019-10-08	Tegegn Chote	Roza Abate	CHAI	RHB	913496040	913496040	3	302	3003	16491/11	18/10/11	18/10/11	3		1	4m	2	2	6	55	36	56	A B	1	1	0	0	0	0	0	0	0	0	0	0	0	0	0	0	0		1	96	2	2
336	ttumbule@clintonhealthaccess.org	2019-10-08	Tegegn Chote	Roza Abate	CHAI	RHB	913496040	913496040	3	302	3003	11324/11	18/10/11	18/10/11	3		3	29m	3	1	11	90	37	44	A B	1	1	0	0	0	0	0	0	0	0	0	0	0	0	0	0	0		1	92	2	2
337	ttumbule@clintonhealthaccess.org	2019-10-08	Tegegn Chote	Roza Abate	CHAI	RHB	913496040	913496040	3	302	3003	09386/11	18/10/11	18/10/11	3		1	6m	2	1	7	56	37	55	A B G	1	1	0	0	0	0	1	0	0	0	0	0	0	0	0	0	0		1	94	2	2
338	ttumbule@clintonhealthaccess.org	2019-10-08	Tegegn Chote	Roza Abate	CHAI	RHB	913496040		3	302	3003	16668/11	20/10/11	20/10/11	3		1	9m	2	1	7	62	36	57	A B G	1	1	0	0	0	0	1	0	0	0	0	0	0	0	0	0	0		1	96	2	2
339	ttumbule@clintonhealthaccess.org	2019-10-08	Tegegn Chote	Roza Abate	CHAI	RHB	913496040		3	302	3003	03330/11	20/10/11	20/10/11	3		3	24m	3	1	10	88	9	49	A B G	1	1	0	0	0	0	1	0	0	0	0	0	0	0	0	0	0		1	96	2	2
340	ttumbule@clintonhealthaccess.org	2019-10-08	Tegegn Chote	Roza Abate	CHAI	RHB	913496040		3	302	3003	17069/11	26/10/11	26/10/11	7		3	22m	3	1	14	9	9	999	Y	0	0	0	0	0	0	0	0	0	0	0	0	0	0	0	0	1		1	90	1	1	99	99
341	ttumbule@clintonhealthaccess.org	2019-10-08	Tegegn Chote	Roza Abate	CHAI	RHB	913496040		3	302	3003	06766/11	20/10/11	20/10/11	3		1	11m	2	2	8	9	9	999	Y	0	0	0	0	0	0	0	0	0	0	0	0	0	0	0	0	1		1	92	2	2
342	ttumbule@clintonhealthaccess.org	2019-10-10	Tegegn Chote	Roza Abate	CHAI	RHB	913496040		3	302	3003	14918/11	13/9/11	13/9/11	3		1	9m	2	1	8	9	9	999	Y	0	0	0	0	0	0	0	0	0	0	0	0	0	0	0	0	1		1	90	1	1	99	99
343	ttumbule@clintonhealthaccess.org	2019-10-10	Tegegn Chote	Roza Abate	CHAI		913496040		3	302	3003	15327/11	21/9/11	21/9/11	3		1	11m	2	2	10	9	9	999	Y	0	0	0	0	0	0	0	0	0	0	0	0	0	0	0	0	1		1	96	2	2
344	ttumbule@clintonhealthaccess.org	2019-10-11	Tegegn Chote	Roza Abate	Tegegn Chote		913496040		3	302	3003	15323/11	21/9/11	21/9/11	3		2	29m	3	2	12	9	9	999	Y	0	0	0	0	0	0	0	0	0	0	0	0	0	0	0	0	1		1	97	2	2
345	ttumbule@clintonhealthaccess.org	2019-10-11	Tegegn Chote		CHAI		913496040		3	301	3001	06317/10	2011-01-09	2011-01-09	3		2	18m	3	2	10	9	9	50	A G	1	0	0	0	0	0	1	0	0	0	0	0	0	0	0	0	0		2			2
346	ttumbule@clintonhealthaccess.org	2019-10-11	Tegegn Chote	Roza Abate	CHAI	RHB	913496040		3	301	3001	18275/11	2011-01-09	2011-01-09	3		1	5m	2	1	8	9	9	999	A G	1	0	0	0	0	0	1	0	0	0	0	0	0	0	0	0	0		2			2
347	ttumbule@clintonhealthaccess.org	2019-10-11	Tegegn Chote	Roza Abate	CHAI	RHB	913496040		3	301	3001	10724/11	2011-06-09	2011-06-09	3		1	5m	2	1	8	9	9	56	A B	1	1	0	0	0	0	0	0	0	0	0	0	0	0	0	0	0		2			2
348	ttumbule@clintonhealthaccess.org	2019-10-11	Tegegn Chote	Roza Abate	CHAI	RHB	913496040		3	301	3001	19163/11	2011-06-09	2011-06-09	3		2	20m	3	1	12	9	40	46	A B G N	1	1	0	0	0	0	1	0	0	0	0	0	0	1	0	0	0		2			2
349	ttumbule@clintonhealthaccess.org	2019-10-11	Tegegn Chote	Roza Abate	CHAI		913496040		3	301	3001	19755/10	2011-09-09	2011-09-09	3		2	15m	3	1	9	9	9	54	A B	1	1	0	0	0	0	0	0	0	0	0	0	0	0	0	0	0		2			2
350	ttumbule@clintonhealthaccess.org	2019-10-11	Tegegn Chote	Roza Abate	CHAI		913496040		3	301	3001	22173/08	2011-11-09	2011-11-09	3		4	46m	3	2	99	9	9	58	A B G	1	1	0	0	0	0	1	0	0	0	0	0	0	0	0	0	0		2			2
351	ttumbule@clintonhealthaccess.org	2019-10-11	Tegegn Chote	Roza Abate	CHAI		913496040		3	301	3001	25535/10	2011-12-09	2011-12-09	3		1	9m	2	1	99	9	9	50	A G	1	0	0	0	0	0	1	0	0	0	0	0	0	0	0	0	0		2			2
352	ttumbule@clintonhealthaccess.org	2019-10-11	Tegegn Chote		CHAI		913496040		3	301	3001	18803/11	2011-02-09	2011-02-09	3		5	49m	3	1	13	9	9	999	Y	0	0	0	0	0	0	0	0	0	0	0	0	0	0	0	0	1		1	89	1	1	99	99
353	ttumbule@clintonhealthaccess.org	2019-10-11	Tegegn Chote		CHAI		913496040		3	301	3001	23501/09	29/9/11	29/9/11	3		2	21m	3	1	11	9	9	999	Y	0	0	0	0	0	0	0	0	0	0	0	0	0	0	0	0	1		1	93	1	1	99	99
354	ttumbule@clintonhealthaccess.org	2019-10-11	Tegegn Chote		CHAI		913496040		3	301	3001	11789/11	18/10/11	18/10/11	7		1	5m	2	1	7	9	9	999	Y	0	0	0	0	0	0	0	0	0	0	0	0	0	0	0	0	1		1	85	1	1	99	99
355	ttumbule@clintonhealthaccess.org	2019-10-11	Tegegn Chote		CHAI		913496040		3	301	3001	23926/11	2011-01-11	2011-01-11	7		1	4m	2	2	16	9	37	65	A	1	0	0	0	0	0	0	0	0	0	0	0	0	0	0	0	0		1	94	2	2
356	ttumbule@clintonhealthaccess.org	2019-10-11	Tegegn Chote		CHAI		913496040		3	301	3001	04787/09	2011-07-11	2011-07-11	3		3	24m	3	2	11	9	9	999	A C G	1	0	1	0	0	0	1	0	0	0	0	0	0	0	0	0	0		2			2
357	ttumbule@clintonhealthaccess.org	2019-10-11	Tegegn Chote		CHAI		913496040		3	301	3001	45451/10	2011-10-11	2011-10-11	3		3	26m	3	1	99	9	9	999	Y	0	0	0	0	0	0	0	0	0	0	0	0	0	0	0	0	1		1	95	2	1	99	99
358	ttumbule@clintonhealthaccess.org	2019-10-11	Tegegn Chote		CHAI		913496040		3	301	3001	17518/11	19/11/11	19/11/11	3		1	3m	2	2	7	9	37	60	A B	1	1	0	0	0	0	0	0	0	0	0	0	0	0	0	0	0		1	97	2	2
359	ttumbule@clintonhealthaccess.org	2019-10-11	Tegegn Chote		CHAI		913496040		3	301	3001	25422/11	19/11/11	19/11/11	3		1	5m	2	1	9	9	37	65	A B K	1	1	0	0	0	0	0	0	0	0	1	0	0	0	0	0	0		1	95	2	1	99	99
360	ttumbule@clintonhealthaccess.org	2019-10-11	Tegegn Chote		CHAI		913496040		3	301	3001	00355/11	21/11/11	21/11/11	3		2	18m	3	1	14	9	9	999	A C G	1	0	1	0	0	0	1	0	0	0	0	0	0	0	0	0	0		2			2
361	ttumbule@clintonhealthaccess.org	2019-10-11	Tegegn Chote		CHAI		913496040		3	301	3001	04655/11	22/11/11	22/11/11	3		1	11m	2	1	8	9	9	66	A B G K	1	1	0	0	0	0	1	0	0	0	1	0	0	0	0	0	0		1	97	2	1	99	99
362	ttumbule@clintonhealthaccess.org	2019-10-11	Tegegn Chote		CHAI		913496040		3	301	3001	2393/11	25/11/11	25/11/11	3		5	48m	3	1	16	9	9	47	A B G	1	1	0	0	0	0	1	0	0	0	0	0	0	0	0	0	0		1	96	2	2
363	ttumbule@clintonhealthaccess.org	2019-10-11	Tegegn Chote		CHAI		913496040		3	301	3001	06913/10	25/11/11	25/11/11	3		2	14m	3	2	11	9	9	48	A B	1	1	0	0	0	0	0	0	0	0	0	0	0	0	0	0	0		1	96	2	1	99	99
364	ttumbule@clintonhealthaccess.org	2019-10-11	Tegegn Chote		CHAI		913496040		3	301	3001	25959/11	25/11/11	25/11/11	3		1	2m	2	1	6	9	9	65	A B	1	1	0	0	0	0	0	0	0	0	0	0	0	0	0	0	0		1	97	2	2
365	ttumbule@clintonhealthaccess.org	2019-10-11	Tegegn Chote		CHAI		913496040		3	301	3001	01095/11	27/11/11	27/11/11	3		1	11m	2	1	7	9	36	999	A D G K	1	0	0	1	0	0	1	0	0	0	1	0	0	0	0	0	0		2			2
366	ttumbule@clintonhealthaccess.org	2019-10-11	Tegegn Chote		CHAI		913496040		3	301	3001	16432/06	2011-02-11	2011-02-11	7		1	0	1	1	4	9	9	999	J	0	0	0	0	0	0	0	0	0	1	0	0	0	0	0	0	0		2			2
367	tsoboka@clintonhealthaccess.org	2019-10-08	Tafese	Regassa	CHAI	OHB	921881160	913926969	2	203	2003	68365	2/9/011	2/9/011	3		2	18m	3	1	99	9	38.9	999	A C G	1	0	1	0	0	0	1	0	0	0	0	0	0	0	0	0	0		2			2
368	tsoboka@clintonhealthaccess.org	2019-10-08	Tafese	Regassa	Chai	Ohb	921881160	913926969	2	203	2003	21953	2011-06-09	2011-06-09	3		5	48m	3	2	13	9	36	44	A B D	1	1	0	1	0	0	0	0	0	0	0	0	0	0	0	0	0		2			2
369	tsoboka@clintonhealthaccess.org	2019-10-08	Tafese	Regassa	Chai	Ohb	921881160	913926969	2	203	2003	22154	2011-07-09	2011-07-09	3		5	56m	3	1	12	9	38.8	54	A B G	1	1	0	0	0	0	1	0	0	0	0	0	0	0	0	0	0		1	74	1	1	2	90
370	tsoboka@clintonhealthaccess.org	2019-10-08	Tafese	Regassa	Chai	Ohb	921881160	913926969	2	203	2003	10301	2011-07-09	2011-07-09	3		1	11m	2	1	8.5	9	37.2	54	A B G	1	1	0	0	0	0	1	0	0	0	0	0	0	0	0	0	0		2			2
371	tsoboka@clintonhealthaccess.org	2019-10-08	Tafese	Regassa	Chai	Ohb	921881160	913926969	2	203	2003	67648	2011-12-09	2011-12-09	3		4	44m	3	2	15	0	9	54	A B X	1	1	0	0	0	0	0	0	0	0	0	0	0	0	0	1	0	Skin rash & redness of the eye	1	92	2	2
372	tsoboka@clintonhealthaccess.org	2019-10-08	Tafese	Regassa	Chai	Ohb	921881160	913926969	2	203	2003	65002	2011-12-09	2011-12-09	3		1	10m	2	1	9	0	9	66	A B D G	1	1	0	1	0	0	1	0	0	0	0	0	0	0	0	0	0		2			1	0	99
373	tsoboka@clintonhealthaccess.org	2019-10-08	Tafese	Regassa	Chai	Ohb	921881160	913926969	2	203	2003	22016	13/9/11	13/9/11	7		1	3m	2	1	9	0	37.2	68	A B I K	1	1	0	0	0	0	0	0	1	0	1	0	0	0	0	0	0		1	88	1	1	0.5	90
374	tsoboka@clintonhealthaccess.org	2019-10-08	Tafese	Regassa	Chai	Ohb	921881160	913926969	2	203	2003	12945	13/9/11	13/9/11	3		1	10m	2	1	4	0	9	69	A B	1	1	0	0	0	0	0	0	0	0	0	0	0	0	0	0	0		1	95	2	2
375	tsoboka@clintonhealthaccess.org	2019-10-08	Tafese	Regassa	Chai	Ohb	921881160	913926969	2	203	2003	22727	14/9/11	14/9/11	3		1	9m	2	1	8.6	9	36.9	60	A B G	1	1	0	0	0	0	1	0	0	0	0	0	0	0	0	0	0		1	92	2	2
376	tsoboka@clintonhealthaccess.org	2019-10-08	Tafese	Regassa	Chai	Ohb	921881160	913926969	2	203	2003	63809	15/9/11	15/9/11	3		2	12m	3	2	12	0	38.2	46	A B C G	1	1	1	0	0	0	1	0	0	0	0	0	0	0	0	0	0		2			2
377	tsoboka@clintonhealthaccess.org	2019-10-08	Tafese	Regassa	Chai	Ohb	921881160	913926969	2	203	2003	22907	15/9/11	15/9/11	3		1	6m	2	1	9.5	0	38.2	49	A B C G	1	1	1	0	0	0	1	0	0	0	0	0	0	0	0	0	0		2			2
378	tsoboka@clintonhealthaccess.org	2019-10-08	Tafese	Regassa	Chai	Ohb	921881160	913926969	2	203	2003	21800	16/9/11	16/9/11	3		3	31m	3	1	12	0	36.5	42	A B G	1	1	0	0	0	0	1	0	0	0	0	0	0	0	0	0	0		2			2
379	tsoboka@clintonhealthaccess.org	2019-10-08	Tafese	Regassa	Chai	Ohb	921881160	913926969	2	203	2003	23724	28/9/11	28/9/11	3		1	3m	2	2	6	0	38.8	60	A B C G	1	1	1	0	0	0	1	0	0	0	0	0	0	0	0	0	0		1	92	2	2
380	tsoboka@clintonhealthaccess.org	2019-10-08	Tafese	Regassa	Chai	Ohb	921881160	913926969	2	203	2003	67648	2011-06-10	2011-06-10	3		3	33m	3	2	16	104	0	49	A B D	1	1	0	1	0	0	0	0	0	0	0	0	0	0	0	0	0		1	91	2	2
381	tsoboka@clintonhealthaccess.org	2019-10-08	Tafese	Regassa	Chai	Ohb	921881160	913926969	2	203	2003	24708	2011-07-10	2011-07-10	3		2	18m	3	2	9	68	0	48	A B G	1	1	0	0	0	0	1	0	0	0	0	0	0	0	0	0	0		2			2
382	tsoboka@clintonhealthaccess.org	2019-10-08	Tafese	Regassa	Chai	Ohb	921881160	913926969	2	203	2003	24912	2011-10-10	2011-10-10	3		2	18m	3	2	9	79	0	40	A B G	1	1	0	0	0	0	1	0	0	0	0	0	0	0	0	0	0		1	94	2	2
383	tsoboka@clintonhealthaccess.org	2019-10-08	Tafese	Regassa	Chai	Ohb	921881160	913926969	2	203	2003	10930	2011-10-10	2011-10-19	3		1	11m	2	2	9	67	0	54	A B G	1	1	0	0	0	0	1	0	0	0	0	0	0	0	0	0	0		1	92	2	2
384	tsoboka@clintonhealthaccess.org	2019-10-08	Tafese	Regassa	Chai	Ohb	921881160	913926969	2	203	2003	25046	2011-12-10	2011-12-10	3		2	16m	3	2	9	70	36	60	A B G I	1	1	0	0	0	0	1	0	1	0	0	0	0	0	0	0	0		1	93	2	2
385	tsoboka@clintonhealthaccess.org	2019-10-08	Tafese	Regassa	Chai	Ohb	921881160	913926969	2	203	2003	25263	13/10/11	13/10/11	3		3	32m	3	2	4	91	0	40	A B C	1	1	1	0	0	0	0	0	0	0	0	0	0	0	0	0	0		1	93	2	2
386	tsoboka@clintonhealthaccess.org	2019-10-08	Tafese	Regassa	Chai	Ohb	921881160	913926969	2	203	2003	25342	13/10/11	13/10/11	3		1	3m	2	1	6.5	0	0	0	A	1	0	0	0	0	0	0	0	0	0	0	0	0	0	0	0	0		2			2
387	tsoboka@clintonhealthaccess.org	2019-10-08	Tafese	Regassa	Chai	Ohb	921881160	913926969	2	203	2003	25458	0	Na	3		4	36m	3	1	16	109	0	0	C	0	0	1	0	0	0	0	0	0	0	0	0	0	0	0	0	0		2			2
388	tsoboka@clintonhealthaccess.org	2019-10-08	Tafese	Regassa	Chai	Ohb	921881160	913926969	2	203	2003	24855	18/10/11	18/10/11	3		2	14m	3	1	9	0	0	40	A B C D G	1	1	1	1	0	0	1	0	0	0	0	0	0	0	0	0	0		2			2
389	tsoboka@clintonhealthaccess.org	2019-10-08	Tafese	Regassa	Chai	Ohb	921881160	913926969	2	203	2003	23560	19/10/11	19/10/11	3		1	6m	2	1	7.5	0	38.8	0	A D G	1	0	0	1	0	0	1	0	0	0	0	0	0	0	0	0	0		2			2
390	tsoboka@clintonhealthaccess.org	2019-10-08	Tafese	Regassa	Chai	Ohb	921881160	913926969	2	203	2003	45946	21/10/11	21/10/11	3		2	22m	3	1	9.5	0	0	0	A X	1	0	0	0	0	0	0	0	0	0	0	0	0	0	0	1	0	Irritable	2			2
391	tsoboka@clintonhealthaccess.org	2019-10-08	Tafese	Regassa	Chai	Ohb	921881160	913926969	2	203	2003	25914	21/10/11	21/10/11	3		1	5m	2	2	7	60	0	60	A B G	1	1	0	0	0	0	1	0	0	0	0	0	0	0	0	0	0		1	90	2	2
392	tsoboka@clintonhealthaccess.org	2019-10-08	Tafese	Regassa	Chai	Ohb	921881160	913926969	2	203	2003	26034	24/10/11	24/10/11	3		2	14m	3	1	9	71	37.2	54	A B G I	1	1	0	0	0	0	1	0	1	0	0	0	0	0	0	0	0		1	91	2	2
393	tsoboka@clintonhealthaccess.org	2019-10-08	Tafese	Regassa	Chai	Ohb	921881160	913926969	2	203	2003	26260	25/10/11	25/10/11	3		1	4m	2	2	5.5	0	0	0	A G	1	0	0	0	0	0	1	0	0	0	0	0	0	0	0	0	0		2			2
394	tsoboka@clintonhealthaccess.org	2019-10-08	Tafese	Regassa	Chai	Ohb	921881160	913926969	2	203	2003	26502	27/10/11	27/10/11	7		1	4m	2	2	0	0	0	0	A B I	1	1	0	0	0	0	0	0	1	0	0	0	0	0	0	0	0		2			2
395	tsoboka@clintonhealthaccess.org	2019-10-08	Tafese	Regassa	Chai	Ohb	921881160	913926969	2	203	2003	26786	2011-01-11	2011-01-11	3		5	58m	3	1	20	0	0	44	A B C G N	1	1	1	0	0	0	1	0	0	0	0	0	0	1	0	0	0		2			2
396	tsoboka@clintonhealthaccess.org	2019-10-08	Tafese	Regassa	Chai	Ohb	921881160	913926969	2	203	2003	27084	2011-01-11	2011-01-11	3		4	36m	3	1	13	0	0	42	A B G	1	1	0	0	0	0	1	0	0	0	0	0	0	0	0	0	0		2			2
397	tsoboka@clintonhealthaccess.org	2019-10-08	Tafese	Regassa	Chai	Ohb	921881160	913926969	2	203	2003	28168	2011-10-11	2011-10-11	3		3	34m	3	1	10	0	0	60	A B N	1	1	0	0	0	0	0	0	0	0	0	0	0	1	0	0	0		1	84	1	1	2	90
398	tsoboka@clintonhealthaccess.org	2019-10-08	Tafese	Regassa	Chai	Ohb	921881160	913926969	2	203	2003	28136	2011-10-11	19/11/11	3		2	12m	3	2	8.5	73	37.7	72	A B	1	1	0	0	0	0	0	0	0	0	0	0	0	0	0	0	0		1	95	2	2
399	tsoboka@clintonhealthaccess.org	2019-10-08	Tafese	Regassa	Chai	Ohb	921881160	913926969	2	203	2003	28364	2011-11-11	2011-11-11	3		1	6m	2	2	6.5	54	36	59	A B D	1	1	0	1	0	0	0	0	0	0	0	0	0	0	0	0	0		2			2
400	tsoboka@clintonhealthaccess.org	2019-10-08	Tafese	Regassa	Chai	Ohb	921881160	913926969	2	203	2003	28242	2011-11-11	2011-11-11	3		2	23m	3	1	10	80	38	40	A B G	1	1	0	0	0	0	1	0	0	0	0	0	0	0	0	0	0		1	95	2	2
401	tsoboka@clintonhealthaccess.org	2019-10-08	Tafese	Regassa	Chai	Ohb	921881160	913926969	2	203	2003	26494	2011-11-11	2011-11-11	3		1	10m	2	1	6.5	67	37.2	80	A B D I	1	1	0	1	0	0	0	0	1	0	0	0	0	0	0	0	0		1	83	1	1	1	90
402	tsoboka@clintonhealthaccess.org	2019-10-08	Tafese	Regassa	Chai	Ohb	921881160	913926969	2	203	2003	21284	16/11/11	16/11/11	3		1	3m	2	1	6.2	54	0	72	A	1	0	0	0	0	0	0	0	0	0	0	0	0	0	0	0	0		1	79	1	1	2	90
403	tsoboka@clintonhealthaccess.org	2019-10-08	Tafese	Regassa	Chai	Ihb	921881160	913926969	2	203	2003	28854	17/11/11	17/11/11	3		3	32m	3	1	14	104	0	44	A B D	1	1	0	1	0	0	0	0	0	0	0	0	0	0	0	0	0		1	93	2	2
404	tsoboka@clintonhealthaccess.org	2019-10-08	Tafese	Regassa	Chai	Ohb	921881160	913926969	2	203	2003	28869	17/11/11	17/11/11	3		3	29m	3	1	13	82	0	48	A B G	1	1	0	0	0	0	1	0	0	0	0	0	0	0	0	0	0		1	92	2	2
405	tsoboka@clintonhealthaccess.org	2019-10-08	Tafese	Regassa	Chai	Ohb	921881160	913926969	2	203	2003	5080	17/11/11	17/11/11	3		1	9m	2	2	5	58	0	58	A X	1	0	0	0	0	0	0	0	0	0	0	0	0	0	0	1	0	Skin rash	2			2
406	tsoboka@clintonhealthaccess.org	2019-10-08	Tafese	Regassa	Chai	Ohb	921881160	913926969	2	203	2003	22070	18/11/11	18/11/11	3		1	7m	2	1	5.4	62	37	84	A B X	1	1	0	0	0	0	0	0	0	0	0	0	0	0	0	1	0	Failure to thrive	1	84	1	1	0.5	90
407	tsoboka@clintonhealthaccess.org	2019-10-08	Tafese	Regassa	Chai	Ohb	921881160	913926969	2	203	2003	29015	18/11/11	18/11/11	3		1	3m	2	2	4.5	57	0	60	A B	1	1	0	0	0	0	0	0	0	0	0	0	0	0	0	0	0		2			2
408	tsoboka@clintonhealthaccess.org	2019-10-08	Tafese	Regassa	Chai	Ohb	921881160	913926969	2	203	2003	29039	18/11/11	18/11/11	3		1	9m	2	1	8	67	0	78	A B G I	1	1	0	0	0	0	1	0	1	0	0	0	0	0	0	0	0		1	98	2	2
409	tsoboka@clintonhealthaccess.org	2019-10-08	Tafese	Regassa	Chai	Ohb	921881160	913926969	2	203	2003	29071	18/11/11	18/11/11	3		1	9m	2	1	8	0	37.5	60	A B D G	1	1	0	1	0	0	1	0	0	0	0	0	0	0	0	0	0		2			2
410	tsoboka@clintonhealthaccess.org	2019-10-08	Tafese	Regassa	Chai	Ohb	921881160	913926969	2	203	2003	29073	18/11/11	18/11/11	3		1	8m	2	1	7.6	0	0	68	A B G	1	1	0	0	0	0	1	0	0	0	0	0	0	0	0	0	0		2			2
411	tsoboka@clintonhealthaccess.org	2019-10-08	Tafese	Regassa	Chai	Ohb	921881160	913926969	2	203	2003	19365	19/11/11	19/11/11	3		2	18m	3	1	9	80	0	40	A B C G	1	1	1	0	0	0	1	0	0	0	0	0	0	0	0	0	0		1	91	2	2
412	tsoboka@clintonhealthaccess.org	2019-10-08	Tafese	Regassa	Chai	Ohb	921881160	913926969	2	203	2003	29273	22/11/11	22/11/11	3		1	5m	2	2	7	56	0	58	A B N	1	1	0	0	0	0	0	0	0	0	0	0	0	1	0	0	0		1	94	2	2
413	tsoboka@clintonhealthaccess.org	2019-10-08	Tafese	Regassa	Chai	Ohb	921881160	913926969	2	203	2003	29403	24/11/11	24/11/11	3		2	12m	3	1	9	66	0	44	A B G	1	1	0	0	0	0	1	0	0	0	0	0	0	0	0	0	0		1	92	2	2
414	tsoboka@clintonhealthaccess.org	2019-10-08	Tafese	Regassa	Chai	Ohb	921881160	913926969	2	203	2003	69563	24/11/11	24/11/11	3		3	24m	3	1	11	81	0	40	A B I	1	1	0	0	0	0	0	0	1	0	0	0	0	0	0	0	0		1	96	2	2
415	tsoboka@clintonhealthaccess.org	2019-10-08	Tafese	Regassa	Chai	Ohb	921881160	913926969	2	203	2003	29476	25/11/11	25/11/11	3		1	6m	2	1	9	66	0	50	A B X	1	1	0	0	0	0	0	0	0	0	0	0	0	0	0	1	0	Irritable & loss of appetite	2			2
416	tsoboka@clintonhealthaccess.org	2019-10-08	Tafese	Regassa	Chai	Ohb	921881160	913926969	2	203	2003	29711	29/11/11	28/11/11	3		2	15m	3	2	9.5	71	38	60	A B I	1	1	0	0	0	0	0	0	1	0	0	0	0	0	0	0	0		1	91	2	2
417	tsoboka@clintonhealthaccess.org	2019-10-08	Tafese	Regassa	Chai	Ohb	921881160	913926969	2	203	2003	29810	29/11/11	29/11/11	3		4	36m	3	1	13	98	0	48	A B G	1	1	0	0	0	0	1	0	0	0	0	0	0	0	0	0	0		1	94	2	2
418	tsoboka@clintonhealthaccess.org	2019-10-08	Tafese	Regassa	Chai	Ohb	921881160	913926969	2	203	2003	29931	30/11/11	30/11/11	3		1	10m	2	1	9.5	70	0	50	A B G	1	1	0	0	0	0	1	0	0	0	0	0	0	0	0	0	0		1	95	2	2
419	tsoboka@clintonhealthaccess.org	2019-10-08	Tafese	Regassa	Chai	Ohb	921881160	913926969	2	203	2003	29945	30/11/11	30/11/11	3		1	6m	2	1	8.5	71	0	0	A G	1	0	0	0	0	0	1	0	0	0	0	0	0	0	0	0	0		1	92	2	2
420	tsoboka@clintonhealthaccess.org	2019-10-08	Tafese	Regassa	Chai	Ohb	921881160	913926969	2	203	2003	22585	13/9/11	13/9/11	7		1	3 Days	1	2	3	44	0	48	E G	0	0	0	0	1	0	1	0	0	0	0	0	0	0	0	0	0		2			2
421	tsoboka@clintonhealthaccess.org	2019-10-08	Tafese	Regassa	Chai	Ohb	921881160	913926969	2	203	2003	26643	28/10/11	28/10/11	3		1	6 Wks	1	2	0	0	0	0	A	1	0	0	0	0	0	0	0	0	0	0	0	0	0	0	0	0		2			2
422	tsoboka@clintonhealthaccess.org	2019-10-08	Tafese	Regassa	Chai	Ohb	921881160	913926969	2	203	2003	28032	2011-02-11	2011-02-11	3		1	3 Wks	1	2	4.6	0	0	0	A	1	0	0	0	0	0	0	0	0	0	0	0	0	0	0	0	0		2			2
423	tsoboka@clintonhealthaccess.org	2019-10-08	Tafese	Regassa	Chai	Ohb	921881160	913926969	2	203	2003	EOPD	15/11/11	15/11/11	7		1	6 Wks	1	1	5	51	0	80	A E	1	0	0	0	1	0	0	0	0	0	0	0	0	0	0	0	0		1	83	1	1	0.5	90
424	tsoboka@clintonhealthaccess.org	2019-10-08	Tafese	Regassa	Chai	Ohb	921881160	913926969	2	203	2003	29582	26/11/11	26/11/11	3		1	1 hr	1	2	0	0	0	60	A I	1	0	0	0	0	0	0	0	1	0	0	0	0	0	0	0	0		1	85	1	1	0	90
425	tsoboka@clintonhealthaccess.org	2019-10-08	Tafese	Regassa	Chai	Ohb	921881160	913926969	2	203	2003	29554	24/11/11	24/11/11	3		1	3m	2	1	1.5	0	0	0	E	0	0	0	0	1	0	0	0	0	0	0	0	0	0	0	0	0		2			2
426	tsoboka@clintonhealthaccess.org	2019-10-09	Tafese	Regassa	Chai	Ohb	921881160	913926969	2	201	2001	8323	15/9/11	15/9/11	3		1	3 Wks	1	1	5	0	0	61	A B	1	1	0	0	0	0	0	0	0	0	0	0	0	0	0	0	0		2			2
427	tsoboka@clintonhealthaccess.org	2019-10-09	Tafese	Regassa	Chai	Ohb	921881160	913926969	2	201	2001	9586	29/9/11	29/9/11	7		1	3 Wks	1	2	4	0	0	61	A B	1	1	0	0	0	0	0	0	0	0	0	0	0	0	0	0	0		2			2
428	tsoboka@clintonhealthaccess.org	2019-10-09	Tafese	Regassa	Chai	Chai	921881160	913926969	2	201	2001	9490	2011-05-10	2011-05-10	7		1	1m	1	1	0	0	0	60	B C	0	1	1	0	0	0	0	0	0	0	0	0	0	0	0	0	0		2			2
429	tsoboka@clintonhealthaccess.org	2019-10-09	Tafese	Regassa	Chai	Ohb	921881160	913926969	2	201	2001	11633	28/10/11	28/10/11	7		1	1m	1	1	2.5	0	34.6	0	C D E	0	0	1	1	1	0	0	0	0	0	0	0	0	0	0	0	0		2			2
430	tsoboka@clintonhealthaccess.org	2019-10-09	Tafese	Regassa	Chai	Ohb	921881160	913926969	2	201	2001	13189	2011-02-11	2011-02-11	7		1	2 Wks	1	1	5	0	35.5	72	A B	1	1	0	0	0	0	0	0	0	0	0	0	0	0	0	0	0		1	88	1	1	90	90
431	tsoboka@clintonhealthaccess.org	2019-10-09	Tafese	Regassa	Chai	Ohb	921881160	913926969	2	201	2001	13581	17/11/11	17/11/11	7		1	8 Days	1	2	6	0	35.7	72	A B	1	1	0	0	0	0	0	0	0	0	0	0	0	0	0	0	0		1	88	1	1	0	90
432	tsoboka@clintonhealthaccess.org	2019-10-09	Tafese	Regassa	Chai	Ohb	921881160	913926969	2	201	2001	18965	25/11/11	25/11/11	7		1	2 Wks	1	2	4.5	0	0	72	A B C E	1	1	1	0	1	0	0	0	0	0	0	0	0	0	0	0	0		2			2
433	tsoboka@clintonhealthaccess.org	2019-10-09	Tafese	Regassa	Chai	Ohb	921881160	913926969	2	201	2001	11443	30/9/11	30/9/11	3		2	19m	3	1	11	0	39	60	A B G	1	1	0	0	0	0	1	0	0	0	0	0	0	0	0	0	0		2			2
434	tsoboka@clintonhealthaccess.org	2019-10-09	Tafese	Regassa	Chai	Ohb	921881160	913926969	2	201	2001	98915	2011-01-10	2011-01-10	3		1	5m	2	2	0	0	0	62	A B D G	1	1	0	1	0	0	1	0	0	0	0	0	0	0	0	0	0		2			2
435	tsoboka@clintonhealthaccess.org	2019-10-09	Tafese	Regassa	Chai	Ohb	921881160	913926969	2	201	2001	76917	2011-11-10	2011-11-10	7		2	14m	3	1	7	0	36.8	64	A B G K	1	1	0	0	0	0	1	0	0	0	1	0	0	0	0	0	0		2			2
436	tsoboka@clintonhealthaccess.org	2019-10-09	Tafese	Regassa	Chai	Ohb	921881160	913926969	2	201	2001	382	2011-12-10	2011-12-10	3		1	3m	2	1	7	0	0	62	A B	1	1	0	0	0	0	0	0	0	0	0	0	0	0	0	0	0		2			2
437	tsoboka@clintonhealthaccess.org	2019-10-09	Tafese	Regassa	Chai	Ohb	921881160	913926969	2	201	2001	6139	13/10/11	13/10/11	3		1	3m	2	1	7	0	0	64	A B K	1	1	0	0	0	0	0	0	0	0	1	0	0	0	0	0	0		2			2
438	tsoboka@clintonhealthaccess.org	2019-10-09	Tafese	Regassa	Chai	Ohb	921881160	913926969	2	201	2001	22814	24/10/11	24/10/11	7		1	6m	2	1	6	0	36.9	54	A B C E G K	1	1	1	0	1	0	1	0	0	0	1	0	0	0	0	0	0		1	89	1	1	0	90
439	tsoboka@clintonhealthaccess.org	2019-10-09	Tafese	Regassa	Chai	Ohb	921881160	913926969	2	201	2001	6998	21/10/11	21/10/11	3		1	3m	2	1	6	0	0	50	A B	1	1	0	0	0	0	0	0	0	0	0	0	0	0	0	0	0		1	90	2	1	0	90
440	tsoboka@clintonhealthaccess.org	2019-10-09	Tafese	Regassa	Chai	Ohb	921881160	913926969	2	201	2001	67467	28/10/11	28/10/11	3		1	3m	2	1	6	0	0	51	A B X	1	1	0	0	0	0	0	0	0	0	0	0	0	0	0	1	0	Sweating	1	90	2	1	0	90
441	tsoboka@clintonhealthaccess.org	2019-10-09	Tafese	Regassa	Chai	Ohb	921881160	913926969	2	201	2001	380	28/10/11	28/10/11	3		1	3m	2	1	6.5	0	0	50	A B G	1	1	0	0	0	0	1	0	0	0	0	0	0	0	0	0	0		1	88	1	1	0	0
442	tsoboka@clintonhealthaccess.org	2019-10-09	Tafese	Regassa	Chai	Ohb	921881160	913926969	2	201	2001	93727	28/10/11	28/10/11	3		1	6m	2	2	6.5	0	0	66	A B G	1	1	0	0	0	0	1	0	0	0	0	0	0	0	0	0	0		1	90	2	1	0	0
443	tsoboka@clintonhealthaccess.org	2019-10-09	Tafese	Regassa	Chai	Ohb	921881160	913926969	2	201	2001	91293	2011-01-11	2011-01-11	3		1	7m	2	1	8	0	0	69	A B G	1	1	0	0	0	0	1	0	0	0	0	0	0	0	0	0	0		1	89	1	1	0	0
444	tsoboka@clintonhealthaccess.org	2019-10-09	Tafese	Regassa	Chai	Ohb	921881160	913926969	2	201	2001	92675	2011-02-11	2011-02-11	3		1	6m	2	2	0	0	36.1	65	A B C G	1	1	1	0	0	0	1	0	0	0	0	0	0	0	0	0	0		1	88	1	1	0	0
445	tsoboka@clintonhealthaccess.org	2019-10-09	Tafese	Regassa	Chai	Ohb	921881160	913926969	2	201	2001	96423	2011-03-11	2011-03-11	3		1	6m	2	1	8	0	37	72	A B G X	1	1	0	0	0	0	1	0	0	0	0	0	0	0	0	1	0	Rash on the body	1	79	1	1	0	0
446	tsoboka@clintonhealthaccess.org	2019-10-09	Tafese	Regassa	Chai	Ohb	921881160	913926969	2	201	2001	14670	2011-03-11	2011-03-11	3		5	59m	3	2	16	0	37	60	A B G	1	1	0	0	0	0	1	0	0	0	0	0	0	0	0	0	0		1	89	1	1	0	0
447	tsoboka@clintonhealthaccess.org	2019-10-09	Tafese	Regassa	Chai	Ohb	921881160	913926969	2	201	2001	5081	2011-03-11	2011-03-11	3		1	3m	2	2	6	0	0	60	A B G K	1	1	0	0	0	0	1	0	0	0	1	0	0	0	0	0	0		1	91	2	1	0	0
448	tsoboka@clintonhealthaccess.org	2019-10-09	Tafese	Regassa	Chai	Ohb	921881160	913926969	2	203	2003	19265	24/11/11	24/11/11	3		1	1 Day	1	1	1.2	0	0	0	Y	0	0	0	0	0	0	0	0	0	0	0	0	0	0	0	0	1		2			1	99	99
449	tsoboka@clintonhealthaccess.org	2019-10-09	Tafese	Regassa	Chai	Ohb	921881160	913926969	2	203	2003	0	2011-02-10	2011-03-10	3		1	1 Day	1	2	3	0	0	0	C	0	0	1	0	0	0	0	0	0	0	0	0	0	0	0	0	0		2			1	99	0
450	tsoboka@clintonhealthaccess.org	2019-10-09	Tafese	Regassa	Chai	Ohb	921881160	913926969	2	203	2003	0	2011-04-10	2011-05-19	3		1	1 Day	1	1	2.1	0	0	0	C	0	0	1	0	0	0	0	0	0	0	0	0	0	0	0	0	0		2			1	99	99
451	tsoboka@clintonhealthaccess.org	2019-10-09	Tafese	Regassa	Chai	Ohb	921881160	913926969	2	203	2003	0	22/10/11	23/10/11	3		1	1 Day	1	1	3.5	0	0	0	B	0	1	0	0	0	0	0	0	0	0	0	0	0	0	0	0	0		2			1	99	99
452	tsoboka@clintonhealthaccess.org	2019-10-09	Tafese	Regassa	Chai	Ohb	921881160	913926969	2	203	2003	0	28/11/11	29/11/11	3		1	1 Day	1	2	0	0	0	0	C	0	0	1	0	0	0	0	0	0	0	0	0	0	0	0	0	0		2			1	99	99
453	tsoboka@clintonhealthaccess.org	2019-10-09	Tafese	Regassa	Chai	Ohb	921881160	913926969	2	201	2001	10275	18/9/11	18/9/11	3		1	1 Day	1	1	3.5	0	0	0	C	0	0	1	0	0	0	0	0	0	0	0	0	0	0	0	0	0		2			1	99	99
454	tsoboka@clintonhealthaccess.org	2019-10-09	Tafese	Regassa	Chai	Ohb	921881160	913926969	2	201	2001	14310	29/10/11	30/10/11	3		1	1 Day	1	1	1.2	0	0	0	C	0	0	1	0	0	0	0	0	0	0	0	0	0	0	0	0	0		2			1	99	99
455	tsoboka@clintonhealthaccess.org	2019-10-09	Tafese	Regassa	Chai	Ohb	921881160	913926969	2	201	2001	16711	23/11/11	24/11/11	3		1	1 Day	1	2	3	0	0	0	C	0	0	1	0	0	0	0	0	0	0	0	0	0	0	0	0	0		2			1	99	99
456	tsoboka@clintonhealthaccess.org	2019-10-10	Tafese	Regassa	Chai	Ohb	921881160	913926969	2	202	2002	95219	18/11/11	19/11/11	3		1	2 Wks	1	1	2.5	49	36.1	66	E	0	0	0	0	1	0	0	0	0	0	0	0	0	0	0	0	0		1	85	1	1	99	90
457	tsoboka@clintonhealthaccess.org	2019-10-10	Tafese	Regassa	Chai	Ohb	921881160	913926969	2	202	2002	93622	29/11/11	30/11/11	7		1	3m	2	2	4.5	0	0	65	A B G	1	1	0	0	0	0	1	0	0	0	0	0	0	0	0	0	0		1	82	1	1	99	90
458	tsoboka@clintonhealthaccess.org	2019-10-10	Tafese	Regassa	Chai	Ohb	921881160	913926969	2	202	2002	63974	2011-03-11	2011-04-11	3		4	38m	3	2	13.4	0	37.9	59	A B C	1	1	1	0	0	0	0	0	0	0	0	0	0	0	0	0	0		1	81	1	1	2	90
459	tsoboka@clintonhealthaccess.org	2019-10-10	Tafese	Regass	Chai	Ohb	921881160	913926969	2	202	2002	79450	2011-06-09	2011-06-09	3		5	54m	3	2	14.8	90	37.1	49	A B G	1	1	0	0	0	0	1	0	0	0	0	0	0	0	0	0	0		1	92	2	2
460	tsoboka@clintonhealthaccess.org	2019-10-10	Tafese	Regassa	Chai	Ohb	921881160	913926969	2	202	2002	93397	2011-07-09	2011-07-09	3		5	56m	3	1	15	99	37.1	45	A B G	1	1	0	0	0	0	1	0	0	0	0	0	0	0	0	0	0		1	95	2	2
461	tsoboka@clintonhealthaccess.org	2019-10-10	Tafese	Regasa	CHai	Ohb	921881160	913926969	2	202	2002	70246	15/9/11	15/9/11	3		3	34m	3	1	13.1	87	37.5	47	A B G	1	1	0	0	0	0	1	0	0	0	0	0	0	0	0	0	0		1	91	2	2
462	tsoboka@clintonhealthaccess.org	2019-10-10	Tafese	Regassa	Chai	Ohb	921881160	913926969	2	202	2002	93635	15/9/11	15/9/11	3		5	49m	3	2	14.1	91	37.6	51	A B G	1	1	0	0	0	0	1	0	0	0	0	0	0	0	0	0	0		1	93	2	2
463	tsoboka@clintonhealthaccess.org	2019-10-10	Tafese	Regassa	Chai	Ohb	921881160	913926969	2	202	2002	88053	19/9/11	19/9/11	3		1	11m	2	2	9.2	71	37.1	60	A B H	1	1	0	0	0	0	0	1	0	0	0	0	0	0	0	0	0		1	90	2	2
464	tsoboka@clintonhealthaccess.org	2019-10-10	Tafese	Regassa	Chai	Ohb	921881160	913926969	2	202	2002	88418	19/9/11	19/9/11	3		1	7m	2	2	8.8	69	37.4	52	A B G	1	1	0	0	0	0	1	0	0	0	0	0	0	0	0	0	0		1	93	2	2
465	tsoboka@clintonhealthaccess.org	2019-10-10	Tafese	Regassa	Chai	Ohb	921881160	913926969	2	202	2002	83850	19/9/11	19/9/11	3		2	15m	3	1	10.5	75	36.9	45	A B G	1	1	0	0	0	0	1	0	0	0	0	0	0	0	0	0	0		1	96	2	2
466	tsoboka@clintonhealthaccess.org	2019-10-10	Tafese	Regassa	Chai	Ohb	921881160	913926969	2	202	2002	79950	22/9/11	22/9/11	3		2	19m	3	1	10.2	78	36.9	45	A B G	1	1	0	0	0	0	1	0	0	0	0	0	0	0	0	0	0		1	96	2	2
467	tsoboka@clintonhealthaccess.org	2019-10-10	Tafese	Regassa	Chai	Ohb	921881160	913926969	2	202	2002	76713	22/9/11	22/9/11	3		3	26m	3	1	12.1	82	37.1	49	A B G	1	1	0	0	0	0	1	0	0	0	0	0	0	0	0	0	0		1	98	2	2
468	tsoboka@clintonhealthaccess.org	2019-10-10	Tafese	Regassa	Chai	Ohb	921881160	913926969	2	202	2002	83162	28/9/11	28/9/11	3		2	14m	3	2	9.8	76	36.5	50	A B G	1	1	0	0	0	0	1	0	0	0	0	0	0	0	0	0	0		1	95	2	2
469	tsoboka@clintonhealthaccess.org	2019-10-10	Tafese	Regassa	Chai	Ohb	921881160	913926969	2	202	2002	86157	28/9/11	28/9/11	3		4	41m	3	2	9.1	74	37.1	54	A B G	1	1	0	0	0	0	1	0	0	0	0	0	0	0	0	0	0		1	93	2	2
470	tsoboka@clintonhealthaccess.org	2019-10-10	Tafese	Ohb	Chai	Ohb	921881160	913926969	2	202	2002	93959	29/9/11	29/9/11	3		4	38m	3	1	14.3	90	37.1	45	A B G	1	1	0	0	0	0	1	0	0	0	0	0	0	0	0	0	0		1	92	2	2
471	tsoboka@clintonhealthaccess.org	2019-10-10	Tafese	Regassa	Chai	Ohb	921881160	913926969	2	202	2002	61344	29/9/11	29/9/11	3		4	43m	3	1	14.5	90	36.8	48	A G	1	0	0	0	0	0	1	0	0	0	0	0	0	0	0	0	0		1	98	2	2
472	tsoboka@clintonhealthaccess.org	2019-10-10	Tafese	Regassa	Chai	Ohb	921881160	913926969	2	202	2002	65899	30/9/11	30/9/11	3		4	37m	3	1	13.4	86	37.5	45	A G	1	0	0	0	0	0	1	0	0	0	0	0	0	0	0	0	0		1	95	2	2
473	tsoboka@clintonhealthaccess.org	2019-10-10	Tafese	Regassa	Chai	Ohb	921881160	913926969	2	202	2002	75122	30/9/11	30/9/11	3		3	27m	3	2	12.1	84	36.4	48	A G	1	0	0	0	0	0	1	0	0	0	0	0	0	0	0	0	0		1	91	2	2
474	tsoboka@clintonhealthaccess.org	2019-10-10	Tafese	Regassa	Chai	Ohb	921881160	913926969	2	202	2002	44727	2011-03-10	2011-03-10	3		5	56m	3	2	15.2	98	37.4	49	A G	1	0	0	0	0	0	1	0	0	0	0	0	0	0	0	0	0		1	97	2	2
475	tsoboka@clintonhealthaccess.org	2019-10-10	Tafese	Regassa	Chai	Ohb	921881160	913926969	2	202	2002	53164	2011-05-10	2011-05-10	3		5	54m	3	2	15.2	97	37.1	45	A G	1	0	0	0	0	0	1	0	0	0	0	0	0	0	0	0	0		1	95	2	2
476	tsoboka@clintonhealthaccess.org	2019-10-10	Tafese	Regassa	Chai	Ohb	921881160	913926969	2	202	2002	72419	2011-06-10	2011-06-10	3		3	30m	3	1	12.8	81	37.5	48	A G	1	0	0	0	0	0	1	0	0	0	0	0	0	0	0	0	0		1	96	2	2
477	tsoboka@clintonhealthaccess.org	2019-10-10	Tafese	Regasa	Chai	Ohb	921881160	913926969	2	202	2002	84505	2011-06-10	2011-06-10	3		5	54m	3	2	15.1	104	37.2	49	A B G	1	1	0	0	0	0	1	0	0	0	0	0	0	0	0	0	0		1	98	2	2
478	tsoboka@clintonhealthaccess.org	2019-10-10	Tafese	Regassa	Chai	Ohb	921881160	913926969	2	202	2002	94196	2011-07-10	2011-07-10	3		2	20m	3	1	10.8	78	37.1	45	A G	1	0	0	0	0	0	1	0	0	0	0	0	0	0	0	0	0		1	96	2	2
479	tsoboka@clintonhealthaccess.org	2019-10-10	Tafese	Regassa	Chai	Ohb	921881160	913926969	2	202	2002	75448	2011-07-10	2011-07-10	3		3	27m	3	1	12.4	86	37.5	45	A B G	1	1	0	0	0	0	1	0	0	0	0	0	0	0	0	0	0		1	99	2	2
480	tsoboka@clintonhealthaccess.org	2019-10-10	Tafese	Regassa	Chai	Ohb	921881160	913926969	2	202	2002	92079	16/10/11	16/10/11	3		1	3m	2	2	5.9	60	37.2	56	A B G	1	1	0	0	0	0	1	0	0	0	0	0	0	0	0	0	0		1	94	2	2
481	tsoboka@clintonhealthaccess.org	2019-10-10	Tafese	Regassa	Chai	Ohb	921881160	913926969	2	202	2002	92525	16/10/11	16/10/11	3		1	11m	2	1	9.1	73	37.2	55	A B G	1	1	0	0	0	0	1	0	0	0	0	0	0	0	0	0	0		1	91	2	2
482	tsoboka@clintonhealthaccess.org	2019-10-10	Tafese	Regassa	Chai	Ohb	921881160	913926969	2	202	2002	25479	2011-11-10	2011-11-10	3		3	27m	3	1	12.5	86	36.7	43	A B G	1	1	0	0	0	0	1	0	0	0	0	0	0	0	0	0	0		1	95	2	2
483	tsoboka@clintonhealthaccess.org	2019-10-10	Tafese	Regassa	Chai	Ohb	921881160	913926969	2	202	2002	92564	2011-11-10	2011-11-10	3		4	40m	3	1	13.8	88	37.5	47	A B G	1	1	0	0	0	0	1	0	0	0	0	0	0	0	0	0	0		1	97	2	2
484	tsoboka@clintonhealthaccess.org	2019-10-10	Tafese	Regassa	Chai	Ohb	921881160	913926969	2	202	2002	84169	2011-11-10	2011-11-10	3		2	13m	3	2	9.2	76	36.8	48	A B G	1	1	0	0	0	0	1	0	0	0	0	0	0	0	0	0	0		1	94	2	2
485	tsoboka@clintonhealthaccess.org	2019-10-10	Tafese	Ohb	Chai	Ohb	921881160	913926969	2	202	2002	92440	2011-12-10	2011-12-10	3		1	6m	2	1	8.1	67	37.1	56	A B G	1	1	0	0	0	0	1	0	0	0	0	0	0	0	0	0	0		1	93	2	2
486	tsoboka@clintonhealthaccess.org	2019-10-10	Tafese	Regassa	Chai	Ohb	921881160	913926969	2	202	2002	9	13/10/11	13/10/11	3		3	30m	3	2	12.2	81	37	44	A B G	1	1	0	0	0	0	1	0	0	0	0	0	0	0	0	0	0		1	96	2	2
487	tsoboka@clintonhealthaccess.org	2019-10-10	Tafese	Regassa	Chai	Ohb	921881160	913926969	2	202	2002	69856	13/10/11	13/10/11	3		4	47m	3	2	14.8	96	38.8	52	A B G	1	1	0	0	0	0	1	0	0	0	0	0	0	0	0	0	0		1	98	2	2
488	tsoboka@clintonhealthaccess.org	2019-10-10	Tafese	Regassa	Chai	Ohb	921881160	913926969	2	202	2002	94369	13/10/11	13/10/11	3		2	16m	3	1	10.2	77	36.4	48	A B G	1	1	0	0	0	0	1	0	0	0	0	0	0	0	0	0	0		1	91	2	2
489	tsoboka@clintonhealthaccess.org	2019-10-10	Tafese	Regassa	Chai	Ohb	921881160	913926969	2	202	2002	85497	13/10/11	13/10/11	3		2	22m	3	2	10.4	78	36.8	48	A B G	1	1	0	0	0	0	1	0	0	0	0	0	0	0	0	0	0		1	94	2	2
490	tsoboka@clintonhealthaccess.org	2019-10-10	Tafese	Regassa	Chai	Ohb	921881160	913926969	2	202	2002	94398	14/10/11	14/10/11	3		3	33m	3	2	12.4	83	37.1	45	A B G	1	1	0	0	0	0	1	0	0	0	0	0	0	0	0	0	0		1	95	2	2
491	tsoboka@clintonhealthaccess.org	2019-10-10	Tafese	Regassa	Chai	Ohb	921881160	913926969	2	202	2002	94399	14/10/11	14/10/11	3		5	53m	3	1	15.2	98	37.2	52	A B G	1	1	0	0	0	0	1	0	0	0	0	0	0	0	0	0	0		1	98	2	2
492	tsoboka@clintonhealthaccess.org	2019-10-10	Tafese	Regassa	Chai	Ohb	921881160	913926969	2	202	2002	86327	17/10/11	17/10/11	3		1	10m	2	2	8.6	69	37.3	54	A B G	1	1	0	0	0	0	1	0	0	0	0	0	0	0	0	0	0		1	93	2	2
493	tsoboka@clintonhealthaccess.org	2019-10-10	Tafese	Regassa	Chai	Ohb	921881160	913926969	2	202	2002	63374	17/10/11	17/10/11	3		4	39m	3	1	13.8	86	37.1	45	A B G	1	1	0	0	0	0	1	0	0	0	0	0	0	0	0	0	0		1	92	2	2
494	tsoboka@clintonhealthaccess.org	2019-10-10	Tafese	Regassa	Chai	Ohb	921881160	913926969	2	202	2002	94436	17/10/11	17/10/11	3		4	37m	3	2	13.8	87	36.7	46	A B G	1	1	0	0	0	0	1	0	0	0	0	0	0	0	0	0	0		1	96	2	2
495	tsoboka@clintonhealthaccess.org	2019-10-10	Tafese	Regassa	Chai	Ohb	921881160	913926969	2	202	2002	62240	17/10/11	17/10/11	3		4	41m	3	1	13.6	86	37.1	49	A B G	1	1	0	0	0	0	1	0	0	0	0	0	0	0	0	0	0		1	97	2	2
496	tsoboka@clintonhealthaccess.org	2019-10-10	Tafese	Regassa	Chai	Ohb	921881160	913926969	2	202	2002	82725	17/10/11	17/10/11	3		3	32m	3	2	12.8	80	37.2	46	A B G	1	1	0	0	0	0	1	0	0	0	0	0	0	0	0	0	0		1	95	2	2
497	tsoboka@clintonhealthaccess.org	2019-10-10	Tafese	Regassa	Chai	Ohb	921881160	913926969	2	202	2002	94465	17/10/11	17/10/11	3		3	33m	3	1	13.2	86	37.7	45	A B G	1	1	0	0	0	0	1	0	0	0	0	0	0	0	0	0	0		1	92	2	2
498	tsoboka@clintonhealthaccess.org	2019-10-10	Tafese	Regassa	Chai	Ohb	921881160	913926969	2	202	2002	94507	18/10/11	18/10/11	3		1	6m	2	1	8.2	66	37.1	54	A B G	1	1	0	0	0	0	1	0	0	0	0	0	0	0	0	0	0		1	96	2	2
499	tsoboka@clintonhealthaccess.org	2019-10-10	Tafese	Regassa	Chai	Ohb	921881160	913926969	2	202	2002	94425	19/10/11	19/10/11	3		3	33m	3	2	13.4	86	37.4	45	A B G	1	1	0	0	0	0	1	0	0	0	0	0	0	0	0	0	0		1	96	2	2
500	tsoboka@clintonhealthaccess.org	2019-10-10	Tafese	Regassa	Chai	Ohb	921881160	913926969	2	202	2002	85536	19/10/11	19/10/11	3		3	28m	3	2	12.5	82	37.1	44	A B G	1	1	0	0	0	0	1	0	0	0	0	0	0	0	0	0	0		1	93	2	2
501	tsoboka@clintonhealthaccess.org	2019-10-10	Tafese	Regassa	Chai	Ohb	921881160	913926969	2	202	2002	78952	19/10/11	19/10/11	3		3	26m	3	2	11.1	82	36.8	48	A B G	1	1	0	0	0	0	1	0	0	0	0	0	0	0	0	0	0		1	98	2	2
502	tsoboka@clintonhealthaccess.org	2019-10-10	Tafese	Regassa	Chai	Ohb	921881160	913926969	2	202	2002	94532	19/10/11	19/10/11	3		4	37m	3	2	13.4	83	37.2	48	A B G	1	1	0	0	0	0	1	0	0	0	0	0	0	0	0	0	0		1	92	2	2
503	tsoboka@clintonhealthaccess.org	2019-10-10	Tafese	Regassa	Chai	Ohb	921881160	913926969	2	202	2002	94565	25/10/11	25/10/11	3		2	12m	3	1	9.2	74	37.4	49	A B G	1	1	0	0	0	0	1	0	0	0	0	0	0	0	0	0	0		1	93	2	2
504	tsoboka@clintonhealthaccess.org	2019-10-10	Tafese	Regassa	Chai	Ohb	921881160	913926969	2	202	2002	71608	25/10/11	25/10/11	3		3	33m	3	2	12.8	89	37.7	45	A B G	1	1	0	0	0	0	1	0	0	0	0	0	0	0	0	0	0		1	96	2	2
505	tsoboka@clintonhealthaccess.org	2019-10-10	Tafese	Regassa	Chai	Ohb	921881160	913926969	2	202	2002	86440	35/10/11	25/10/11	3		1	11m	2	2	9.4	73	37.2	54	A B G	1	1	0	0	0	0	1	0	0	0	0	0	0	0	0	0	0		1	94	2	2
506	tsoboka@clintonhealthaccess.org	2019-10-10	Tafese	Regassa	Chai	Ohb	921881160	913926969	2	202	2002	57252	25/10/11	25/10/11	3		5	49m	3	2	14.4	89	36.1	43	A B	1	1	0	0	0	0	0	0	0	0	0	0	0	0	0	0	0		1	98	2	2
507	tsoboka@clintonhealthaccess.org	2019-10-10	Tafese	Regassa	Chai	Ohb	921881160	913926969	2	202	2002	44952	21/10/11	21/10/11	3		5	59m	3	2	15.6	104	37.1	47	A B G	1	1	0	0	0	0	1	0	0	0	0	0	0	0	0	0	0		1	98	2	2
508	tsoboka@clintonhealthaccess.org	2019-10-10	Tafese	Regassa	Chai	Ohb	921881160	913926969	2	202	2002	46771	21/10/11	21/10/11	3		5	59m	3	2	18.8	102	37.7	49	A B G	1	1	0	0	0	0	1	0	0	0	0	0	0	0	0	0	0		1	95	2	2
509	tsoboka@clintonhealthaccess.org	2019-10-10	Tafese	Regassa	Chai	Ohb	921881160	913926969	2	202	2002	89334	24/10/11	24/10/11	3		1	7m	2	2	8.1	67	37.7	56	A B G	1	1	0	0	0	0	1	0	0	0	0	0	0	0	0	0	0		1	96	2	2
510	tsoboka@clintonhealthaccess.org	2019-10-10	Tafese	Regassa	Chai	Ohb	921881160	913926969	2	202	2002	80563	24/10/11	24/10/11	3		2	22m	3	1	10.8	79	37.2	44	A B G	1	1	0	0	0	0	1	0	0	0	0	0	0	0	0	0	0		1	91	2	2
511	tsoboka@clintonhealthaccess.org	2019-10-10	Tafese	Regassa	Chai	Ohb	921881160	913926969	2	202	2002	56807	24/10/11	24/10/11	3		3	26m	3	2	12.4	82	37.4	48	A B G	1	1	0	0	0	0	1	0	0	0	0	0	0	0	0	0	0		1	97	2	2
512	tsoboka@clintonhealthaccess.org	2019-10-10	Tafese	Regassa	Chai	Ohb	921881160	913926969	2	202	2002	44657	24/10/11	24/10/11	3		1	5m	2	1	6.5	62	37.4	62	A B G	1	1	0	0	0	0	1	0	0	0	0	0	0	0	0	0	0		1	96	2	2
513	tsoboka@clintonhealthaccess.org	2019-10-10	Tafese	Regassa	Chai	Ohb	921881160	913926969	2	202	2002	53135	24/10/11	24/10/11	3		4	39m	3	2	13.3	87	37.8	48	A B G	1	1	0	0	0	0	1	0	0	0	0	0	0	0	0	0	0		1	96	2	2
514	tsoboka@clintonhealthaccess.org	2019-10-10	Tafese	Regassa	Chai	Ohb	921881160	913926969	2	202	2002	22736	24/10/11	24/10/11	3		5	52m	3	1	14.5	93	36.4	45	A B G	1	1	0	0	0	0	1	0	0	0	0	0	0	0	0	0	0		1	98	2	2
515	tsoboka@clintonhealthaccess.org	2019-10-10	Tafese	Regassa	Chai	Ohb	921881160	913926969	2	202	2002	45806	24/10/11	24/10/11	3		5	59m	3	2	16.2	108	37.4	49	A B G	1	1	0	0	0	0	1	0	0	0	0	0	0	0	0	0	0		1	92	2	2
516	tsoboka@clintonhealthaccess.org	2019-10-10	Tafese	Regassa	Chai	Ohb	921881160	913926969	2	202	2002	86708	25/10/11	25/10/11	3		5	48m	3	2	15.2	94	37.1	48	A B G	1	1	0	0	0	0	1	0	0	0	0	0	0	0	0	0	0		1	90	2	2
517	tsoboka@clintonhealthaccess.org	2019-10-10	Tafese	Regassa	Chai	Ohb	921881160	913926969	2	202	2002	76546	26/10/11	26/10/11	3		4	38m	3	1	13.3	87	37.7	45	A B G	1	1	0	0	0	0	1	0	0	0	0	0	0	0	0	0	0		1	93	2	2
518	tsoboka@clintonhealthaccess.org	2019-10-10	Tafese	Regassa	Chai	Ohb	621881160	913926969	2	202	2002	75199	26/10/11	26/10/11	3		3	29m	3	1	12.8	82	36.9	46	A B G	1	1	0	0	0	0	1	0	0	0	0	0	0	0	0	0	0		1	94	2	2
519	tsoboka@clintonhealthaccess.org	2019-10-10	Tafese	Regassa	Chai	Ohb	921881160	913926969	2	202	2002	83242	27/10/11	27/10/11	3		2	17m	3	2	10.4	79	37.6	44	A B G	1	1	0	0	0	0	1	0	0	0	0	0	0	0	0	0	0		1	96	2	2
520	tsoboka@clintonhealthaccess.org	2019-10-10	Tafese	Regassa	Chai	Ohb	921881160	913926969	2	202	2002	85133	28/10/11	28/10/11	3		2	13m	3	2	9.2	72	36.6	50	A B G	1	1	0	0	0	0	1	0	0	0	0	0	0	0	0	0	0		1	92	2	2
521	tsoboka@clintonhealthaccess.org	2019-10-10	Tafese	Regassa	Chai	Ohb	921881160	913926969	2	202	2002	71243	28/10/11	28/10/11	3		3	32m	3	2	12.8	84	36.1	45	A B G	1	1	0	0	0	0	1	0	0	0	0	0	0	0	0	0	0		1	95	2	2
522	tsoboka@clintonhealthaccess.org	2019-10-10	Tafese	Regassa	Chai	Ohb	921881160	913926969	2	202	2002	92872	2011-01-11	2011-01-11	3		1	10m	2	1	8.8	70	37.7	54	A B G	1	1	0	0	0	0	1	0	0	0	0	0	0	0	0	0	0		1	91	2	2
523	tsoboka@clintonhealthaccess.org	2019-10-10	Tafese	Regassa	Chai	Ohb	921881160	913926969	2	202	2002	79917	2011-01-11	2011-01-11	3		5	49m	3	1	13.8	91	36.1	51	A B G	1	1	0	0	0	0	1	0	0	0	0	0	0	0	0	0	0		1	98	2	2
524	tsoboka@clintonhealthaccess.org	2019-10-10	Tafese	Regassa	Chai	Ohb	921881160	913926969	2	202	2002	88809	2011-01-11	2011-01-11	3		1	8m	2	1	8.5	69	37.4	55	A B G	1	1	0	0	0	0	1	0	0	0	0	0	0	0	0	0	0		1	96	2	2
525	tsoboka@clintonhealthaccess.org	2019-10-10	Tafese	Regassa	Chai	Ohb	921881160	913926969	2	202	2002	82440	2011-01-11	2011-01-11	3		1	8m	2	1	6	55	36.5	0	A G X	1	0	0	0	0	0	1	0	0	0	0	0	0	0	0	1	0	Eye pain	2			2
526	tsoboka@clintonhealthaccess.org	2019-10-10	Tafese	Regassa	Chai	Ohb	921881160	913926969	2	202	2002	76282	2011-02-11	2011-02-11	3		3	26m	3	1	14	69	38	0	D G I	0	0	0	1	0	0	1	0	1	0	0	0	0	0	0	0	0		2			2
527	tsoboka@clintonhealthaccess.org	2019-10-10	Tafese	Regassa	Chai	Ohb	921881160	913926969	2	202	2002	77854	2011-02-11	2011-02-11	3		3	28m	3	1	19	75	0	44	G X	0	0	0	0	0	0	1	0	0	0	0	0	0	0	0	1	0	Poor appetite & irritable	2			2
528	tsoboka@clintonhealthaccess.org	2019-10-10	Tafese	Regassa	Chai	Ohb	921881160	913926969	2	202	2002	78244	2011-03-11	2011-03-11	3		3	24m	3	1	12.2	84	37.5	48	A B G	1	1	0	0	0	0	1	0	0	0	0	0	0	0	0	0	0		1	93	2	2
529	tsoboka@clintonhealthaccess.org	2019-10-10	Tafese	Regassa	Chai	Ohb	921881160	913926969	2	202	2002	67487	2011-04-11	2011-04-11	3		4	38m	3	2	13.8	88	37.5	45	A B G	1	1	0	0	0	0	1	0	0	0	0	0	0	0	0	0	0		2			2
530	tsoboka@clintonhealthaccess.org	2019-10-10	Tafese	Regassa	Chai	Ohb	921881160	913926969	2	202	2002	92644	2011-04-11	2011-04-11	3		5	53m	3	1	14.8	96	37.2	45	A B G	1	1	0	0	0	0	1	0	0	0	0	0	0	0	0	0	0		1	96	2	2
531	tsoboka@clintonhealthaccess.org	2019-10-10	Tafese	Regassa	Chai	Ohb	921881160	913926969	2	202	2002	84944	2011-05-11	2011-05-11	3		3	28m	3	2	18	75	36.5	42	A B	1	1	0	0	0	0	0	0	0	0	0	0	0	0	0	0	0		2			2
532	tsoboka@clintonhealthaccess.org	2019-10-10	Tafese	Regassa	Chai	Ohb	921881160	913926969	2	202	2002	71243	2011-05-11	2011-05-11	3		3	33m	3	2	19	81	37	44	A B	1	1	0	0	0	0	0	0	0	0	0	0	0	0	0	0	0		2			2
533	tsoboka@clintonhealthaccess.org	2019-10-10	Tafese	Regassa	Chai	Ohb	921881160	913926969	2	202	2002	74797	2011-05-11	2011-05-11	3		3	32m	3	2	17	71	37.5	42	A B	1	1	0	0	0	0	0	0	0	0	0	0	0	0	0	0	0		2			2
534	tsoboka@clintonhealthaccess.org	2019-10-10	Tafese	Regassa	Chai	Ohb	921881160	913926969	2	202	2002	90966	2011-05-11	2011-05-11	3		1	8m	2	1	10	35	37.8	55	A B	1	1	0	0	0	0	0	0	0	0	0	0	0	0	0	0	0		2			2
535	tsoboka@clintonhealthaccess.org	2019-10-10	Tafese	Regassa	Chai	Ohb	921881160	913926969	2	202	2002	88488	2011-08-11	2011-08-11	3		1	11m	2	1	9	48	37.5	50	A B G	1	1	0	0	0	0	1	0	0	0	0	0	0	0	0	0	0		2			2
536	tsoboka@clintonhealthaccess.org	2019-10-10	Tafese	Regassa	Chai	Ohb	921881160	913926969	2	202	2002	88986	2011-08-11	2011-08-11	3		1	8m	2	2	0	0	0	0	A G	1	0	0	0	0	0	1	0	0	0	0	0	0	0	0	0	0		2			2
537	tsoboka@clintonhealthaccess.org	2019-10-10	Tafese	Regassa	Chai	Ohb	921881160	913926969	2	202	2002	59947	2011-09-11	2011-09-11	3		5	48m	3	2	15	65	37.2	42	A B	1	1	0	0	0	0	0	0	0	0	0	0	0	0	0	0	0		2			2
538	tsoboka@clintonhealthaccess.org	2019-10-10	Tafese	Regassa	Chai	Ohb	921881160	913926969	2	202	2002	86023	2011-09-11	2011-09-11	3		2	12m	3	2	0	0	0	42	A	1	0	0	0	0	0	0	0	0	0	0	0	0	0	0	0	0		2			2
539	tsoboka@clintonhealthaccess.org	2019-10-10	Tafese	Regassa	Chai	Ohb	921881160	913926969	2	202	2002	82961	15/11/11	15/11/11	3		2	17m	3	2	10.2	78	36.7	45	A B G	1	1	0	0	0	0	1	0	0	0	0	0	0	0	0	0	0		1	94	2	2
540	tsoboka@clintonhealthaccess.org	2019-10-10	Tafese	Regassa	Chai	Ohb	921881160	913926969	2	202	2002	65206	15/11/11	15/11/11	3		4	40m	3	2	13.2	82	36.4	46	A B G	1	1	0	0	0	0	1	0	0	0	0	0	0	0	0	0	0		1	98	2	2
541	tsoboka@clintonhealthaccess.org	2019-10-10	Tafese	Regassa	Chai	Ohb	921881160	913926969	2	202	2002	63623	15/11/11	15/11/11	3		4	43m	3	2	13.8	84	36.7	45	A B G	1	1	0	0	0	0	1	0	0	0	0	0	0	0	0	0	0		1	91	2	2
542	tsoboka@clintonhealthaccess.org	2019-10-10	Tafese	Regassa	Chai	Ohb	921881160	913926969	2	202	2002	67487	15/11/11	15/11/11	3		4	40m	3	2	13.5	88	36.7	45	A B G	1	1	0	0	0	0	1	0	0	0	0	0	0	0	0	0	0		1	95	2	2
543	tsoboka@clintonhealthaccess.org	2019-10-10	Tafese	Regassa	Chai	Ohb	921881160	913926969	2	202	2002	90444	16/11/11	16/11/11	3		1	6m	2	2	7	66	37.5	55	A B G	1	1	0	0	0	0	1	0	0	0	0	0	0	0	0	0	0		1	98	2	2
544	tsoboka@clintonhealthaccess.org	2019-10-10	Tafese	Regassa	Chai	Ohb	921881160	913926969	2	202	2002	53839	17/11/11	17/11/11	3		5	54m	3	1	14.5	96	37.5	44	A B G	1	1	0	0	0	0	1	0	0	0	0	0	0	0	0	0	0		1	95	2	2
545	tsoboka@clintonhealthaccess.org	2019-10-10	Tafese	Regassa	Chai	Ohb	921881160	913926969	2	202	2002	87187	17/11/11	17/11/11	3		1	11m	2	1	9.4	72	37.8	55	A B G	1	1	0	0	0	0	1	0	0	0	0	0	0	0	0	0	0		1	96	2	2
546	tsoboka@clintonhealthaccess.org	2019-10-10	Tafese	Regassa	Chai	Regassa	921881160	913926969	2	202	2002	73620	17/11/11	17/11/11	3		4	36m	3	1	12.8	84	36.9	43	A B G	1	1	0	0	0	0	1	0	0	0	0	0	0	0	0	0	0		1	94	2	2
547	tsoboka@clintonhealthaccess.org	2019-10-10	Tafese	Regassa	Chai	Ohb	921881160	913926969	2	202	2002	60753	18/11/11	18/11/11	3		4	45m	3	1	13.8	89	37.6	48	A B G	1	1	0	0	0	0	1	0	0	0	0	0	0	0	0	0	0		1	91	2	2
548	tsoboka@clintonhealthaccess.org	2019-10-10	Tafese	Regassa	Chai	Ohb	921881160	913926969	2	202	2002	82962	18/11/11	18/11/11	3		2	18m	3	2	10.4	80	36.7	44	A B G	1	1	0	0	0	0	1	0	0	0	0	0	0	0	0	0	0		1	94	2	2
549	tsoboka@clintonhealthaccess.org	2019-10-10	Tafese	Regassa	Chai	Ohb	921881160	913926969	2	202	2002	81577	18/11/11	18/11/11	3		2	20m	3	2	10.8	79	36.8	44	A B G	1	1	0	0	0	0	1	0	0	0	0	0	0	0	0	0	0		2			2
550	tsoboka@clintonhealthaccess.org	2019-10-10	Tafese	Regassa	Chai	Ohb	921881160	913926969	2	202	2002	95331	25/11/11	25/11/11	3		3	29m	3	2	12.8	81	36.9	48	A B G	1	1	0	0	0	0	1	0	0	0	0	0	0	0	0	0	0		1	97	2	2
551	tsoboka@clintonhealthaccess.org	2019-10-10	Tafese	Regassa	Chai	Ohb	921881160	913926969	2	202	2002	87601	25/11/11	25/11/11	3		1	10m	2	2	8.5	72	36.7	55	A B G	1	1	0	0	0	0	1	0	0	0	0	0	0	0	0	0	0		1	91	2	2
552	tsoboka@clintonhealthaccess.org	2019-10-10	Tafese	Regassa	Chai	Ohb	921881160	913926969	2	202	2002	81869	29/11/11	29/11/11	3		4	39m	3	1	13.2	91	37.8	47	A B G	1	1	0	0	0	0	1	0	0	0	0	0	0	0	0	0	0		1	96	2	2
553	tsoboka@clintonhealthaccess.org	2019-10-10	Tafese	Regassa	Chai	Ohb	921881160	913926969	2	202	2002	93622	29/11/11	29/11/11	7		2	13m	3	2	4.5	57	57.6	67	A B G	1	1	0	0	0	0	1	0	0	0	0	0	0	0	0	0	0		1	82	1	1	2	90
554	tsoboka@clintonhealthaccess.org	2019-10-11	Tafese	Regassa	Chai	Ohb	921881160	913926969	2	202	2002	93723	20/9/11	21/9/11	3		1	1 Day	1	1	2	0	0	0	Y	0	0	0	0	0	0	0	0	0	0	0	0	0	0	0	0	1		2			1	99	99
555	tsoboka@clintonhealthaccess.org	2019-10-11	Tafese	Ohb	Chai	Ohb	921881160	913926969	2	202	2002	93782	22/9/11	22/9/11	3		1	1 Day	1	1	4	0	0	0	Y	0	0	0	0	0	0	0	0	0	0	0	0	0	0	0	0	1		2			2
556	tsoboka@clintonhealthaccess.org	2019-10-11	Tafese	Regassa	Chai	Ohb	921881160	913926969	2	202	2002	93825	24/9/11	25/9/11	3		1	1 Day	1	2	2	0	0	0	Y	0	0	0	0	0	0	0	0	0	0	0	0	0	0	0	0	1		2			2
557	tsoboka@clintonhealthaccess.org	2019-10-11	Tafese	Regassa	Chai	Ohb	921881160	913926969	2	202	2002	94801	30/10/11	2011-01-11	3		1	1 Day	1	1	2.5	0	0	0	Y	0	0	0	0	0	0	0	0	0	0	0	0	0	0	0	0	1		2			1	99	99
558	tsoboka@clintonhealthaccess.org	2019-10-11	Tafese	Regassa	Chai	Ohb	921881160	913926969	2	202	2002	94970	2011-07-11	2011-08-11	3		1	1 Day	1	1	3.2	0	0	0	Y	0	0	0	0	0	0	0	0	0	0	0	0	0	0	0	0	1		2			1	99	99
559	tsoboka@clintonhealthaccess.org	2019-10-11	Tafese	Regassa	Chai	Ohb	921881160	913926969	2	202	2002	95159	15/11/11	15/11/11	7		1	1 Day	1	2	1	0	0	0	Y	0	0	0	0	0	0	0	0	0	0	0	0	0	0	0	0	1		2			2
560	tsoboka@clintonhealthaccess.org	2019-10-11	Tafese	Regassa	Chai	Ohb	921881160	913926969	2	202	2002	94959	2011-04-11	2011-04-11	7		1	1 Day	1	2	1	0	0	0	Y	0	0	0	0	0	0	0	0	0	0	0	0	0	0	0	0	1		2			2
561	tsoboka@clintonhealthaccess.org	2019-10-13	Tafese	Regassa	Chai	Ohb	921881160	913926969	2	201	2001	88841	2011-04-11	2011-04-11	3		1	6m	2	1	7.5	0	37	60	A B G	1	1	0	0	0	0	1	0	0	0	0	0	0	0	0	0	0		2			2
562	tsoboka@clintonhealthaccess.org	2019-10-13	Tafese	Regassa	Chai	Ohb	921881160	913926969	2	201	2001	14891	2011-04-11	2011-04-11	3		2	21m	3	2	8	0	0	62	A B K	1	1	0	0	0	0	0	0	0	0	1	0	0	0	0	0	0		2			2
563	tsoboka@clintonhealthaccess.org	2019-10-13	Tafese	Regassa	Chai	Ohb	921881160	913926969	2	201	2001	14981	2011-05-11	2011-05-11	3		3	24m	3	1	11	0	0	62	A B G M	1	1	0	0	0	0	1	0	0	0	0	0	1	0	0	0	0		2			2
564	tsoboka@clintonhealthaccess.org	2019-10-13	Tafese	Regassa	Chai	Ohb	921881160	913926969	2	201	2001	81293	2011-08-11	2011-08-11	3		1	11m	2	2	11	0	0	66	A B G X	1	1	0	0	0	0	1	0	0	0	0	0	0	0	0	1	0	Sweating	2			2
565	tsoboka@clintonhealthaccess.org	2019-10-13	Tafese	Regassa	Chai	Ohb	921881160	913926969	2	201	2001	15103	2011-08-11	2011-08-11	3		2	12m	3	1	9	0	0	62	A B G	1	1	0	0	0	0	1	0	0	0	0	0	0	0	0	0	0		2			2
566	tsoboka@clintonhealthaccess.org	2019-10-13	Tafese	Regassa	Chai	Ohb	921881160	913926969	2	201	2001	15183	2011-08-11	2011-08-11	3		5	48m	3	1	15	0	0	50	A B G	1	1	0	0	0	0	1	0	0	0	0	0	0	0	0	0	0		1	89	1	1	99	90
567	tsoboka@clintonhealthaccess.org	2019-10-13	Tafese	Regassa	Chai	Ohb	921881160	913926969	2	201	2001	15235	2011-09-11	2011-09-11	3		1	5m	2	1	8.5	0	36.8	60	A B G	1	1	0	0	0	0	1	0	0	0	0	0	0	0	0	0	0		1	89	1	1	99	90
568	tsoboka@clintonhealthaccess.org	2019-10-13	Tafese	Ohb	Chai	Ohb	921881160	913926969	2	201	2001	988	2011-09-11	2011-09-11	7		1	4m	2	2	6	0	36.1	64	A B D G K	1	1	0	1	0	0	1	0	0	0	1	0	0	0	0	0	0		1	88	1	1	99	90
569	tsoboka@clintonhealthaccess.org	2019-10-13	Tafese	Regassa	Chai	Ohb	921881160	913926969	2	201	2001	91721	2011-12-11	2011-12-11	3		1	8m	2	1	8	0	37	55	A B G K	1	1	0	0	0	0	1	0	0	0	1	0	0	0	0	0	0		1	89	1	1	99	90
570	tsoboka@clintonhealthaccess.org	2019-10-13	Tafese	Regassa	Chai	Ohb	921881160	913926969	2	201	2001	71082	15/11/11	15/11/11	3		2	15m	3	2	7.5	0	0	60	A B G	1	1	0	0	0	0	1	0	0	0	0	0	0	0	0	0	0		1	88	1	1	99	90
571	tsoboka@clintonhealthaccess.org	2019-10-13	Tafese	Regassa	Chai	Ohb	921881160	913926969	2	201	2001	15868	15/11/11	15/11/11	3		2	12m	3	1	10	0	0	50	A B K	1	1	0	0	0	0	0	0	0	0	1	0	0	0	0	0	0		1	88	1	1	99	90
572	tsoboka@clintonhealthaccess.org	2019-10-13	Tafese	Regassa	Chai	Ohb	921881160	913926969	2	201	2001	86709	16/11/11	16/11/11	3		4	44m	3	2	16	0	0	41	A B G	1	1	0	0	0	0	1	0	0	0	0	0	0	0	0	0	0		1	79	1	1	99	99
573	tsoboka@clintonhealthaccess.org	2019-10-13	Tafese	Ohb	Chai	Ohb	921881160	913926969	2	201	2001	90399	17/11/11	17/11/11	3		1	11m	2	2	0	0	0	56	A B G	1	1	0	0	0	0	1	0	0	0	0	0	0	0	0	0	0		1	89	1	1	99	90
574	tsoboka@clintonhealthaccess.org	2019-10-13	Tafese	Regassa	Chai	Ohb	921881160	913926969	2	201	2001	16250	18/11/11	18/11/11	3		3	31m	3	1	15	0	0	60	A B G	1	1	0	0	0	0	1	0	0	0	0	0	0	0	0	0	0		1	89	1	1	99	90
575	tsoboka@clintonhealthaccess.org	2019-10-13	Tafese	Regassa	Chai	Ohb	921881160	913926969	2	201	2001	8068	19/11/11	19/11/11	3		1	3m	2	2	5	0	0	56	A B E G	1	1	0	0	1	0	1	0	0	0	0	0	0	0	0	0	0		1	88	1	1	99	90
576	tsoboka@clintonhealthaccess.org	2019-10-13	Tafese	Regassa	Chai	Ohb	921881160	913926969	2	201	2001	6439	19/11/11	19/11/11	3		3	24m	3	2	14	0	36.1	46	A B G	1	1	0	0	0	0	1	0	0	0	0	0	0	0	0	0	0		1	87	1	1	99	90
577	tsoboka@clintonhealthaccess.org	2019-10-13	Tafese	Regassa	Chai	Ohb	921881160	913926969	2	201	2001	16487	16487	22/11/11	3		3	24m	3	2	10	0	36.3	60	A B G	1	1	0	0	0	0	1	0	0	0	0	0	0	0	0	0	0		1	90	2	1	99	99
578	tsoboka@clintonhealthaccess.org	2019-10-13	Tafese	Ohb	Chai	Ohb	921881160	913926969	2	201	2001	10874	22/11/11	22/11/11	3		1	3m	2	1	6.5	0	36.1	60	A B D G	1	1	0	1	0	0	1	0	0	0	0	0	0	0	0	0	0		1	89	1	1	99	90
579	tsoboka@clintonhealthaccess.org	2019-10-13	Tafese	Regassa	Chai	Ohb	921881160	913926969	2	201	2001	16711	23/11/11	Missed	3		2	13m	3	2	9.5	0	36.7	52	A B G	1	1	0	0	0	0	1	0	0	0	0	0	0	0	0	0	0		1	90	2	1	99	99
580	tsoboka@clintonhealthaccess.org	2019-10-13	Tafese	Regassa	Chai	Ohb	921881160	913926969	2	201	2001	8619	24/11/11	24/11/11	7		1	3m	2	2	6	0	36.3	60	A B G K N	1	1	0	0	0	0	1	0	0	0	1	0	0	1	0	0	0		1	88	1	1	99	90
581	tsoboka@clintonhealthaccess.org	2019-10-14	Tafese	Regassa	Chai	Ohb	921881160	913926969	2	201	2001	17007	26/11/11	26/11/11	3		2	20m	3	2	10	0	36.2	40	A B G	1	1	0	0	0	0	1	0	0	0	0	0	0	0	0	0	0		1	90	2	2
582	tsoboka@clintonhealthaccess.org	2019-10-14	Tafese	Regassa	Chai	Ohb	921881160	913926969	2	201	2001	9589	30/11/11	30/11/11	7		1	3m	2	2	0	0	0	70	A B D K	1	1	0	1	0	0	0	0	0	0	1	0	0	0	0	0	0		1	88	1	1	99	90
583	tsoboka@clintonhealthaccess.org	2019-10-14	Tafese	Regassa	Chai	Ohb	921881160	913926969	2	201	2001	13559	30/11/11	30/11/11	3		1	10m	2	2	0	0	0	52	A B G	1	1	0	0	0	0	1	0	0	0	0	0	0	0	0	0	0		1	90	2	2
584	tsoboka@clintonhealthaccess.org	2019-10-14	Tafese	Regassa	Chai	Ohb	921881160	913926969	2	201	2001	10m	30/11/11	30/11/11	3		1	10m	2	1	0	0	0	84	A B G N	1	1	0	0	0	0	1	0	0	0	0	0	0	1	0	0	0		1	90	2	2
585	ahailay@clintonhealthaccess.org	2012-09-26	abebe	guesh	chai	rhb	914719600	914159294	4	401	4002	30761	2011-05-09	2011-05-09	3		4	36 m	3	1	10	73	37	999	A B G J N	1	1	0	0	0	0	1	0	0	1	0	0	0	1	0	0	0		1	96	2	2
586	ahailay@clintonhealthaccess.org	2012-09-26	abebe	guesh	chai	rhb	914719600	914159294	4	401	4002	37664	2011-05-09	2011-05-09	3		1	11m	2	1	8	72	37	999	A G J N	1	0	0	0	0	0	1	0	0	1	0	0	0	1	0	0	0		1	93	2	2
587	ahailay@clintonhealthaccess.org	2012-09-26	abebe	guesh	chai	rhb	914719600	914159294	4	401	4002	37861	2011-05-09	2011-05-09	3		1	10m	2	2	9	70	37.8	999	A G J N	1	0	0	0	0	0	1	0	0	1	0	0	0	1	0	0	0		2			2
588	ahailay@clintonhealthaccess.org	2012-09-26	abebe	guesh	chai	rhb	914719600	914159294	4	401	4002	21799	2011-12-09	2011-12-09	3		2	12m	3	1	8	65	36	50	A B G J N	1	1	0	0	0	0	1	0	0	1	0	0	0	1	0	0	0		2			2
589	ahailay@clintonhealthaccess.org	2012-09-26	abebe	guesh	chai	rhb	914719600	914159294	4	401	4002	67578	2011-12-11	12 /1 1/11	3		3	24m	3	1	8	66	36.5	60	A B G J N	1	1	0	0	0	0	1	0	0	1	0	0	0	1	0	0	0		2			2
590	ahailay@clintonhealthaccess.org	2012-09-26	abebe	guesh	chai	rhb	914719600	914159294	4	401	4002	21225	14 /9 /11	14,9,11	3		1	2m	2	1	6	55	37.1	60	A B G	1	1	0	0	0	0	1	0	0	0	0	0	0	0	0	0	0		2			2
591	ahailay@clintonhealthaccess.org	2012-09-26	abebe	guesh	chai	rhb	914719600	914159294	4	401	4002	16525	14,9,11	14,9,11	3		5	55m	3	1	13	105	38.5	42	A B G J N	1	1	0	0	0	0	1	0	0	1	0	0	0	1	0	0	0		1	94	2	2
592	ahailay@clintonhealthaccess.org	2012-09-26	abebe	guesh	chai	rhb	914719600	914159294	4	401	4002	34767	2,9,11	2,9,11	3		3	25m	3	2	10	80	37.9	42	A B G J N	1	1	0	0	0	0	1	0	0	1	0	0	0	1	0	0	0		1	97	2	2
593	ahailay@clintonhealthaccess.org	2012-09-26	abebe	guesh	chai	rhb	914719600	914159294	4	401	4002	40137	6,9,11	6,9,11	3		1	3m	2	1	7	65	36.3	44	A B G J N	1	1	0	0	0	0	1	0	0	1	0	0	0	1	0	0	0		1	95	2	2
594	ahailay@clintonhealthaccess.org	2012-09-26	abebe	guesh	chai	rhb	914719600	914159294	4	401	4002	15876	6,9,11	6,9,11	3		5	55m	3	2	15	91	37.4	40	A B G J N	1	1	0	0	0	0	1	0	0	1	0	0	0	1	0	0	0		1	94	2	2
595	ahailay@clintonhealthaccess.org	2012-09-26	abebe	guesh	chai	rhb	914719600	914159294	4	401	4002	36875	9,9,11	9,9,11	3		2	13m	3	1	7	73	37.1	42	A B G J N	1	1	0	0	0	0	1	0	0	1	0	0	0	1	0	0	0		1	97	2	2
596	ahailay@clintonhealthaccess.org	2012-09-26	abebe	guesh	chai	rhb	914719600	914159294	4	401	4002	163 05	12,9,11	12,9,11	3		5	48m	3	2	14	91	36.8	60	A B G J N	1	1	0	0	0	0	1	0	0	1	0	0	0	1	0	0	0		1	96	2	2
597	ahailay@clintonhealthaccess.org	2012-09-26	abebe	guesh	chai	rhb	914719600	914159294	4	401	4002	40137	12,9,11	12,,9,11	7		1	4m	2	1	6.5	63	39.3	60	A B G K L M	1	1	0	0	0	0	1	0	0	0	1	1	1	0	0	0	0		1	86	1	1	1	99
598	ahailay@clintonhealthaccess.org	2012-09-26	abebe	guesh	chai	rhb	914719600	914159294	4	401	4002	37932	14,9,11	14,9,11	3		1	10m	2	1	7	65	37.5	60	A B G	1	1	0	0	0	0	1	0	0	0	0	0	0	0	0	0	0		1	96	2	2
599	ahailay@clintonhealthaccess.org	2012-09-26	abebe	guesh	chai	rhb	914719600	914159294	4	401	4002	36485	14,9,11	14,9,11	3		2	15m	3	1	8	72	37.7	60	A B G J N	1	1	0	0	0	0	1	0	0	1	0	0	0	1	0	0	0		1	97	2	2
600	ahailay@clintonhealthaccess.org	2012-09-26	abebe	guesh	chai	rhb	914719600	914159294	4	401	4002	20327	14.,9 ,11	14,9,11	3		4	39m	3	1	12	92	37.8	45	A B G H J N	1	1	0	0	0	0	1	1	0	1	0	0	0	1	0	0	0		1	96	2	2
601	ahailay@clintonhealthaccess.org	2012-09-26	abebe	guesh	chai	rhb	914719600	914159294	4	401	4002	19834	19,9,11	19,9,11	3		5	55m	3	2	14	99	35.5	50	A B G J N	1	1	0	0	0	0	1	0	0	1	0	0	0	1	0	0	0		1	93	2	2
602	ahailay@clintonhealthaccess.org	2012-09-26	abebe	buesh	chai	rhb	914719600	914159294	4	401	4002	21108	21,9,11	21,9,11	3		1	11m	2	1	8	69	37.5	51	A B G J	1	1	0	0	0	0	1	0	0	1	0	0	0	0	0	0	0		1	95	2	2
603	ahailay@clintonhealthaccess.org	2012-09-26	abebe	guesh	chai	rhb	914719600	914159294	4	401	4002	21879	21 ,9, 1 1	21,9,11	3		3	24m	3	1	8	70	36.6	54	A B G J N	1	1	0	0	0	0	1	0	0	1	0	0	0	1	0	0	0		1	87	1	1	2	90
604	ahailay@clintonhealthaccess.org	2012-09-26	a be be	guesh	chai	rhb	914719600	914159294	4	401	4002	7870	21,9,11	21,9,11	3		4	46m	3	2	14	90	36.5	56	A B G J N	1	1	0	0	0	0	1	0	0	1	0	0	0	1	0	0	0		1	95	2	2
605	ahailay@clintonhealthaccess.org	2012-09-26	abebe	gush	chai	rhb	914719600	914159294	4	401	4002	38078	21,9,11	21,9,11	3		1	10m	2	2	7.5	65	36.6	50	A B G J	1	1	0	0	0	0	1	0	0	1	0	0	0	0	0	0	0		1	96	2	2
606	ahailay@clintonhealthaccess.org	2012-09-26	abebe	guesh	chai	rhb	914719600	914159294	4	401	4002	19921	22,9,11	22,9,11	3		5	48m	3	2	12	100	37	45	A B G J N	1	1	0	0	0	0	1	0	0	1	0	0	0	1	0	0	0		1	95	2	2
607	ahailay@clintonhealthaccess.org	2012-09-26	abe be	guesh	chai	rhb	914719600	914159294	4	401	4002	21901	22,9, 1 1	22,9,11	3		5	48m	3	2	11	95	36.8	48	A B G J N	1	1	0	0	0	0	1	0	0	1	0	0	0	1	0	0	0		1	94	2	2
608	ahailay@clintonhealthaccess.org	2012-09-26	abebe	guesh	chai	rhb	914719600	914159294	4	401	4002	7988	23,9,11	23,9,11	3		2	20m	3	1	9	79	37	51	A B G J N	1	1	0	0	0	0	1	0	0	1	0	0	0	1	0	0	0		1	94	2	2
609	ahailay@clintonhealthaccess.org	2012-09-26	abebe	guesh	ch a i	rhb	914719600	914159294	4	401	4002	17401	25,9,11	25,9,11	3		5	48m	3	2	12	90	36.6	49	A B G J N	1	1	0	0	0	0	1	0	0	1	0	0	0	1	0	0	0		1	97	2	2
610	ahailay@clintonhealthaccess.org	2012-09-26	abebe	guesh	chai	rhb	914719600	914159294	4	401	4002	18105	25,9,11	25,9,11	3		5	48m	3	2	13	91	37	50	A B G J N	1	1	0	0	0	0	1	0	0	1	0	0	0	1	0	0	0		1	95	2	2
611	ahailay@clintonhealthaccess.org	2012-09-26	abebe	guesh	abebe	guesh	914719600	914159294	4	401	4002	38321	26,9,11	26,9,11	3		1	11m	2	1	8	78	36.8	44	A B G N	1	1	0	0	0	0	1	0	0	0	0	0	0	1	0	0	0		1	96	2	2
612	ahailay@clintonhealthaccess.org	2012-09-26	abebe	guesh	chai	rhb	914719600	914159294	4	401	4002	34622	26,9,11	26,9,11	3		3	24m	3	2	12	88	35.9	48	A B G J N	1	1	0	0	0	0	1	0	0	1	0	0	0	1	0	0	0		1	95	2	2
613	ahailay@clintonhealthaccess.org	2012-09-26	abebe	guesh	chai	rhb	914719600	914159294	4	401	4002	39032	26,9,11	26,9,11	3		1	9m	2	1	8	74	36.4	40	A B G J N	1	1	0	0	0	0	1	0	0	1	0	0	0	1	0	0	0		1	94	2	2
614	ahailay@clintonhealthaccess.org	2012-09-26	abebe	guesh	chai	rhb	914719600	914159294	4	401	4002	32021	28,9,11	28,9,11	3		4	36m	3	1	13	90	38	32	A B G J N	1	1	0	0	0	0	1	0	0	1	0	0	0	1	0	0	0		1	98	2	2
615	ahailay@clintonhealthaccess.org	2012-09-26	abebe	guesh	chai	rhb	914719600		4	401	4002	37 2 77	28,9, 1 1	28,9,11	3		2	13m	3	2	9	70	35.8	42	A B G J N	1	1	0	0	0	0	1	0	0	1	0	0	0	1	0	0	0		1	97	2	2
616	ahailay@clintonhealthaccess.org	2012-09-26	abebe	g uesh	chai	rhb	914719600	914159294	4	401	4002	40718	29,9,11	29,9,11	3		1	4m	2	1	6	56	36.2	56	A B G J N	1	1	0	0	0	0	1	0	0	1	0	0	0	1	0	0	0		2			2
617	ahailay@clintonhealthaccess.org	2012-09-26	abebe	guesh	chai	rhb	914719600	914159294	4	401	4002	37338	30,9,11	30,9,11	3		2	13m	3	2	8.5	70	36.6	38	A B G J N	1	1	0	0	0	0	1	0	0	1	0	0	0	1	0	0	0		1	95	2	2
618	ahailay@clintonhealthaccess.org	2012-09-26	abebe	guesh	chai	rhb	914719600	914159294	4	401	4002	17605	30,9,11	30,9,1 1	3		5	48m	3	1	14	95	36.6	61	A B G J N	1	1	0	0	0	0	1	0	0	1	0	0	0	1	0	0	0		1	97	2	2
619	ahailay@clintonhealthaccess.org	2012-09-26	abebe	guesh	chai	rhb	914719600	914159294	4	401	4002	37596	3,10,11	3, 10,11	3		2	12m	3	1	7	65	37	56	A B G J N	1	1	0	0	0	0	1	0	0	1	0	0	0	1	0	0	0		1	94	2	2
620	ahailay@clintonhealthaccess.org	2012-09-27	abebe	guesh	chai	guesh	914719600	914159294	4	401	4002	13778	3,10,11	3,10,11	3		5	54m	3	1	16	98	38	48	A B G J N	1	1	0	0	0	0	1	0	0	1	0	0	0	1	0	0	0		1	95	2	2
621	ahailay@clintonhealthaccess.org	2012-09-27	abebe	guesh	chai	rhb	914719600	914159294	4	401	4002	20000	5,10,11	5,10,11	3		4	41m	3	1	13	94	37.8	53	A B G J N	1	1	0	0	0	0	1	0	0	1	0	0	0	1	0	0	0		1	97	2	2
622	ahailay@clintonhealthaccess.org	2012-09-27	abebe	guesh	chai	rhb	914719600	914159294	4	401	4002	21 1 63	6,10,11	6,10,11	3		1	11m	2	2	7	66	37	55	A B G J N	1	1	0	0	0	0	1	0	0	1	0	0	0	1	0	0	0		1	95	2	2
623	ahailay@clintonhealthaccess.org	2012-09-27	abebe	guesh	chai	rhb	914719600	914159294	4	401	4002	36208	7,10,11	7,10,11	3		2	17m	3	1	8	70	36.7	56	A B G J N	1	1	0	0	0	0	1	0	0	1	0	0	0	1	0	0	0		1	94	2	2
624	ahailay@clintonhealthaccess.org	2012-09-27	abebe	guesh	chai	rhb	914719600	914159294	4	401	4002	30790	10,10,11	10,10,11	3		3	35m	3	1	15	93	37	50	A B G J N	1	1	0	0	0	0	1	0	0	1	0	0	0	1	0	0	0		1	95	2	2
625	ahailay@clintonhealthaccess.org	2012-09-27	abebe	guesh	chai	rhb	914719600	914159294	4	401	4002	20752	10,10,11	10,10,11	3		5	56m	3	2	10	100	37	50	A B G J N	1	1	0	0	0	0	1	0	0	1	0	0	0	1	0	0	0		1	94	2	2
626	ahailay@clintonhealthaccess.org	2012-09-27	abebe	guesh	chai	rhb	914719600	914159294	4	401	4002	39918	11,10,11	11,10,1 1	3		1	10m	2	1	7	65	36.6	30	A G J N	1	0	0	0	0	0	1	0	0	1	0	0	0	1	0	0	0		1	98	2	2
627	ahailay@clintonhealthaccess.org	2012-09-27	abebe	guesh	chai	rhb	914719600	914159294	4	401	4002	38385	11,10,11	11,10,11	3		1	11m	2	2	7.5	66	9	51	A B G J N	1	1	0	0	0	0	1	0	0	1	0	0	0	1	0	0	0		1	98	2	2
628	ahailay@clintonhealthaccess.org	2012-09-27	abebe	guesh	chai	rhb	914719600	914159294	4	401	4002	39614	11, 10,11	11,10,11	3		1	7m	2	1	7.5	66	37	60	A B G J N	1	1	0	0	0	0	1	0	0	1	0	0	0	1	0	0	0		1	99	2	2
629	ahailay@clintonhealthaccess.org	2012-09-27	abebe	guesh	chai	rhb	914719600	914159294	4	401	4002	40216	11,10,11	11,10,11	3		1	4m	2	2	7	66	36.6	60	A B G J N	1	1	0	0	0	0	1	0	0	1	0	0	0	1	0	0	0		1	94	2	2
630	ahailay@clintonhealthaccess.org	2012-09-27	abebe	g uesh	chai	rhb	914719600	914159294	4	401	4002	3761 0	11,10,11	11, 10,11	3		2	12m	3	1	7.5	68	37.8	56	A B G J N	1	1	0	0	0	0	1	0	0	1	0	0	0	1	0	0	0		1	95	2	2
631	ahailay@clintonhealthaccess.org	2012-09-27	abebe	guesh	chai	rhb	914719600	914159294	4	401	4002	17718	11,10,11	11,10,11	3		5	50m	3	1	14	92	38	51	A B G J N	1	1	0	0	0	0	1	0	0	1	0	0	0	1	0	0	0		1	95	2	2
632	ahailay@clintonhealthaccess.org	2012-09-27	abebe	guesh	chai	rhb	914719600	914159294	4	401	4002	39681	12,10,11	12,10,11	3		1	6m	2	1	7	65	37	59	A B G J	1	1	0	0	0	0	1	0	0	1	0	0	0	0	0	0	0		1	94	2	2
633	ahailay@clintonhealthaccess.org	2012-09-27	abebe	guesh	chai	rhb	914719600	914159294	4	401	4002	22029	12,10,11	12,10,11	3		1	2m	2	2	6	60	36.7	60	A B G	1	1	0	0	0	0	1	0	0	0	0	0	0	0	0	0	0		1	97	2	2
634	ahailay@clintonhealthaccess.org	2012-09-27	abebe	guesh	chai	rhb	914719600	914159294	4	401	4002	38855	13,10,11	13,10,11	3		1	9m	2	1	7	65	37.6	60	A B G J K	1	1	0	0	0	0	1	0	0	1	1	0	0	0	0	0	0		1	98	2	2
635	ahailay@clintonhealthaccess.org	2012-09-27	abebe	guesh	chai	rhb	914719600	914159294	4	401	4002	37070	13,10,11	13,10,11	3		4	38m	3	1	12	91	36.7	59	A B G J N	1	1	0	0	0	0	1	0	0	1	0	0	0	1	0	0	0		1	94	2	2
636	ahailay@clintonhealthaccess.org	2012-09-27	abebe	guesh	chai	rhb	914719600	914159294	4	401	4002	39957	18,10,11	18,10,11	3		1	6m	2	1	7	65	36.6	50	A B G	1	1	0	0	0	0	1	0	0	0	0	0	0	0	0	0	0		1	96	2	2
637	ahailay@clintonhealthaccess.org	2012-09-27	abebe	guesh	ch a i	rhb	914719600	914159294	4	401	4002	21525	19,10,11	19,10,11	3		1	2m	2	1	5	64	36	50	A B G	1	1	0	0	0	0	1	0	0	0	0	0	0	0	0	0	0		1	96	2	2
638	ahailay@clintonhealthaccess.org	2012-09-27	abebe	guesh	chai	rhb	914719600	914159294	4	401	4002	40398	20,10,11	2 0,10,11	3		1	4m	2	2	6.5	64	36	55	A B G	1	1	0	0	0	0	1	0	0	0	0	0	0	0	0	0	0		1	96	2	2
639	ahailay@clintonhealthaccess.org	2012-09-27	abebe	guesh	chai	rhb	914719600	914159294	4	401	4002	18516	20,10,11	20,10,11	3		5	48m	3	2	13	92	38	60	A B G J N	1	1	0	0	0	0	1	0	0	1	0	0	0	1	0	0	0		1	99	2	2
640	ahailay@clintonhealthaccess.org	2012-09-27	abebe	chai	chai	rhb	914719600	914159294	4	401	4002	15460	20,10,11	20 ,10,11	3		5	58m	3	1	12	90	36.6	60	A B G J N	1	1	0	0	0	0	1	0	0	1	0	0	0	1	0	0	0		1	95	2	2
641	ahailay@clintonhealthaccess.org	2012-09-27	abebe	guesh	chai	rhb	914719600	914159294	4	401	4002	40718	20,10,11	20,10,11	3		1	5m	2	2	6	70	36.6	60	A B G	1	1	0	0	0	0	1	0	0	0	0	0	0	0	0	0	0		1	96	2	2
642	ahailay@clintonhealthaccess.org	2012-09-27	abebe	guesh	chai	rhb	914719600	914159294	4	401	4002	21571	21,10,11	21,10,11	3		1	2m	2	1	5	60	36	51	A B G	1	1	0	0	0	0	1	0	0	0	0	0	0	0	0	0	0		1	95	2	2
643	ahailay@clintonhealthaccess.org	2012-09-27	abebe	guesh	chai	rhb	914719600	914159294	4	401	4002	37100	25,10,11	25,10,11	3		2	14m	3	1	8	71	37.8	999	A J N	1	0	0	0	0	0	0	0	0	1	0	0	0	1	0	0	0		1	96	2	2
644	ahailay@clintonhealthaccess.org	2012-09-27	abebe	guesh	chai	rhb	914719600	914159294	4	401	4002	34299	26,10,11	26,10,11	3		3	27m	3	2	12	90	37	58	A B G J N	1	1	0	0	0	0	1	0	0	1	0	0	0	1	0	0	0		1	95	2	2
645	ahailay@clintonhealthaccess.org	2012-09-27	abebe	guesh	chai	rhb	914719600	914159294	4	401	4002	31729	26/10/11	26/10/11	3		4	36m	3	1	10	81	37	56	A B G J N	1	1	0	0	0	0	1	0	0	1	0	0	0	1	0	0	0		1	95	2	2
646	ahailay@clintonhealthaccess.org	2012-09-27	abebe	guesh	ch a i	rhb	914719600	914159294	4	401	4002	38113	28,10,11	28,10,11	3		2	14m	3	1	10	80	37	57	A B G J N	1	1	0	0	0	0	1	0	0	1	0	0	0	1	0	0	0		1	94	2	2
647	ahailay@clintonhealthaccess.org	2012-09-27	abebe	guesh	chai	rhb	914719600	914159294	4	401	4002	3858 0	28,10,11	28,10,11	3		2	12m	3	1	8	71	36.1	54	A B J	1	1	0	0	0	0	0	0	0	1	0	0	0	0	0	0	0		1	93	2	2
648	ahailay@clintonhealthaccess.org	2012-09-27	abebe	guesh	chai	rhb	914719600	914159294	4	401	4002	37309	3,11,11	3,11,11	3		2	13m	3	2	7.8	76	37	51	A B G J N	1	1	0	0	0	0	1	0	0	1	0	0	0	1	0	0	0		1	95	2	2
649	ahailay@clintonhealthaccess.org	2012-09-27	abebe	guesh	chai	rhb	914719600	914159294	4	401	4002	39511	3,11,11	2011-03-11	3		1	8m	2	2	7.5	74	37	56	A B G J	1	1	0	0	0	0	1	0	0	1	0	0	0	0	0	0	0		1	94	2	2
650	ahailay@clintonhealthaccess.org	2012-09-27	abebe	guesh	chai	rhb	914719600	914159294	4	401	4002	22439	2011-10-11	1 0/11/11	3		1	7m	2	1	8	78	37	54	A B G J N	1	1	0	0	0	0	1	0	0	1	0	0	0	1	0	0	0		1	95	2	2
651	ahailay@clintonhealthaccess.org	2012-09-27	abebe		chai		914719600		4	401	4002	37626	2011-12-11	2011-12-11	3		2	15m	3	2	8	78	36.6	49	A B G J N	1	1	0	0	0	0	1	0	0	1	0	0	0	1	0	0	0		1	94	2	2
652	ahailay@clintonhealthaccess.org	2012-09-27	abebe		ch a i		914719600		4	401	4002	21412	2011-12-11	2011-12-11	3		1	3m	2	2	5	60	36.5	60	A B G J	1	1	0	0	0	0	1	0	0	1	0	0	0	0	0	0	0		1	96	2	2
653	ahailay@clintonhealthaccess.org	2012-09-27	abebe		chai		914719600		4	401	4002	40524	2011-12-11	2011-12-11	3		1	5m	2	2	6.5	60	36.5	60	A B G	1	1	0	0	0	0	1	0	0	0	0	0	0	0	0	0	0		1	96	2	2
654	ahailay@clintonhealthaccess.org	2012-09-27	abebe		chai		914719600		4	401	4002	19318	16/11/11	16/11/11	3		4	36m	3	1	13	91	37.8	60	A B G J N	1	1	0	0	0	0	1	0	0	1	0	0	0	1	0	0	0		1	95	2	2
655	ahailay@clintonhealthaccess.org	2012-09-27	abebe		chai		914719600		4	401	4002	34790	15/11/11	15/11/11	3		3	24m	3	1	8	78	38	60	A B G J N	1	1	0	0	0	0	1	0	0	1	0	0	0	1	0	0	0		1	94	2	2
656	ahailay@clintonhealthaccess.org	2012-09-27	abebe		chai		914719600		4	401	4002	38832	18/11/11	18/11/11	3		3	28m	3	2	12	90	37.6	60	A B G J N	1	1	0	0	0	0	1	0	0	1	0	0	0	1	0	0	0		1	95	2	2
657	ahailay@clintonhealthaccess.org	2012-09-27	abebe		chai		914719600		4	401	4002	39031	18/11/11	18/11/11	3		1	11m	2	1	12	92	36.7	56	A B G J N	1	1	0	0	0	0	1	0	0	1	0	0	0	1	0	0	0		1	94	2	2
658	ahailay@clintonhealthaccess.org	2012-09-27	abebe		chai		914719600		4	401	4002	30147	18/11/11	18/11/11	3		4	38m	3	1	13	94	37.6	50	A B G J N	1	1	0	0	0	0	1	0	0	1	0	0	0	1	0	0	0		1	92	2	2
659	ahailay@clintonhealthaccess.org	2012-09-27	abebe		chai		914719600		4	401	4002	21350	19/11/11	19/11/11	3		2	18m	3	1	8.5	90	37	56	A B G J N	1	1	0	0	0	0	1	0	0	1	0	0	0	1	0	0	0		2			2
660	ahailay@clintonhealthaccess.org	2012-09-27	abebe		chai		914719600		4	401	4002	37044	19/11/11	19/11/11	3		2	16m	3	1	8	71	38.6	60	A B G J N	1	1	0	0	0	0	1	0	0	1	0	0	0	1	0	0	0		1	93	2	2
661	ahailay@clintonhealthaccess.org	2012-09-27	abebe		chai		914719600		4	401	4002	27559	21/11/11	21/11/11	3		2	14m	3	1	10	71	37.5	47	A B G J N	1	1	0	0	0	0	1	0	0	1	0	0	0	1	0	0	0		2			2
662	ahailay@clintonhealthaccess.org	2012-09-27	abebe		chai		914719600		4	401	4002	37339	22/11/11	21/11/11	3		2	12m	3	1	7	68	37.3	51	A B G J N	1	1	0	0	0	0	1	0	0	1	0	0	0	1	0	0	0		1	92	2	2
663	ahailay@clintonhealthaccess.org	2012-09-27	abebe		chai		914719600		4	401	4002	33818	22/11/11	22/11/11	3		3	29m	3	1	14	90	37.6	60	A B G J N	1	1	0	0	0	0	1	0	0	1	0	0	0	1	0	0	0		1	95	2	2
664	ahailay@clintonhealthaccess.org	2012-09-27	abebe		chai		914719600		4	401	4002	38452	23/11/11	23/11/11	3		1	11m	2	1	7.5	80	37.8	56	A B G J N	1	1	0	0	0	0	1	0	0	1	0	0	0	1	0	0	0		1	97	2	2
665	ahailay@clintonhealthaccess.org	2012-09-27	abebe		chai		914719600		4	401	4002	22577	23/11/11	23/11/11	3		1	11m	2	2	7.5	68	36	56	A B G J N	1	1	0	0	0	0	1	0	0	1	0	0	0	1	0	0	0		2			2
666	ahailay@clintonhealthaccess.org	2012-09-27	abebe		chai		914719600		4	401	4002	39566	24/11/11	24/11/11	3		1	8m	2	1	7.5	68	37.7	60	A B G J N	1	1	0	0	0	0	1	0	0	1	0	0	0	1	0	0	0		1	96	2	2
667	ahailay@clintonhealthaccess.org	2012-09-27	abebe		chai		914719600		4	401	4002	16924	25/11/11	25/11/11	3		5	48m	3	1	14	95	38	65	A B G J N	1	1	0	0	0	0	1	0	0	1	0	0	0	1	0	0	0		1	93	2	2
668	ahailay@clintonhealthaccess.org	2012-09-27	abebe		chai		914719600		4	401	4002	39955	30/11/11	30/11/11	3		1	7m	2	2	8.1	76	36	60	A B G J N	1	1	0	0	0	0	1	0	0	1	0	0	0	1	0	0	0		1	95	2	2
669	akebede@clintonhealthaccess.org	2012-09-29	Abebe	guesh	chai	rhb	914719600	914159294	4	401	4003	68575	2011-03-10	2011-03-10	3		2	15m	3	2	15	9	38	48	A B G N	1	1	0	0	0	0	1	0	0	0	0	0	0	1	0	0	0		1	98	2	2
670	akebede@clintonhealthaccess.org	2012-09-29	abebe	guesh	chai	rhb	914719600	914159294	4	401	4003	66105	2011-03-10	2011-03-10	3		1	4m	2	1	6	9	37	52	A B G	1	1	0	0	0	0	1	0	0	0	0	0	0	0	0	0	0		1	98	2	2
671	akebede@clintonhealthaccess.org	2012-09-29	abebe	guesh	chai	rhb	914719600	914159294	4	401	4003	39096	2011-03-10	2011-03-10	3		5	48m	3	1	15	9	37.4	42	A B G J N	1	1	0	0	0	0	1	0	0	1	0	0	0	1	0	0	0		1	98	2	2
672	akebede@clintonhealthaccess.org	2012-09-29	abebe	guesh	chai	rhb	914719600	914159294	4	401	4003	62257	2011-03-10	2011-03-10	3		1	9m	2	1	8.5	9	37	53	A B G	1	1	0	0	0	0	1	0	0	0	0	0	0	0	0	0	0		1	99	2	2
673	akebede@clintonhealthaccess.org	2012-09-29	abebe	guesh	chai	rhb	914719600	914159294	4	401	4003	57915	2011-05-10	2011-05-10	3		3	24m	3	1	10	9	37.8	45	A B G J N	1	1	0	0	0	0	1	0	0	1	0	0	0	1	0	0	0		1	98	2	2
674	akebede@clintonhealthaccess.org	2012-09-30	abebe		chai		914719600		4	401	4003	63307	2011-06-10	2011-06-10	3		1	9m	2	1	8.5	9	37	54	A B G	1	1	0	0	0	0	1	0	0	0	0	0	0	0	0	0	0		1	99	2	2
675	akebede@clintonhealthaccess.org	2012-09-30	abebe		chai		914719600		4	401	4003	43967	2011-06-10	2011-06-10	3		5	48m	3	2	10	9	37.5	40	A B G J N	1	1	0	0	0	0	1	0	0	1	0	0	0	1	0	0	0		1	96	2	2
676	akebede@clintonhealthaccess.org	2012-09-30	abebe		chai		914719600		4	401	4003	67180	2011-06-10	2011-06-10	3		3	24m	3	2	10	9	39	40	A G N	1	0	0	0	0	0	1	0	0	0	0	0	0	1	0	0	0		1	99	2	2
677	akebede@clintonhealthaccess.org	2012-09-30	abebe	guesh	chai	rhb	914719600	914159294	4	401	4003	60229	2011-07-10	2011-07-10	3		2	14m	3	1	10	9	37	45	A B G	1	1	0	0	0	0	1	0	0	0	0	0	0	0	0	0	0		1	99	2	2
678	akebede@clintonhealthaccess.org	2012-09-30	abebe		chai		914719600		4	401	4003	65323	2011-07-10	2011-07-10	3		1	5m	2	1	5.6	9	37	56	A B G	1	1	0	0	0	0	1	0	0	0	0	0	0	0	0	0	0		1	97	2	2
679	akebede@clintonhealthaccess.org	2012-09-30	abebe		chai		914719600		4	401	4003	68183	2011-07-10	2011-07-10	3		5	48m	3	1	15	9	37	32	A B G J N	1	1	0	0	0	0	1	0	0	1	0	0	0	1	0	0	0		1	97	2	2
680	akebede@clintonhealthaccess.org	2012-09-30	abebe		chai		914719600		4	401	4003	61638	2011-10-10	2011-10-10	3		2	12m	3	1	8	9	37.3	42	A B G J N	1	1	0	0	0	0	1	0	0	1	0	0	0	1	0	0	0		1	98	2	2
681	akebede@clintonhealthaccess.org	2012-09-30	abebe		chai		914719600		4	401	4003	51207	2011-10-10	2011-10-10	3		3	34m	3	2	10	9	37	43	A B G J N	1	1	0	0	0	0	1	0	0	1	0	0	0	1	0	0	0		1	98	2	2
682	akebede@clintonhealthaccess.org	2012-09-30	abebe		chai		914719600		4	401	4003	56814	2011-10-10	2011-10-10	3		2	20m	3	1	10	9	37	40	A G J N	1	0	0	0	0	0	1	0	0	1	0	0	0	1	0	0	0		1	97	2	2
683	akebede@clintonhealthaccess.org	2012-09-30	abebe		chai		914719600		4	401	4003	63231	13/10/11	13/10/11	3		1	8m	2	1	9	9	37	50	A B G	1	1	0	0	0	0	1	0	0	0	0	0	0	0	0	0	0		1	98	2	2
684	akebede@clintonhealthaccess.org	2012-09-30	abebe		chai		914719600		4	401	4003	53461	13/10/11	13/10/11	3		3	27m	3	2	10	9	37.6	41	A B G J	1	1	0	0	0	0	1	0	0	1	0	0	0	0	0	0	0		1	99	2	2
685	akebede@clintonhealthaccess.org	2012-09-30	abebe		chai		914719600		4	401	4003	58480	13/10/11	13/10/11	3		2	21m	3	2	10	9	37.3	45	A B G J	1	1	0	0	0	0	1	0	0	1	0	0	0	0	0	0	0		1	100	2	2
686	akebede@clintonhealthaccess.org	2012-09-30	abebe		chai		914719600		4	401	4003	64904	14/10/11	14/10/11	3		1	6m	2	1	7	9	37	53	A B G	1	1	0	0	0	0	1	0	0	0	0	0	0	0	0	0	0		1	98	2	2
687	akebede@clintonhealthaccess.org	2012-09-30	abebe		chai		914719600		4	401	4003	68878	14/10/11	14/10/11	3		5	51m	3	2	14	9	37	42	A B G J N	1	1	0	0	0	0	1	0	0	1	0	0	0	1	0	0	0		1	99	2	2
688	akebede@clintonhealthaccess.org	2012-09-30	abebe		chai		914719600		4	401	4003	68891	14/10/11	14/10/11	3		3	24m	3	2	10	9	37.5	45	A B G J	1	1	0	0	0	0	1	0	0	1	0	0	0	0	0	0	0		1	98	2	2
689	akebede@clintonhealthaccess.org	2012-09-30	abebe		chai		914719600		4	401	4003	65571	17/10/11	17/10/11	3		1	5m	2	2	7	9	39	58	A B G H J N	1	1	0	0	0	0	1	1	0	1	0	0	0	1	0	0	0		1	98	2	2
690	akebede@clintonhealthaccess.org	2012-09-30	abebe		chai		914719600		4	401	4003	60422	17/10/11	17/10/11	3		2	13m	3	1	10	9	37	42	A B G	1	1	0	0	0	0	1	0	0	0	0	0	0	0	0	0	0		1	99	2	2
691	akebede@clintonhealthaccess.org	2012-09-30	abebe		chai		914719600		4	401	4003	65097	17/10/11	17/10/11	3		1	7m	2	1	7.5	9	37	52	A B G	1	1	0	0	0	0	1	0	0	0	0	0	0	0	0	0	0		1	99	2	2
692	akebede@clintonhealthaccess.org	2012-09-30	abebe	guesh	chai	rhb	914719600	914159294	4	401	4003	37738	17/10/11	17/10/11	3		5	52m	3	1	15	9	38	40	A B G J N	1	1	0	0	0	0	1	0	0	1	0	0	0	1	0	0	0		1	98	2	2
693	akebede@clintonhealthaccess.org	2012-09-30	abebe		chai		914719600		4	401	4003	56681	19/10/11	19/10/11	3		2	22m	3	2	10	9	37	43	A B G J N	1	1	0	0	0	0	1	0	0	1	0	0	0	1	0	0	0		1	99	2	2
694	akebede@clintonhealthaccess.org	2012-09-30	abebe		chai		914719600		4	401	4003	52620	19/10/11	19/10/11	3		3	31m	3	2	10	9	37.5	44	A B G J N	1	1	0	0	0	0	1	0	0	1	0	0	0	1	0	0	0		1	99	2	2
695	akebede@clintonhealthaccess.org	2012-09-30	abebe		chai		914719600		4	401	4003	58944	19/10/11	19/10/11	3		2	17m	3	2	10	9	37	42	A B G J N	1	1	0	0	0	0	1	0	0	1	0	0	0	1	0	0	0		1	98	2	2
696	akebede@clintonhealthaccess.org	2012-09-30	abebe		chai		914719600		4	401	4003	61406	20/10/11	20/10/11	3		1	11m	2	1	7	9	35	52	A B G	1	1	0	0	0	0	1	0	0	0	0	0	0	0	0	0	0		1	99	2	2
697	akebede@clintonhealthaccess.org	2012-09-30	abebe		chai		914719600		4	401	4003	67655	21/10/11	21/10/11	3		1	2m	2	1	5	9	36.9	69	A B G	1	1	0	0	0	0	1	0	0	0	0	0	0	0	0	0	0		1	96	2	2
698	akebede@clintonhealthaccess.org	2012-09-30	abebe		chai		914719600		4	401	4003	52620	24/10/11	24/10/11	3		3	30m	3	2	10	9	37.3	44	A B G	1	1	0	0	0	0	1	0	0	0	0	0	0	0	0	0	0		1	99	2	2
699	akebede@clintonhealthaccess.org	2012-09-30	abebe		chai		914719600		4	401	4003	59444	24/10/11	24/10/11	3		2	14m	3	2	9	9	37	43	A B G	1	1	0	0	0	0	1	0	0	0	0	0	0	0	0	0	0		1	100	2	2
700	akebede@clintonhealthaccess.org	2012-09-30	abebe		chai		914719600		4	401	4003	69074	24/10/11	24/10/11	3		2	17m	3	2	10	9	37.3	46	A B G J N	1	1	0	0	0	0	1	0	0	1	0	0	0	1	0	0	0		1	97	2	2
701	akebede@clintonhealthaccess.org	2012-09-30	abebe		chai		914719600		4	401	4003	66510	24/10/11	24/10/11	3		1	4m	2	2	9	37	37	50	A B G	1	1	0	0	0	0	1	0	0	0	0	0	0	0	0	0	0		1	99	2	2
702	akebede@clintonhealthaccess.org	2012-09-30	abebe		chai		914719600		4	401	4003	57889	24/10/11	24/10/11	3		2	18m	3	2	10	9	37.5	999	A G	1	0	0	0	0	0	1	0	0	0	0	0	0	0	0	0	0		1	97	2	2
703	akebede@clintonhealthaccess.org	2012-09-30	abebe		chai		914719600		4	401	4003	67650	24/10/11	24/10/11	3		3	24m	3	1	7	9	37	53	A B G	1	1	0	0	0	0	1	0	0	0	0	0	0	0	0	0	0		1	99	2	2
704	akebede@clintonhealthaccess.org	2012-09-30	abebe	guesh	chai	rhb	914719600	914159294	4	401	4003	66512	24/10/11	24/10/11	3		1	6m	2	1	6.8	9	37.3	57	A B G J N	1	1	0	0	0	0	1	0	0	1	0	0	0	1	0	0	0		1	99	2	2
705	akebede@clintonhealthaccess.org	2012-09-30	abebe		chai		914719600		4	401	4003	66389	24/10/11	24/10/11	3		1	4m	2	2	6	9	37.3	52	A B G	1	1	0	0	0	0	1	0	0	0	0	0	0	0	0	0	0		1	96	2	2
706	akebede@clintonhealthaccess.org	2012-09-30	abebe		chai		914719600		4	401	4003	68957	24/10/11	24/10/11	3		1	2m	2	2	6.7	9	37	57	A B G	1	1	0	0	0	0	1	0	0	0	0	0	0	0	0	0	0		1	97	2	2
707	akebede@clintonhealthaccess.org	2012-09-30	abebe		chai		914719600		4	401	4003	66872	24/10/11	24/10/11	3		2	18m	3	1	10	9	37	44	A B G	1	1	0	0	0	0	1	0	0	0	0	0	0	0	0	0	0		1	99	2	2
708	akebede@clintonhealthaccess.org	2012-09-30	abebe		chai		914719600		4	401	4003	58966	25/10/11	25/10/11	3		2	17m	3	2	99	9	37	43	A B G	1	1	0	0	0	0	1	0	0	0	0	0	0	0	0	0	0		1	95	2	2
709	akebede@clintonhealthaccess.org	2012-09-30	abebe		chai		914719600		4	401	4003	66364	25/10/11	25/10/11	3		1	4m	2	2	5	9	37.5	57	A B G	1	1	0	0	0	0	1	0	0	0	0	0	0	0	0	0	0		1	95	2	2
710	akebede@clintonhealthaccess.org	2012-09-30	abebe		chai		914719600		4	401	4003	63696	25/10/11	25/10/11	3		1	7m	2	1	8	9	37	53	A B C	1	1	1	0	0	0	0	0	0	0	0	0	0	0	0	0	0		1	93	2	2
711	akebede@clintonhealthaccess.org	2012-09-30	abebe		chai		914719600		4	401	4003	37478	25/10/11	25/10/11	3		5	55m	3	1	15	9	37.5	40	A B E G J	1	1	0	0	1	0	1	0	0	1	0	0	0	0	0	0	0		1	93	2	2
712	akebede@clintonhealthaccess.org	2012-09-30	abebe		chai		914719600		4	401	4003	56720	26/10/11	26/10/11	3		2	19m	3	1	99	9	9	40	A	1	0	0	0	0	0	0	0	0	0	0	0	0	0	0	0	0		1	99	2	2
713	akebede@clintonhealthaccess.org	2012-09-30	abebe		chai		914719600		4	401	4003	67469	26/10/11	26/10/11	3		1	3m	2	1	7	9	37.3	52	A B G	1	1	0	0	0	0	1	0	0	0	0	0	0	0	0	0	0		1	93	2	2
714	akebede@clintonhealthaccess.org	2012-09-30	abebe		chai		914719600		4	401	4003	64718	26/10/11	26/10/11	3		1	9m	2	1	7.8	9	37	57	A B G	1	1	0	0	0	0	1	0	0	0	0	0	0	0	0	0	0		1	96	2	2
715	akebede@clintonhealthaccess.org	2012-09-30	abebe		chai		914719600		4	401	4003	67590	27/10/11	27/10/11	3		1	2m	2	1	5	9	37	54	A B G	1	1	0	0	0	0	1	0	0	0	0	0	0	0	0	0	0		1	97	2	2
716	akebede@clintonhealthaccess.org	2012-09-30	abebe	guesh	chai	rhb	914719600	914159294	4	401	4003	69187	27/10/11	27/10/11	3		2	18m	3	1	10	9	37	42	A G	1	0	0	0	0	0	1	0	0	0	0	0	0	0	0	0	0		1	99	2	2
717	akebede@clintonhealthaccess.org	2012-09-30	abebe		chai		914719600		4	401	4003	36933	27/10/11	27/10/11	3		5	57m	3	1	15	9	37.8	51	A B G J N	1	1	0	0	0	0	1	0	0	1	0	0	0	1	0	0	0		1	98	2	2
718	akebede@clintonhealthaccess.org	2012-09-30	abebe		chai		914719600		4	401	4003	67119	27/10/11	27/10/11	3		2	13m	3	1	5.9	9	37	43	A B G	1	1	0	0	0	0	1	0	0	0	0	0	0	0	0	0	0		1	94	2	2
719	akebede@clintonhealthaccess.org	2012-09-30	abebe		chai		914719600		4	401	4003	67580	28/10/11	28/10/11	3		1	4m	2	1	6.3	9	9	53	A B	1	1	0	0	0	0	0	0	0	0	0	0	0	0	0	0	0		1	98	2	2
720	akebede@clintonhealthaccess.org	2012-09-30	abebe		chai		914719600		4	401	4003	55869	28/10/11	28/10/11	3		2	12m	3	2	10	9	37.5	40	A B G	1	1	0	0	0	0	1	0	0	0	0	0	0	0	0	0	0		1	97	2	2
721	akebede@clintonhealthaccess.org	2012-09-29	abebe		chai		914719600		4	401	4003	67480	28/10/11	28/10/11	3		1	2m	2	1	6.3	9	37	52	A B G	1	1	0	0	0	0	1	0	0	0	0	0	0	0	0	0	0		1	95	2	2
722	akebede@clintonhealthaccess.org	2012-09-30	abebe		chai		914719600		4	401	4003	67603	28/10/11	28/10/11	3		1	4m	2	1	5	9	37	53	A B G	1	1	0	0	0	0	1	0	0	0	0	0	0	0	0	0	0		1	97	2	2
723	akebede@clintonhealthaccess.org	2012-09-30	abebe	guesh	chai	rhb	914719600	914159294	4	401	4003	63905	28/10/11	28/10/11	3		1	8m	2	2	6.9	9	37	999	A G	1	0	0	0	0	0	1	0	0	0	0	0	0	0	0	0	0		1	93	2	2
724	akebede@clintonhealthaccess.org	2012-09-30	abebe		chai		914719600		4	401	4003	62645	28/10/11	28/10/11	3		1	10m	2	1	9.3	9	37	52	A B G	1	1	0	0	0	0	1	0	0	0	0	0	0	0	0	0	0		1	95	2	2
725	akebede@clintonhealthaccess.org	2012-09-30	abebe		chai		914719600		4	401	4003	60292	28/10/11	28/10/11	3		2	14m	3	1	10	9	37	42	A B G	1	1	0	0	0	0	1	0	0	0	0	0	0	0	0	0	0		1	99	2	2
726	akebede@clintonhealthaccess.org	2012-09-30	abebe	guesh	chai	rhb	914719600	914159294	4	401	4003	56215	2011-02-11	2./11/11	3		2	23m	3	1	10	9	38	46	A B G J	1	1	0	0	0	0	1	0	0	1	0	0	0	0	0	0	0		1	93	2	2
727	akebede@clintonhealthaccess.org	2012-09-30	abebe	guesh	chai	rhb	914719600	914159294	4	401	4003	55504	2011-01-11	2011-01-11	3		2	22m	3	2	10	9	37	40	A B G J N	1	1	0	0	0	0	1	0	0	1	0	0	0	1	0	0	0		1	97	2	2
728	akebede@clintonhealthaccess.org	2012-09-30	abebe		chai		914719600		4	401	4003	62704	2011-01-11	2011-01-11	3		1	10m	2	1	9	9	37.3	57	A B G J	1	1	0	0	0	0	1	0	0	1	0	0	0	0	0	0	0		1	98	2	2
729	akebede@clintonhealthaccess.org	2012-09-30	abebe		chai		914719600		4	401	4003	64770	2011-01-11	2011-01-11	3		2	16m	3	1	7	9	37	40	A B G	1	1	0	0	0	0	1	0	0	0	0	0	0	0	0	0	0		1	96	2	2
730	akebede@clintonhealthaccess.org	2012-09-30	abebe		chai		914719600		4	401	4003	68342	2011-01-11	2011-01-11	3		2	13m	3	1	10	9	37.5	43	A B G J N	1	1	0	0	0	0	1	0	0	1	0	0	0	1	0	0	0		1	99	2	2
731	akebede@clintonhealthaccess.org	2012-09-30	abebe	guesh	chai	rhb	914719600	914159294	4	401	4003	60928	2011-02-11	2011-02-11	3		2	15m	3	1	10	9	37.3	43	A B G J	1	1	0	0	0	0	1	0	0	1	0	0	0	0	0	0	0		1	92	2	2
732	akebede@clintonhealthaccess.org	2012-09-30	abebe	guesh	chai	rhb	914719600	914159294	4	401	4003	62535	2011-02-11	2011-02-11	3		1	10m	2	1	7.5	9	37	53	A B G J	1	1	0	0	0	0	1	0	0	1	0	0	0	0	0	0	0		1	96	2	2
733	akebede@clintonhealthaccess.org	2012-09-30	abebe		chai		914719600		4	401	4003	65837	2011-02-11	2011-02-11	3		1	5m	2	2	7.3	9	37.2	53	A B G J	1	1	0	0	0	0	1	0	0	1	0	0	0	0	0	0	0		1	99	2	2
734	akebede@clintonhealthaccess.org	2012-09-30	abebe		chai		914719600		4	401	4003	45751	2011-03-11	2011-03-11	3		4	40m	3	2	12	9	37.3	42	A B G J	1	1	0	0	0	0	1	0	0	1	0	0	0	0	0	0	0		1	98	2	2
735	akebede@clintonhealthaccess.org	2012-09-30	abebe		chai		914719600		4	401	4003	66202	2011-03-11	2011-03-11	3		1	5m	2	1	7	9	37	53	A B G J	1	1	0	0	0	0	1	0	0	1	0	0	0	0	0	0	0		1	93	2	2
736	akebede@clintonhealthaccess.org	2012-09-30	abebe		chai		914719600		4	401	4003	54957	2011-03-11	2011-03-11	3		2	23m	3	1	10	9	37	43	A B G J	1	1	0	0	0	0	1	0	0	1	0	0	0	0	0	0	0		1	91	2	2
737	akebede@clintonhealthaccess.org	2012-09-30	abebe		chai		914719600		4	401	4003	67137	2011-04-11	2011-04-11	3		1	3m	2	2	6	9		56	A B G	1	1	0	0	0	0	1	0	0	0	0	0	0	0	0	0	0		1	97	2	2
738	akebede@clintonhealthaccess.org	2012-09-30	abebe		chai		914719600		4	401	4003	63072	2011-05-11	2011-05-11	3		1	11m	2	2	9	9	37	51	A B G J	1	1	0	0	0	0	1	0	0	1	0	0	0	0	0	0	0		1	96	2	2
739	akebede@clintonhealthaccess.org	2012-09-30	abebe		chai		914719600		4	401	4003	66085	2011-05-11	2011-05-11	3		1	5m	2	1	6.5	9	37	57	A B G J	1	1	0	0	0	0	1	0	0	1	0	0	0	0	0	0	0		1	94	2	2
740	akebede@clintonhealthaccess.org	2012-09-30	abebe		chai		914719600		4	401	4003	65337	2011-05-11	2011-05-11	3		3	26m	3	1	10	9	38	42	A B G J N	1	1	0	0	0	0	1	0	0	1	0	0	0	1	0	0	0		1	98	2	2
741	akebede@clintonhealthaccess.org	2012-09-30	abebe		chai		914719600		4	401	4003	67721	2011-05-11	2011-05-11	3		1	2m	2	2	5.8	9	37	57	A B G	1	1	0	0	0	0	1	0	0	0	0	0	0	0	0	0	0		1	96	2	2
742	akebede@clintonhealthaccess.org	2012-09-30	abebe		chai		914719600		4	401	4003	62345	2011-05-11	2011-05-11	3		1	10m	2	1	9	9	9	53	A J	1	0	0	0	0	0	0	0	0	1	0	0	0	0	0	0	0		1	100	2	2
743	akebede@clintonhealthaccess.org	2012-09-30	abebe		chai		914719600		4	401	4003	65365	2011-08-11	2011-08-11	3		2	15m	3	1	10	9	37.6	43	A B G J	1	1	0	0	0	0	1	0	0	1	0	0	0	0	0	0	0		1	99	2	2
744	akebede@clintonhealthaccess.org	2012-09-30	abebe		chai		914719600		4	401	4003	65883	2011-08-11	2011-08-11	3		1	6m	2	2	6.7	9	37	56	A B G J	1	1	0	0	0	0	1	0	0	1	0	0	0	0	0	0	0		1	96	2	2
745	ahailay@clintonhealthaccess.org	2012-09-29	a bebe	guesh	chai	rhb	914719600	914159294	4	401	4001	63582	17/10/11	17/10/11	3		2	12m	3	1	7.8	64	36.8	52	A B G J N	1	1	0	0	0	0	1	0	0	1	0	0	0	1	0	0	0		1	94	2	2
746	ahailay@clintonhealthaccess.org	2012-09-29	abebe		chai		914719600		4	401	4001	78537	2011-08-11	2011-08-11	3		3	29m	3	1	9	78	38	42	A B G J N	1	1	0	0	0	0	1	0	0	1	0	0	0	1	0	0	0		1	93	2	2
747	ahailay@clintonhealthaccess.org	2012-09-29	abebe	guesh	chai	rhb	914719600	914159294	4	401	4001	75142	23/11/11	23/11/11	3		5	59m	3	2	12	112	36.2	42	A B G J N	1	1	0	0	0	0	1	0	0	1	0	0	0	1	0	0	0		1	91	2	2
748	ahailay@clintonhealthaccess.org	2012-09-29	abebe	guesh	chai	rhb	914719600	914159294	4	401	4001	71276	2 4/11/11	24/11/11	3		1	9m	2	2	8	70	36	52	A B G	1	1	0	0	0	0	1	0	0	0	0	0	0	0	0	0	0		1	92	2	2
749	ahailay@clintonhealthaccess.org	2012-09-29	a b ebe	guesh	chai	rhb	914719600		4	401	4003	66 1 02	14/9/11	14/911	3		1	3m	2	1	7	9	36.8	72	A B	1	1	0	0	0	0	0	0	0	0	0	0	0	0	0	0	0		1	98	2	2
750	ahailay@clintonhealthaccess.org	2012-09-29	a bebe	guesh	chai	rhb	914719600	914159294	4	401	4003	56871	14,9,11	14,9,11	3		2	19m	3	1	10	9	37	42	A B	1	1	0	0	0	0	0	0	0	0	0	0	0	0	0	0	0		1	96	2	2
751	ahailay@clintonhealthaccess.org	2012-09-29	abebe	guesh	chai	rhb	914719600	914159294	4	401	4003	57712	14,9,11	14,9,11	3		2	16m	3	2	10	9	36.9	40	A B J	1	1	0	0	0	0	0	0	0	1	0	0	0	0	0	0	0		1	99	2	2
752	ahailay@clintonhealthaccess.org	2012-09-29	abebe		chai		914719600		4	401	4003	56414	1 5,9,11	15,9,11	3		2	20m	3	1	10	9	37	40	A B G	1	1	0	0	0	0	1	0	0	0	0	0	0	0	0	0	0		1	100	2	2
753	ahailay@clintonhealthaccess.org	2012-09-29	abebe		chai		914719600		4	401	4003	6 3238	1 9,9,11	19,,9,11	3		1	8m	2	2	9	9	37.5	56	A B G	1	1	0	0	0	0	1	0	0	0	0	0	0	0	0	0	0		1	97	2	2
754	ahailay@clintonhealthaccess.org	2012-09-29	abebe		chai		914719600		4	401	4003	66386	19.9.11	19,9,1 1	3		1	3m	2	2	7	9	37.3	56	A B	1	1	0	0	0	0	0	0	0	0	0	0	0	0	0	0	0		1	100	2	2
755	ahailay@clintonhealthaccess.org	2012-09-29	abebe		chai		914719600		4	401	4003	64813	19,9,11	19,9,11	3		1	6m	2	2	8	9	37	57	A B	1	1	0	0	0	0	0	0	0	0	0	0	0	0	0	0	0		1	100	2	2
756	ahailay@clintonhealthaccess.org	2012-09-29	abebe		chai		914719600		4	401	4003	68263	19,9,11	19,9,11	3		1	10m	2	1	7	9	37	50	A B	1	1	0	0	0	0	0	0	0	0	0	0	0	0	0	0	0		1	98	2	2
757	ahailay@clintonhealthaccess.org	2012-09-29	abebe	guesh	chai		914719600		4	401	4003	62535	21,9,11	21,9,11	3		1	9m	2	2	7	9	38	57	A B J	1	1	0	0	0	0	0	0	0	1	0	0	0	0	0	0	0		1	97	2	2
758	ahailay@clintonhealthaccess.org	2012-09-29	abebe		chai		914719600		4	401	4003	63 00 7	21,9,11	21,9,11	3		2	14m	3	2	10	9	37	47	A B J N	1	1	0	0	0	0	0	0	0	1	0	0	0	1	0	0	0		1	94	2	2
759	ahailay@clintonhealthaccess.org	2012-09-29	abebe		chai		914719600		4	401	4003	66111	22911	22,9,11	3		1	4m	2	1	6	9	37.5	57	A B	1	1	0	0	0	0	0	0	0	0	0	0	0	0	0	0	0		1	98	2	2
760	ahailay@clintonhealthaccess.org	2012-09-29	abe be		chai		914719600		4	401	4003	41538	23,9, 1 1	23,9,11	3		4	40m	3	2	10	9	37	999	A J N	1	0	0	0	0	0	0	0	0	1	0	0	0	1	0	0	0		1	98	2	2
761	ahailay@clintonhealthaccess.org	2012-09-29	abebe	guesh	chai		914719600		4	401	4003	64870	26,9,11	26,9,11	3		1	8m	2	1	8	9	36.9	51	A B	1	1	0	0	0	0	0	0	0	0	0	0	0	0	0	0	0		1	98	2	2
762	ahailay@clintonhealthaccess.org	2012-09-29	abebe		chai		914719600		4	401	4003	64628	26,9,11	26,9,11	3		3	24m	3	2	10	9	36.9	42	A B J N	1	1	0	0	0	0	0	0	0	1	0	0	0	1	0	0	0		1	97	2	2
763	ahailay@clintonhealthaccess.org	2012-09-29	abebe		chai		914719600		4	401	4003	66156	28,9,11	28,,9,11	3		1	4m	2	2	7.5	9	36.9	51	A B	1	1	0	0	0	0	0	0	0	0	0	0	0	0	0	0	0		1	99	2	2
764	ahailay@clintonhealthaccess.org	2012-09-29	abebe	guesh	chai	rhb	914719600	914159294	4	401	4003	68463	28,9.11	29,9,11	3		2	18m	3	1	12	9	38	42	A B J N	1	1	0	0	0	0	0	0	0	1	0	0	0	1	0	0	0		1	98	2	2
765	ahailay@clintonhealthaccess.org	2012-09-29	abebe		chai		914719600		4	401	4003	67193	29,9,11	29,9,11	3		1	9m	2	1	8	9	37	50	A B	1	1	0	0	0	0	0	0	0	0	0	0	0	0	0	0	0		1	95	2	2
766	ahailay@clintonhealthaccess.org	2012-09-29	60803		chai		914719600		4	401	4003	608 0 3	30,9,11	30,9,11	3		2	13m	3	1	11	9	37	42	A B J	1	1	0	0	0	0	0	0	0	1	0	0	0	0	0	0	0		1	98	2	2
767	ahailay@clintonhealthaccess.org	2012-09-29	abebe		chai		914719600		4	401	4003	99241	30.,9,11	3 0,9, 1 1	3		3	34m	3	1	10	9	37.5	45	A B J N	1	1	0	0	0	0	0	0	0	1	0	0	0	1	0	0	0		1	96	2	2
768	ahailay@clintonhealthaccess.org	2012-09-29	a bebe	guesh	chAi		914719600		4	401	4003	57947	3 0,9,1 1	30,9,1 1	3		2	15m	3	2	10	9	36.9	43	A B G J N	1	1	0	0	0	0	1	0	0	1	0	0	0	1	0	0	0		1	99	2	2
769	ahailay@clintonhealthaccess.org	2012-09-29	abebe		chai		914719600		4	401	4003	62175	1,9, 1 1	1,9,11	3		2	18m	3	1	10	9	37.5	46	A B J N	1	1	0	0	0	0	0	0	0	1	0	0	0	1	0	0	0		1	99	2	2
770	ahailay@clintonhealthaccess.org	2012-09-29	abebee		chai		914719600		4	401	4003	69059	5,9,11	5,9,11	3		1	9m	2	1	8	9	36.9	52	A B N	1	1	0	0	0	0	0	0	0	0	0	0	0	1	0	0	0		1	97	2	2
771	ahailay@clintonhealthaccess.org	2012-09-29	abe be		chai		914719600		4	401	4003	63234	5,9,11	5,9, 1 1	3		1	7m	2	2	7.5	9	37.5	52	A B J N	1	1	0	0	0	0	0	0	0	1	0	0	0	1	0	0	0		1	97	2	2
772	ahailay@clintonhealthaccess.org	2012-09-29	abebe		chai		914719600		4	401	4003	53674	5,9.,1 1	5,9,1 1	3		1	8m	2	1	9	9	37	54	A B	1	1	0	0	0	0	0	0	0	0	0	0	0	0	0	0	0		1	98	2	2
773	ahailay@clintonhealthaccess.org	2012-09-29	abebe		chai		914719600		4	401	4003	61427	5,9,11	5,9,11	3		1	10m	2	2	6.7	9	37	51	A B	1	1	0	0	0	0	0	0	0	0	0	0	0	0	0	0	0		1	99	2	2
774	ahailay@clintonhealthaccess.org	2012-09-29	abebe		chai		914719600		4	401	4003	64563	6,9,11	6,9,11	3		1	6m	2	1	7	9	37	57	A B	1	1	0	0	0	0	0	0	0	0	0	0	0	0	0	0	0		1	99	2	2
775	ahailay@clintonhealthaccess.org	2012-09-29	abebe		chai		914719600		4	401	4003	4 0 809	6,9.11	6,9,11	3		5	48m	3	2	15	9	36.9	40	A B G J N	1	1	0	0	0	0	1	0	0	1	0	0	0	1	0	0	0		1	98	2	2
776	ahailay@clintonhealthaccess.org	2012-09-29	abebe		chai		914719600		4	401	4003	63049	7,9,11	7,9,11	3		1	7m	2	1	7	9	37.5	56	A B J	1	1	0	0	0	0	0	0	0	1	0	0	0	0	0	0	0		1	97	2	2
777	ahailay@clintonhealthaccess.org	2012-09-29	abebe		chai		914719600		4	401	4003	63878	7,9,11	7,9,11	3		1	8m	2	1	9	9	37	45	A B	1	1	0	0	0	0	0	0	0	0	0	0	0	0	0	0	0		1	98	2	2
778	ahailay@clintonhealthaccess.org	2012-09-29	abebe		chai		914719600		4	401	4003	54654	7,9,11	7,9,11	3		2	22m	3	2	13	9	37	43	A B G J N	1	1	0	0	0	0	1	0	0	1	0	0	0	1	0	0	0		1	98	2	2
779	ahailay@clintonhealthaccess.org	2012-09-29	abebe	guesh	chai	rhb	914719600	914159294	4	401	4003	57927	8,9,11	8,9,11	3		2	16m	3	2	10	9	37	42	A B J N	1	1	0	0	0	0	0	0	0	1	0	0	0	1	0	0	0		1	97	2	2
780	ahailay@clintonhealthaccess.org	2012-09-29	abebe		chai		914719600		4	401	4003	60197	8,,9,11	8,9,11	3		2	13m	3	2	10	9	37	47	A B J	1	1	0	0	0	0	0	0	0	1	0	0	0	0	0	0	0		1	97	2	2
781	ahailay@clintonhealthaccess.org	2012-09-29	abebe		chai		914719600		4	401	4003	58 040	8,9,11	8.,9,11	3		2	17m	3	1	10	9	37	43	A B J N	1	1	0	0	0	0	0	0	0	1	0	0	0	1	0	0	0		1	100	2	2
782	ahailay@clintonhealthaccess.org	2012-09-29	abebe		chai		914719600		4	401	4003	47416	8,9,11	8,9,11	3		3	35m	3	2	99	9	36.9	40	A B J N	1	1	0	0	0	0	0	0	0	1	0	0	0	1	0	0	0		1	99	2	2
783	ahailay@clintonhealthaccess.org	2012-09-29	abebe		chai		914719600		4	401	4003	67999	8,9,11	8,9,11	3		1	10m	2	1	8.5	9	37	51	A B J	1	1	0	0	0	0	0	0	0	1	0	0	0	0	0	0	0		1	96	2	2
784	ahailay@clintonhealthaccess.org	2012-09-29	abe be		c ha i		914719600		4	401	4003	64845	8,9,11	8,9,11	3		1	6m	2	1	7.7	9	37.3	57	A B J	1	1	0	0	0	0	0	0	0	1	0	0	0	0	0	0	0		1	95	2	2
785	ahailay@clintonhealthaccess.org	2012-09-29	abebe		chai		914719600		4	401	4003	65966	8,9,11	8,9,11	3		1	3m	2	1	7.5	9	37	50	A B	1	1	0	0	0	0	0	0	0	0	0	0	0	0	0	0	0		1	97	2	2
786	ahailay@clintonhealthaccess.org	2012-09-29	abebe		chai		914719600		4	401	4003	64787	9,9,11	9,9,11	3		2	20m	3	1	10	9	37	45	A B J	1	1	0	0	0	0	0	0	0	1	0	0	0	0	0	0	0		1	96	2	2
787	ahailay@clintonhealthaccess.org	2012-09-29	abebe		ch a i		914719600		4	401	4003	92692	9,9,11	9,9,11	3		3	31m	3	1	15	9	37.9	40	A B J N	1	1	0	0	0	0	0	0	0	1	0	0	0	1	0	0	0		1	97	2	2
788	ahailay@clintonhealthaccess.org	2012-09-29	a b ebe		chai		914719600		4	401	4003	40432	9,9,11	9,9,11	3		5	50m	3	1	15	9	36.9	42	A B G J N	1	1	0	0	0	0	1	0	0	1	0	0	0	1	0	0	0		1	99	2	2
789	ahailay@clintonhealthaccess.org	2012-09-29	abe be	guesh	ch a i	rhb	914719600	914159294	4	401	4003	68013	9,9,11	9,9,11	3		3	30m	3	1	12	9	37	42	A B G J N	1	1	0	0	0	0	1	0	0	1	0	0	0	1	0	0	0		1	100	2	2
790	ahailay@clintonhealthaccess.org	2012-09-29	abebe		chai		914719600		4	401	4003	60233	9,9,11	9,9.11	3		2	15m	3	1	10	9	37.8	56	A B J	1	1	0	0	0	0	0	0	0	1	0	0	0	0	0	0	0		1	95	2	2
791	ahailay@clintonhealthaccess.org	2012-09-29	abe be		chai		914719600		4	401	4003	68030	9,9,11	9,9.,11	3		2	21m	3	1	10	9	37.9	42	A B J N	1	1	0	0	0	0	0	0	0	1	0	0	0	1	0	0	0		1	100	2	2
792	ahailay@clintonhealthaccess.org	2012-09-29	abe be		12,9,11		914719600		4	401	4003	60595	1 2/9/11	12/9\11	3		1	11m	2	1	9.5	9	38	56	A B	1	1	0	0	0	0	0	0	0	0	0	0	0	0	0	0	0		1	97	2	2
793	ahailay@clintonhealthaccess.org	2012-09-29	abebe		chai		914719600		4	401	4003	68076	12\9/11	1 2,9,11	3		3	35m	3	1	12	9	37.5	42	A B J N	1	1	0	0	0	0	0	0	0	1	0	0	0	1	0	0	0		1	98	2	2
794	ahailay@clintonhealthaccess.org	2012-09-29	abebe		chai		914719600		4	401	4003	67711	2011-12-09	12\9\11	3		1	8m	2	1	8.9	9	37	53	A B	1	1	0	0	0	0	0	0	0	0	0	0	0	0	0	0	0		1	100	2	2
795	ahailay@clintonhealthaccess.org	2012-09-29	a bebe		c h ai		914719600		4	401	4003	552 9 0	12,9,11	12,9, 11	3		2	23m	3	2	10	9	36.9	45	A B G J	1	1	0	0	0	0	1	0	0	1	0	0	0	0	0	0	0		1	97	2	2
796	ahailay@clintonhealthaccess.org	2012-09-29	abebe		chai		914719600		4	401	4003	55132	12,9,11	12,9.11	3		2	20m	3	1	10	9	37.5	43	A B	1	1	0	0	0	0	0	0	0	0	0	0	0	0	0	0	0		1	97	2	2
797	ahailay@clintonhealthaccess.org	2012-09-29	abebe		chai		914719600		4	401	4003	64453	12,9, 1 1	2011-12-09	3		3	25m	3	1	10	9	37	41	A B J	1	1	0	0	0	0	0	0	0	1	0	0	0	0	0	0	0		1	99	2	2
798	ahailay@clintonhealthaccess.org	2012-09-29	abebe		chai		914719600		4	401	4003	63233	13,9,11	13/9\11	3		1	11m	2	1	7	9	37	52	A B	1	1	0	0	0	0	0	0	0	0	0	0	0	0	0	0	0		1	99	2	2
799	ahailay@clintonhealthaccess.org	2012-09-29	a bebe		chai		914719600		4	401	4003	64940	13\9\11	13\9\11	3		1	5m	2	1	8	9	36.9	52	A B E	1	1	0	0	1	0	0	0	0	0	0	0	0	0	0	0	0		1	97	2	2
800	ahailay@clintonhealthaccess.org	2012-09-29	abebe		chai		914719600		4	401	4003	61471	13,9,11	13.,9,11	3		1	11m	2	2	9	9	37.5	52	A B J	1	1	0	0	0	0	0	0	0	1	0	0	0	0	0	0	0		1	98	2	2
801	ahailay@clintonhealthaccess.org	2012-09-29	a bebe		ch a i		914719600		4	401	4003	67013	13,9,11	13,9,1 1	3		1	8m	2	1	9	9	37	53	A B	1	1	0	0	0	0	0	0	0	0	0	0	0	0	0	0	0		1	97	2	2
802	ahailay@clintonhealthaccess.org	2012-09-29	abebe		chai		914719600		4	401	4003	59851	13/9/11	1 3,9,11	3		2	4m	2	1	9	9	37	40	A B	1	1	0	0	0	0	0	0	0	0	0	0	0	0	0	0	0		1	98	2	2
803	ahailay@clintonhealthaccess.org	2012-09-30	abebe		chai		914719600		4	401	4003	61400	2011-11-11	2011-11-11	3		2	12m	3	2	10	9	37	40	A B G	1	1	0	0	0	0	1	0	0	0	0	0	0	0	0	0	0		1	98	2	2
804	ahailay@clintonhealthaccess.org	2012-09-30	abe be		chai		914719600		4	401	4003	66044	11,11,11	11,11,11	3		1	5m	2	1	6	9	37	56	A B G J	1	1	0	0	0	0	1	0	0	1	0	0	0	0	0	0	0		1	96	2	2
805	ahailay@clintonhealthaccess.org	2012-09-30	abebe		chai		914719600		4	401	4003	48581	chai	11,11,11	3		3	33m	3	2	10	9	37	40	A B G J N	1	1	0	0	0	0	1	0	0	1	0	0	0	1	0	0	0		1	97	2	2
806	ahailay@clintonhealthaccess.org	2012-09-30	abebe		chai		914719600		4	401	4003	66591	12,11,11	12, 1 1,11	3		1	5m	2	1	7	9	38	53	A B G	1	1	0	0	0	0	1	0	0	0	0	0	0	0	0	0	0		1	98	2	2
807	ahailay@clintonhealthaccess.org	2012-09-30	abebe		chai		914719600		4	401	4003	57664	2011-12-11	2011-12-11	3		2	18m	3	2	10	9	37.3	43	A B G	1	1	0	0	0	0	1	0	0	0	0	0	0	0	0	0	0		1	92	2	2
808	ahailay@clintonhealthaccess.org	2012-09-30	abebe		chai		914719600		4	401	4003	64674	2011-12-11	2011-12-11	3		1	8m	2	1	9	9	37	39	A B	1	1	0	0	0	0	0	0	0	0	0	0	0	0	0	0	0		1	99	2	2
809	ahailay@clintonhealthaccess.org	2012-09-30	a bebe		chai		914719600		4	401	4003	65190	12\11/11	2011-12-11	3		2	16m	3	2	8	9	37.5	41	A B G	1	1	0	0	0	0	1	0	0	0	0	0	0	0	0	0	0		1	97	2	2
810	ahailay@clintonhealthaccess.org	2012-09-30	abebe		chai		914719600		4	401	4003	69397	12,11,11	12,1 1,11	3		2	13m	3	2	8.5	9	37.3	43	A B G	1	1	0	0	0	0	1	0	0	0	0	0	0	0	0	0	0		1	98	2	2
811	ahailay@clintonhealthaccess.org	2012-09-30	abebe		chai		914719600		4	401	4003	69575	1 3/11/11	13\11\11	3		2	19m	3	2	10	9	37	40	A B G J	1	1	0	0	0	0	1	0	0	1	0	0	0	0	0	0	0		1	98	2	2
812	ahailay@clintonhealthaccess.org	2012-09-30	abebe		chai		914719600		4	401	4003	60024	13/11/11	13/11/11	3		2	14m	3	2	10	9	37	47	A B G	1	1	0	0	0	0	1	0	0	0	0	0	0	0	0	0	0		1	97	2	2
813	ahailay@clintonhealthaccess.org	2012-09-30	abebe	guesh	chai	rhb	914719600	914159294	4	401	4003	64579	13/11/11	13/11/11	3		2	13m	3	1	99	9	37.5	45	A B J	1	1	0	0	0	0	0	0	0	1	0	0	0	0	0	0	0		1	97	2	2
814	ahailay@clintonhealthaccess.org	2012-09-30	abebe		chai		914719600		4	401	4003	67873	16/9/11	16\9/11	3		1	2m	2	1	6	9	37	56	A B G	1	1	0	0	0	0	1	0	0	0	0	0	0	0	0	0	0		1	97	2	2
815	ahailay@clintonhealthaccess.org	2012-09-30	abebe		chai		914719600		4	401	4003	59846	16\11\11	16\11\11	3		2	14m	3	1	10	9	37	42	A B G	1	1	0	0	0	0	1	0	0	0	0	0	0	0	0	0	0		1	97	2	2
816	ahailay@clintonhealthaccess.org	2012-09-30	abebe		chai		914719600		4	401	4003	6 16 10	1 6 , 1 1 ,11	16\11\11	3		2	13m	3	1	10	9	37.5	42	A B G J N	1	1	0	0	0	0	1	0	0	1	0	0	0	1	0	0	0		1	96	2	2
817	ahailay@clintonhealthaccess.org	2012-09-30	abebe		chai		914719600		4	401	4003	57 018	16,11/11	16/11\11	3		2	21m	3	1	10	9	37.3	45	A B G J N	1	1	0	0	0	0	1	0	0	1	0	0	0	1	0	0	0		1	99	2	2
818	ahailay@clintonhealthaccess.org	2012-09-30	abebe		chai		914719600		4	401	4003	55224	16\11/11	16\11\11	3		4	36m	3	2	15	9	37.3	41	A B G J N	1	1	0	0	0	0	1	0	0	1	0	0	0	1	0	0	0		1	94	2	2
819	ahailay@clintonhealthaccess.org	2012-09-30	abebe		chai		914719600		4	401	4003	47199	17/11/11	17\11\11	3		4	36m	3	2	10		37	42	A B G J N	1	1	0	0	0	0	1	0	0	1	0	0	0	1	0	0	0		1	94	2	2
820	ahailay@clintonhealthaccess.org	2012-09-30	abebe		ch a i		914719600		4	401	4003	67353	17\11\11	17\11\11	3		1	5m	2	1	5.6	9	37	56	A B G	1	1	0	0	0	0	1	0	0	0	0	0	0	0	0	0	0		1	95	2	2
821	ahailay@clintonhealthaccess.org	2012-09-30	abebe		chai		914719600		4	401	4003	56269	17\11\11	17\11\11	3		2	22m	3	2	10	9	37	42	A B G J N	1	1	0	0	0	0	1	0	0	1	0	0	0	1	0	0	0		1	98	2	2
822	ahailay@clintonhealthaccess.org	2012-09-30	abebe		chai		914719600		4	401	4003	62685	17\11\11	17\11\1 1	3		1	10m	2	2	9	9	37	42	A B G J N	1	1	0	0	0	0	1	0	0	1	0	0	0	1	0	0	0		1	95	2	2
823	ahailay@clintonhealthaccess.org	2012-09-28	abebe	guesh	chai	rhb	914719600	914159294	4	401	4001	75966	2011-06-09	2011-06-09	3		2	23m	3	1	9	90	37.6	43	A B G J N	1	1	0	0	0	0	1	0	0	1	0	0	0	1	0	0	0		1	92	2	2
824	ahailay@clintonhealthaccess.org	2012-09-28	abebe	guesh	chai	rhb	914719600	914159294	4	401	4001	73432	30/9/11	30/9/11	3		1	10m	2	1	8	73	36	53	A B G J N	1	1	0	0	0	0	1	0	0	1	0	0	0	1	0	0	0		1	91	2	2
825	ahailay@clintonhealthaccess.org	2012-09-28	abebe		chai		914719600		4	401	4001	33647	13/10/11	13/10/11	3		1	4m	2	1	7.7	70	37	43	A B G J N	1	1	0	0	0	0	1	0	0	1	0	0	0	1	0	0	0		1	91	2	2
826	ahailay@clintonhealthaccess.org	2012-09-28	abebe		chai		914719600		4	401	4001	68237	13/10/11	13/10/11	3		2	12m	3	1	8	78	36.3	43	A B G J N	1	1	0	0	0	0	1	0	0	1	0	0	0	1	0	0	0		1	93	2	2
827	ahailay@clintonhealthaccess.org	2012-09-28	abebe		chai		914719600		4	401	4001	77272	23/9/11	23/9/11	3		1	10m	2	1	9	73	36	56	A B G J N	1	1	0	0	0	0	1	0	0	1	0	0	0	1	0	0	0		1	92	2	2
828	ahailay@clintonhealthaccess.org	2012-09-28	abebe		chai		914719600		4	401	4001	77834	13/10/11	13/10/11	3		5	48m	3	1	11	97	36	44	A B G J N	1	1	0	0	0	0	1	0	0	1	0	0	0	1	0	0	0		1	92	2	2
829	akebede@clintonhealthaccess.org	2012-09-30	abebe	guesh	chai	rhb	914719600		4	401	4003	69729	18/11/11	18/11/11	3		1	3m	2	2	5	9	37	56	A B G	1	1	0	0	0	0	1	0	0	0	0	0	0	0	0	0	0		1	96	2	2
830	akebede@clintonhealthaccess.org	2012-09-30	abebe	guesh	chai	rhb	914710600	914159294	4	401	4003	59621	18/11/11	18/11/11	3		2	15m	3	1	10	9	37	42	A B G J N	1	1	0	0	0	0	1	0	0	1	0	0	0	1	0	0	0		1	98	2	2
831	akebede@clintonhealthaccess.org	2012-09-30	abebe	guesh	chai	rhb	914719600	914159294	4	401	4003	61769	19/11/11	19/11/11	3		2	12m	3	2	10	9	37.5	42	A B G	1	1	0	0	0	0	1	0	0	0	0	0	0	0	0	0	0		1	96	2	2
832	akebede@clintonhealthaccess.org	2012-09-30	abebe		chai		914719600		4	401	4003	61120	19/11/11	19/11/11	3		2	13m	3	2	10	9	37.2	45	A B G J	1	1	0	0	0	0	1	0	0	1	0	0	0	0	0	0	0		1	95	2	2
833	akebede@clintonhealthaccess.org	2012-09-30	abebe		chai		914719600		4	401	4003	69757	19/11/11	19/11/11	3		3	31m	3	1	11	9	37	43	A B G J N	1	1	0	0	0	0	1	0	0	1	0	0	0	1	0	0	0		1	96	2	2
834	akebede@clintonhealthaccess.org	2012-09-30	abebe		chai		914719600		4	401	4003	63905	22/11/11	22/11/11	3		1	9m	2	2	7	9	37.5	56	A B G J	1	1	0	0	0	0	1	0	0	1	0	0	0	0	0	0	0		1	96	2	2
835	akebede@clintonhealthaccess.org	2012-09-30	abebe	guesh	chai	rhb	914719600	914159294	4	401	4003	58598	22/11/11	22/11/11	3		2	18m	3	2	10	9	37	42	A B G J N	1	1	0	0	0	0	1	0	0	1	0	0	0	1	0	0	0		1	96	2	2
836	akebede@clintonhealthaccess.org	2012-09-30	abebe		chai		914719600		4	401	4003	53750	22/11/11	22/11/11	3		3	26m	3	2	10	9	37	43	A B G J N	1	1	0	0	0	0	1	0	0	1	0	0	0	1	0	0	0		1	99	2	2
837	akebede@clintonhealthaccess.org	2012-09-30	abebe	guesh	chai	rhb	914719600	914159294	4	401	4003	56733	29/11/11	29/11/11	3		2	21m	3	1	10	9	37	42	A B G J	1	1	0	0	0	0	1	0	0	1	0	0	0	0	0	0	0		1	95	2	2
838	akebede@clintonhealthaccess.org	2012-09-30	abebe		chai		914719600		4	401	4003	61609	29/11/11	29/11/11	3		2	13m	3	2	10	9	37.5	48	A B G J	1	1	0	0	0	0	1	0	0	1	0	0	0	0	0	0	0		1	96	2	2
839	akebede@clintonhealthaccess.org	2012-09-30	abebe		chai		914719600		4	401	4003	64875	26/11/11	26/11/11	3		1	11m	2	1	7	9	37.3	50	A B G J	1	1	0	0	0	0	1	0	0	1	0	0	0	0	0	0	0		1	98	2	2
840	akebede@clintonhealthaccess.org	2012-09-30	abebe		chai		914719600		4	401	4003	68576	29/11/11	29/11/11	3		2	19m	3	1	10	9	37	42	A B G J N	1	1	0	0	0	0	1	0	0	1	0	0	0	1	0	0	0		1	97	2	2
841	akebede@clintonhealthaccess.org	2012-09-30	abebe	guesh	chai	rhb	914719600	914159294	4	401	4003	69023	26/11/11	26/11/11	3		3	33m	3	2	10	9	38.3	43	A B G J N	1	1	0	0	0	0	1	0	0	1	0	0	0	1	0	0	0		1	95	2	2
842	akebede@clintonhealthaccess.org	2012-10-01	abebe		chai		914719600		4	401	4003	63208	26/11/11	26/11/11	3		4	37m	3	1	15	9	37.6	50	A B G J N	1	1	0	0	0	0	1	0	0	1	0	0	0	1	0	0	0		1	96	2	2
843	akebede@clintonhealthaccess.org	2012-09-30	abebe		chai		914719600		4	401	4003	59746	25/11/11	25/11/11	3		2	23m	3	2	10	9	37.5	45	A B G J N	1	1	0	0	0	0	1	0	0	1	0	0	0	1	0	0	0		1	96	2	2
844	akebede@clintonhealthaccess.org	2012-09-30	abebe		chai		914719600		4	401	4003	69902	25/11/11	25/11/11	3		2	12m	3	1	10	9	37	40	A B G J	1	1	0	0	0	0	1	0	0	1	0	0	0	0	0	0	0		1	96	2	2
845	akebede@clintonhealthaccess.org	2012-09-30	abebe		chai		914719600		4	401	4003	65711	24/11/11	24/11/11	3		1	6m	2	2	7	9	37.3	52	A B G	1	1	0	0	0	0	1	0	0	0	0	0	0	0	0	0	0		1	98	2	2
846	akebede@clintonhealthaccess.org	2012-09-30	abebe		chai		914719600		4	401	4003	62095	23/11/11	23/11/11	3		1	11m	2	1	9	9	37.3	50	A B G J	1	1	0	0	0	0	1	0	0	1	0	0	0	0	0	0	0		1	99	2	2
847	akebede@clintonhealthaccess.org	2012-09-30	ABEBE		chai		914719600		4	401	4003	68223	23/11/11	23/11/11	3		1	3m	2	1	4.5	9	37	53	A B G	1	1	0	0	0	0	1	0	0	0	0	0	0	0	0	0	0		1	93	2	2
848	akebede@clintonhealthaccess.org	2012-09-30	abebe		chai		914719600		4	401	4003	60405	23/11/11	23/11/11	3		2	14m	3	1	10	9	38.8	999	A G J	1	0	0	0	0	0	1	0	0	1	0	0	0	0	0	0	0		1	98	2	2
849	akebede@clintonhealthaccess.org	2012-09-30	abebe		chai		914719600		4	401	4003	65966	22/11/11	22/11/11	3		1	6m	2	1	7	9	37	50	A B G J	1	1	0	0	0	0	1	0	0	1	0	0	0	0	0	0	0		1	97	2	2
850	akebede@clintonhealthaccess.org	2012-09-30	abebe		chai		914719600		4	401	4003	67065	2011-08-11	2011-08-11	3		1	3m	2	1	6.5	9	37	56	A B G J	1	1	0	0	0	0	1	0	0	1	0	0	0	0	0	0	0		1	94	2	2
851	akebede@clintonhealthaccess.org	2012-09-30	abebe		chai		914719600		4	401	4003	54282	2011-08-11	2011-08-11	3		2	16m	3	2	10	9	37.3	43	A B G J	1	1	0	0	0	0	1	0	0	1	0	0	0	0	0	0	0		1	97	2	2
852	akebede@clintonhealthaccess.org	2012-09-30	abebe		914719600		914719600		4	401	4003	59158	2011-08-11	2011-08-11	3		2	16m	3	1	10	9	37.5	45	A B G J N	1	1	0	0	0	0	1	0	0	1	0	0	0	1	0	0	0		1	98	2	2
853	akebede@clintonhealthaccess.org	2012-09-30	abebe		chai		914719600		4	401	4003	98589	2011-09-11	2011-09-11	3		3	35m	3	1	13	9	37	40	A B G	1	1	0	0	0	0	1	0	0	0	0	0	0	0	0	0	0		1	95	2	2
854	akebede@clintonhealthaccess.org	2012-09-30	abebe	guesh	chai	rhb	914719600	914159294	4	401	4003	61972	2011-09-11	2011-09-11	3		2	12m	3	2	9	9	37.2	41	A B G	1	1	0	0	0	0	1	0	0	0	0	0	0	0	0	0	0		1	96	2	2
855	akebede@clintonhealthaccess.org	2012-09-30	abebe		chai		914719600		4	401	4003	65186	2011-09-11	2011-09-11	3		1	6m	2	2	7	9	37	52	A B G	1	1	0	0	0	0	1	0	0	0	0	0	0	0	0	0	0		2			2
856	akebede@clintonhealthaccess.org	2012-09-30	abebe		chai		914719600		4	401	4003	58605	2011-09-11	2011-09-11	3		2	17m	3	2	7	9	39	42	A B G	1	1	0	0	0	0	1	0	0	0	0	0	0	0	0	0	0		1	98	2	2
857	akebede@clintonhealthaccess.org	2012-09-30	abebe		chai		914719600		4	401	4003	67653	2011-10-11	2011-10-11	3		1	10m	2	1	10	9	37	46	A B G	1	1	0	0	0	0	1	0	0	0	0	0	0	0	0	0	0		1	97	2	2
858	akebede@clintonhealthaccess.org	2012-09-30	abebe	guesh	chai	rhb	914719600	914159294	4	401	4003	69505	2011-10-11	2011-10-11	3		1	7m	2	2	9	9	37	52	A B G	1	1	0	0	0	0	1	0	0	0	0	0	0	0	0	0	0		1	97	2	2
[truncated: 11 more columns]
