# Supplementary material for: Decentralizing oxygen availability and use at primary care level for children under-five with severe pneumonia, at 12 Health Centers in Ethiopia: a pre-post non-experimental study
Source: BMC Health Serv Res. 2022 May 19;22:676. doi: 10.1186/s12913-022-08003-4 (PMC9121544; doi:10.1186/s12913-022-08003-4)
Supplement: Supplementary file 13 — Additional file 13. HCW_Knowledge_Asses_2nd Round. [file 12913_2022_8003_MOESM13_ESM.xlsx]

## Sheet: HCW_Knowledge_Assessment_V3_Fie
S.No	username	g1	g2_a	g2_b	g3_a	g3_b	Region	g6	HC	i1	i2	i3	i4	i5	i6	i7	i8	k1	k2	k3	k4	k5	k6	k7	k8	k9	k10
1	rgebeyehu@clintonhealthaccess.org	2019-10-09	Remrim Gebeyehu		Chai		1	103	1003	Under five OPD	2	BSc nurse	3	10	6years	6 years	1	2	1	5	1	1	1	2	3	2	3
2	rgebeyehu@clintonhealthaccess.org	2019-10-09	Remrim Gebeyehu		Chai		1	103	1003	Eopd	1	Nurse	2	33	04 years	1 year	1	2	1	5	1	5	1	2	3	2	3
3	rgebeyehu@clintonhealthaccess.org	2019-10-09	Remrim Gebeyehu		Chai		1	103	1003	Midwife coordinator	2	Midwife	2	10	4years	4years	1	1	1	5	1	5	1	2	3	2	3
4	rgebeyehu@clintonhealthaccess.org	2019-10-09	Remrim Gebeyehu		Chai		1	102	1002	Under five opd	1	Health officer	3	16	16	One month	1	1	1	5	1	5	2	2	3	2	3
5	rgebeyehu@clintonhealthaccess.org	2019-10-09	Remrim Gebeyehu		Chai		1	102	1002	Under five opd	2	Clinical nurse	2	8 years	3years	One month	1	2	2	3	1	5	1	2	3	2	4
6	rgebeyehu@clintonhealthaccess.org	2019-10-09	Remrim Gebeyehu	Ayalew simegnew	Chai	Rhb	1	102	1002	Deliver case team co.	1	Midwife	3	9	4 years	4	1	1	1	5	1	5	1	2	3	1	3
7	rgebeyehu@clintonhealthaccess.org	2019-10-09	Remrim Gebeyehu		Chai		1	101	1001	Midwife	1	Midwife	2	4	3 years	3 years	1	1	1	5	1	5	1	2	3	2	3
8	rgebeyehu@clintonhealthaccess.org	2019-10-09	Remrim Gebeyehu		911915492		1	101	1001	Midwife	1	Midwife	3	2	2	1 year	1	2	1	5	1	5	1	2	3	2	3
9	rgebeyehu@clintonhealthaccess.org	2019-10-09	Remrim Gebeyehu		911915492		1	101	1001	Under five o p d	1	BSc nurse	3	5	4 years	4 years	1	1	1	5	1	5	1	2	3	2	3
10	ttumbule@clintonhealthaccess.org	2019-10-10	Tegegn Chote		CHAI		3	302	3003	under 5 age coordinator	1	clinical nurses	2	6	6	1 month	1	2	1	5	2	1	3	2	3	5	1
11	ttumbule@clintonhealthaccess.org	2019-10-10	Tegegn Chote		CHAI		3	302	3003	Emergency	1	nurse	3	5	3	1	1	1	1	2	1	5	1	2	3	1	4
12	ttumbule@clintonhealthaccess.org	2019-10-10	Tegegn Chote		CHAI		3	302	3003	Delivery	2	midwife	3	4	2	1	1	1	1	2	1	5	1	2	3	1	4
13	ttumbule@clintonhealthaccess.org	2019-10-08	Tegegn Chote		CHAI		3	302	3002	head of health center	2	HO	3	12	12	2	1	1	1	5	1	5	1	2	3	1	1
14	ttumbule@clintonhealthaccess.org	2019-10-08	Tegegn Chote		CHAI		3	302	3002	MCH coordinator	2	HO	3	12	12	5	1	1	1	4	2	5	1	2	3	1	2
15	ttumbule@clintonhealthaccess.org	2019-10-08	Tegegn Chote		CHAI		3	302	3002	officer	2	nurse	3	7	7	2	1	1	1	5	1	1	1	2	3	2	2
16	ttumbule@clintonhealthaccess.org	2019-10-11	Tegegn Chote		CHAI		3	301	3001	GP	1	MD	5	3 month	3 month	3 month	1	1	1	5	2	5	1	2	3	2	4
17	ttumbule@clintonhealthaccess.org	2019-10-11	Tegegn Chote		CHAI		3	301	3001	under 5 age coordinator	2	nurse	3	12	8	1	1	2	1	5	1	5	1	2	3	2	4
18	ttumbule@clintonhealthaccess.org	2019-10-11	Tegegn Chote		CHAI		3	301	3001	emergency	2	HO	3	22	7	1	1	1	1	5	1	5	1	2	3	2	4
19	tsoboka@clintonhealthaccess.org	2019-10-09	Tafese	Regassa	Chai	Ohb	2	203	2003	HO clinician	2	HO	3	22	16	8	1	1	1	5	1	5	1	2	3	2	3
20	tsoboka@clintonhealthaccess.org	2019-10-09	Tafese	Regassa	Chai	Ohb	2	203	2003	PHCU Director	1	Bsc Nurse	3	8	8	2	1	1	1	5	2	5	1	2	3	1	1
21	tsoboka@clintonhealthaccess.org	2019-10-09	Tafese	Regassa	Chai	Ohb	2	203	2003	Midwiery	2	Bsc midwifery	3	17	13	4	1	1	1	5	2	5	1	2	3	1	1
22	tsoboka@clintonhealthaccess.org	2019-10-09	Tafese	Regassa	Chai	Ohb	2	201	2001	Clinician	2	Bsc Nurse	3	3	1	1	1	1	1	5	1	5	1	2	3	2	4
23	tsoboka@clintonhealthaccess.org	2019-10-09	Tafese	Regassa	Chai	Ohb	2	201	2001	PHCU Director	1	HO	3	8	2	2	1	1	1	5	1	5	1	2	3	2	4
24	tsoboka@clintonhealthaccess.org	2019-10-09	Tafese	Regassa	Chai	Ohb	2	201	2001	Midwifery	2	Midwifery nurse	2	6	3	3	1	1	1	5	1	5	1	2	3	2	4
25	tsoboka@clintonhealthaccess.org	2019-10-11	Tafese	Regassa	Chai	Ohb	2	202	2002	PHCU head	2	HO	3	4	3	2 months	1	1	1	5	2	5	1	2	3	2	1
26	tsoboka@clintonhealthaccess.org	2019-10-11	Tafese	Ohb	Tafese	Regassa	2	202	2002	EOPD head	1	HO	3	4	3	2	1	1	1	5	1	5	1	2	3	2	1
27	tsoboka@clintonhealthaccess.org	2019-10-11	Tafese	Regassa	Chai	Ohb	2	202	2002	Labour & Delivery head	2	Midwifery	3	7	6	6	1	1	1	5	1	5	1	2	3	2	4
28	ahailay@clintonhealthaccess.org	2019-10-07	abebe kebede	guesh tsehaye	chai	RHB	4	401	4002	under 5 opd	1	HO	3	4	2	8 month	1	1	1	5	1	5	1	2	3	2	3
29	ahailay@clintonhealthaccess.org	2019-10-07	abebe kebede	guesh tseghaye	chai	RHB	4	401	4002	director	1	nurse	3	1 0	1.5yr	1.5yrs	1	1	1	5	1	5	1	2	3	2	3
30	ahailay@clintonhealthaccess.org	2019-10-07	abebe kebede	guesh tsehaye	chai	RHB	4	401	4002	lab& delivery	2	MW	3	2	1.5 yr	1y	1	1	1	5	1	5	1	2	3	2	4
31	ahailay@clintonhealthaccess.org	2019-10-09	abebe kebebe	guesh tsehaye	chai	RHB	4	401	4001	director	1	nurse	3	20	9	9	1	1	1	5	1	5	1	2	3	2	3
32	ahailay@clintonhealthaccess.org	2019-10-09	abebe	guesh tsehaye	chai	rhb	4	401	4001	U5 opd	2	n urse	3	8	4	4	1	1	1	5	1	5	1	2	3	2	4
33	ahailay@clintonhealthaccess.org	2019-10-09	abebe	guesh tsehaye	chai	rhb	4	401	4001	L & D	2	mw	3	2	1.5yr	1.5yr	1	1	1	5	1	5	1	2	3	2	4
34	ahailay@clintonhealthaccess.org	2019-10-10	abebe	guesh	chai	rhb	4	401	4003	L & D	2	mw	3	2	1	1	1	1	1	5	1	5	1	2	3	2	3
35	ahailay@clintonhealthaccess.org	2019-10-10	abebe	guesh	chai	rhb	4	401	4003	U5 opd	1	nurse	2	21	21	11	1	1	1	5	1	5	1	2	3	2	3
36	ahailay@clintonhealthaccess.org	2019-10-10	abebe	guesh	chai	rhb	4	401	4003	director	1	HO	3	10	2month	1 mon	1	2	1	5	1	5	1	3	5	2	3
