# Supplementary material for: Decentralizing oxygen availability and use at primary care level for children under-five with severe pneumonia, at 12 Health Centers in Ethiopia: a pre-post non-experimental study
Source: BMC Health Serv Res. 2022 May 19;22:676. doi: 10.1186/s12913-022-08003-4 (PMC9121544; doi:10.1186/s12913-022-08003-4)
Supplement: Supplementary file 14 — Additional file 14. HCW_Skill_Asses_2nd Round. [file 12913_2022_8003_MOESM14_ESM.xlsx]

## Sheet: HCW_Skill_Assessment_V3_Field_W
S.No	username	g1	g2_a	g2_b	g3_a	g3_b	g4_a	g4_b	g5	g6	g7	s1_a	s1_b	s1_c	s1_d	s2_a	s2_b	s2_c
1	rgebeyehu@clintonhealthaccess.org	2019-10-09	Remrim Gebeyehu	Ayalew Simegnew	Chai	Rhb	911915492		1	103	1003	1	1	1	1	1	1	1
2	rgebeyehu@clintonhealthaccess.org	2019-10-09	Remrim Gebeyehu		Chai		911915492		1	103	1003	1	1	1	1	1	1	1
3	rgebeyehu@clintonhealthaccess.org	2019-10-09	Remrim Gebeyehu	Ayalew simegmew	Chai		911915492		1	103	1003	1	1	1	1	1	1	1
4	rgebeyehu@clintonhealthaccess.org	2019-10-09	Remrim Gebeyehu		911915492		911915492		1	102	1002	1	1	1	1	1	1	1
5	rgebeyehu@clintonhealthaccess.org	2019-10-09	Remrim Gebeyehu		911915492		911915492		1	102	1002	1	1	1	1	1	1	1
6	rgebeyehu@clintonhealthaccess.org	2019-10-09	Remrim Gebeyehu		Chai		911915492		1	102	1002	1	1	1	1	1	1	1
7	rgebeyehu@clintonhealthaccess.org	2019-10-09	Remrim Gebeyehu		911915492		911915492		1	101	1001	1	1	1	1	1	1	1
8	rgebeyehu@clintonhealthaccess.org	2019-10-09	Remrim Gebeyehu		Chai		911915492		1	101	1001	1	1	1	1	1	1	1
9	ttumbule@clintonhealthaccess.org	2019-10-11	Tegegn Chote		CHAI		913496040		3	301	3001	1	1	1	1	1	1	1
10	ttumbule@clintonhealthaccess.org	2019-10-11	Tegegn Chote		CHAI		913496040		3	301	3001	1	1	1	1	1	1	1
11	ttumbule@clintonhealthaccess.org	2019-10-11	Tegegn Chote		CHAI		913496040		3	301	3001	1	1	1	1	1	1	1
12	ttumbule@clintonhealthaccess.org	2019-10-10	Tegegn Chote		CHAI		913496040		3	302	3003	1	1	1	1	1	1	1
13	ttumbule@clintonhealthaccess.org	2019-10-10	Tegegn Chote		CHAI		913496040		3	302	3003	1	1	1	1	1	1	1
14	ttumbule@clintonhealthaccess.org	2019-10-10	Tegegn Chote		CHAI		913496040		3	302	3003	1	1	1	1	1	1	1
15	ttumbule@clintonhealthaccess.org	2019-10-08	Tegegn Chote		CHAI		913496040		3	302	3002	1	1	1	1	1	1	1
16	ttumbule@clintonhealthaccess.org	2019-10-08	Tegegn Chote		CHAI		913496040		3	302	3002	1	1	1	1	1	1	1
17	ttumbule@clintonhealthaccess.org	2019-10-08	Tegegn Chote		CHAI		913496040		3	302	3002	1	1	1	1	1	1	1
18	tsoboka@clintonhealthaccess.org	2019-10-09	Tafese	Regassa	Chai	Ohb	921881160	913926969	2	203	2003	1	1	1	1	1	1	1
19	tsoboka@clintonhealthaccess.org	2019-10-09	Tafese	Regassa	Chai	Ohb	921881160	913926969	2	203	2003	1	1	1	1	1	1	1
20	tsoboka@clintonhealthaccess.org	2019-10-09	Tafese	Regassa	Chai	Ohb	921881160	913926969	2	203	2003	1	1	1	1	1	1	1
21	tsoboka@clintonhealthaccess.org	2019-10-09	Tafese	Regassa	Chai	Ohb	921881160	913926969	2	201	2001	1	1	1	1	1	1	1
22	tsoboka@clintonhealthaccess.org	2019-10-09	Tafese	Ohb	Chai	Ohb	921881160	913926969	2	201	2001	1	1	1	1	1	1	1
23	tsoboka@clintonhealthaccess.org	2019-10-09	Tafese	Regassa	Chai	Ohb	921881160	913926969	2	201	2001	1	1	1	1	1	1	1
24	tsoboka@clintonhealthaccess.org	2019-10-11	Tafese	Regassa	Chai	Ohb	921881160	913926969	2	202	2002	1	1	1	1	1	1	1
25	tsoboka@clintonhealthaccess.org	2019-10-11	Tafese	Regassa	Chai	Ohb	921881160	913926969	2	202	2002	1	1	1	1	1	1	1
26	tsoboka@clintonhealthaccess.org	2019-10-11	Tafese	Regassa	Chai	Ohb	921881160	913926969	2	202	2002	1	1	1	1	1	1	1
27	ahailay@clintonhealthaccess.org	2019-10-07	abebe kebede	guesh tsehaye	chai	RHB	914719600	914159294	4	401	4002	1	1	1	1	1	1	1
28	ahailay@clintonhealthaccess.org	2019-10-07	abebe kebede	guesh tsehaye	chai	RHB	914719600	914159294	4	401	4002	1	1	1	1	1	1	1
29	ahailay@clintonhealthaccess.org	2019-10-07	a bebe kebede	guesh tsehaye	chai	RHB	914719600	914159294	4	401	4002	1	1	1	1	1	1	1
30	ahailay@clintonhealthaccess.org	2019-10-09	abebe	guesh tsehayhe	chai	rhb	914719600	914159294	4	401	4001	1	1	1	1	1	1	1
31	ahailay@clintonhealthaccess.org	2019-10-09	abebe	guesh	chai	rhb	914719600	914159294	4	401	4001	1	1	1	1	1	1	1
32	ahailay@clintonhealthaccess.org	2019-10-09	chai	rhb	chai	rhb	914719600	914159294	4	401	4001	1	1	1	1	1	1	1
33	ahailay@clintonhealthaccess.org	2019-10-10	abebe	guesh	chai	rhb	914719600	914159294	4	401	4003	1	1	1	1	1	1	1
34	ahailay@clintonhealthaccess.org	2019-10-10	abebe	guesh	chai	rhb	914719600	914159294	4	401	4003	1	1	1	1	1	1	1
35	ahailay@clintonhealthaccess.org	2019-10-10	abebe	guesh	chai	rhb	914719600	914159294	4	401	4003	1	1	1	1	1	1	1
36	rgebeyehu@clintonhealthaccess.org	2019-10-28	Rm		Chai		911915492		1	101	1001	1	1	1	1	1	1	1
